# Supplementary material for: Auxiliary Metabolic Gene Functions in Pelagic and Benthic Viruses of the Baltic Sea
Source: Front Microbiol. 2022 Jul 7;13:863620. doi: 10.3389/fmicb.2022.863620 (PMC9301287; doi:10.3389/fmicb.2022.863620)
Supplement: Supplementary file 1 [file Data_Sheet_1.CSV]

Run	lat	lon	isolation_source	Bases	no_reads	temperature °C	Depth_m/mbsf	Project	Study	Assay.Type	AvgSpotLen	Bytes	Center.Name	Consent	DATASTORE.filetype	DATASTORE.provider	DATASTORE.region	Experiment	Instrument	LibraryLayout	LibrarySelection	LibrarySource	Organism	Platform	Release_Date	Sample_Name	SRA_Study	Collection_date	geo_loc_name_country	geo_loc_name_country_continent	Library_Name	BioSampleModel	geo_loc_name	project_name	sample_name	Submitter_Id	Investigation_type	sequencing_method	Amount_or_size_of_sample_collected	BioSample	water_environmental_package	salinity_psu	dissolved_organic_carbon_µM	Dissolved_Oxygen	Nitrite	geographic_location_region_and_locality	samp_collect_device	particulate_nitrogen_total	Particulate_Organic_Carbon
SRR7066492	55.079	10.238	sediment	8785453944	29382789.1103679		15	PRJNA433242	Zinke et al., 2017	WGS	299	3893836046	UNIVERSITY OF SOUTHERN CALIFORNIA	public	fastq,sra	gs,s3,ncbi	ncbi.public,gs.US,s3.us-east-1	SRX3997303	NextSeq 500	PAIRED	RANDOM	METAGENOMIC	marine sediment metagenome	ILLUMINA	2019-07-15T00:00:00Z	BSB59E15mbsf	SRP142652	2013-10-01	Denmark	Europe	59E15m	Metagenome or environmental	Denmark: Little Belt							SAMN08473126							Advance piston coring
SRR7066493	55.49	15.64	sediment	14716143005	49383030.2181208		0.25	PRJNA433242	Zinke et al., 2017	WGS	298	6992560552	UNIVERSITY OF SOUTHERN CALIFORNIA	public	sra,fastq	gs,ncbi,s3	gs.US,ncbi.public,s3.us-east-1	SRX3997302	NextSeq 500	PAIRED	RANDOM	METAGENOMIC	marine sediment metagenome	ILLUMINA	2019-07-15T00:00:00Z	65C25cmbsf	SRP142652	2016-06-06	Denmark	Europe	65C25cmbsf	Metagenome or environmental	Denmark: Bornholm Basin							SAMN08473172							Rumohr corer
SRR7067081	55.49	15.64	sediment	12441948339	49767793.356		3	PRJNA433242	Zinke et al., 2017	WGS	250	5176205443	UNIVERSITY OF SOUTHERN CALIFORNIA	public	fastq,sra	s3,ncbi,gs	gs.US,ncbi.public,s3.us-east-1	SRX3997891	Illumina HiSeq 2500	PAIRED	RANDOM	METAGENOMIC	marine sediment metagenome	ILLUMINA	2018-11-06T00:00:00Z	65C3mbsf	SRP142652	2013-10-01	uncalculated	uncalculated	65C3m	Metagenome or environmental	Baltic Sea: Bornholm Basin							SAMN08473173							Advance piston coring
SRR7066494	55.07916667	10.23861111	sediment	12586170345	42094215.2006689		0.25	PRJNA367442	Zinke et al., 2017	WGS	299	5994730006	UNIVERSITY OF SOUTHERN CALIFORNIA	public	sra,fastq	gs,ncbi,s3	s3.us-east-1,gs.US,ncbi.public	SRX3997301	NextSeq 500	PAIRED	RANDOM	METAGENOMIC	marine sediment metagenome	ILLUMINA	2019-07-15T00:00:00Z	BSB59E25cmbsf	SRP142652	2014-09-01	Denmark	Europe	59E25cmbsf	Metagenome or environmental	Denmark: Little Belt							SAMN08473120							Gravity corer
SRR7067082	55.49	15.64	sediment	34541893226	138167572.904		10	PRJNA367442	Zinke et al., 2017	WGS	250	13930112586	UNIVERSITY OF SOUTHERN CALIFORNIA	public	fastq,sra	s3,ncbi,gs	s3.us-east-1,ncbi.public,gs.US	SRX3997890	Illumina HiSeq 2500	PAIRED	RANDOM	METAGENOMIC	marine sediment metagenome	ILLUMINA	2018-11-06T00:00:00Z	65C10mbsf	SRP142652	2013-10-01	uncalculated	uncalculated	65C10m	Metagenome or environmental	Baltic Sea: Bornholm Basin							SAMN08473200							Advance piston coring
SRR5210834	58.622	18.254	sediment		85244533		15	PRJNA367442	Zinke et al., 2017	WGS	302	12566021273	JGI	public	fastq,sra	gs,ncbi,s3	ncbi.public,s3.us-east-1,gs.US	SRX2524290	Illumina HiSeq 2500	PAIRED	RANDOM	METAGENOMIC	subsurface metagenome	ILLUMINA	2017-01-27T00:00:00Z	Gp0134363	SRP098158	2013-10-17	uncalculated	uncalculated	AYSGN	Metagenome or environmental	Baltic Sea							SAMN06267293
SRR2053290	56.93085	17.060667	water	4730283258	24636891.96875		43	PRJNA322246	Asplund-Samuelsson et al., 2016																																	6.1
SRR3727515	56.93085	17.060667	water	10597050290	52460645			PRJNA322246	Asplund-Samuelsson et al., 2016	WGS	202	4372248891	STOCKHOLM UNIVERSITY	public	fastq,sra	ncbi,gs,s3	ncbi.public,gs.US,s3.us-east-1	SRX1883980	Illumina HiSeq 2500	PAIRED	RANDOM	METAGENOMIC	aquatic metagenome	ILLUMINA	2016-07-11T00:00:00Z	GS815_3p0	SRP077551	2011-06-14	Sweden	Europe	GS815_3p0	Metagenome or environmental	Sweden:Baltic Sea:Asko							SAMN05150075
SRR3727513	58.82	17.63	water	9451061718	45878940.3786408		241.72	PRJNA322246	Asplund-Samuelsson et al., 2016	WGS	206	4138171343	STOCKHOLM UNIVERSITY	public	sra,fastq	s3,gs,ncbi	s3.us-east-1,gs.US,ncbi.public	SRX1883978	Illumina HiSeq 2500	PAIRED	RANDOM	METAGENOMIC	aquatic metagenome	ILLUMINA	2016-07-04T00:00:00Z	GS824_3p0	SRP077551	2011-08-17	Sweden	Europe	GS824_3p0	Metagenome or environmental	Sweden:Baltic Sea:Asko							SAMN05150091
SRR3727512	58.82	17.63	water	14911374370	73818685			PRJNA322246	Asplund-Samuelsson et al., 2016	WGS	202	6446664363	STOCKHOLM UNIVERSITY	public	fastq,sra	s3,ncbi,gs	s3.us-east-1,ncbi.public,gs.US	SRX1883977	Illumina HiSeq 2500	PAIRED	RANDOM	METAGENOMIC	aquatic metagenome	ILLUMINA	2016-07-11T00:00:00Z	GS824_0p8	SRP077551	2011-08-17	Sweden	Europe	GS824_0p8	Metagenome or environmental	Sweden:Baltic Sea:Asko							SAMN05150090
SRR3727514	58.82	17.63	water	10554674954	52250866.1089109			PRJNA322246	Asplund-Samuelsson et al., 2016	WGS	202	4337793164	STOCKHOLM UNIVERSITY	public	fastq,sra	ncbi,gs,s3	gs.US,ncbi.public,s3.us-east-1	SRX1883979	Illumina HiSeq 2500	PAIRED	RANDOM	METAGENOMIC	aquatic metagenome	ILLUMINA	2016-07-04T00:00:00Z	GS824_viral	SRP077551	2011-08-17	Sweden	Europe	GS824_viral	Metagenome or environmental	Sweden:Baltic Sea:Asko							SAMN05150092
SRR3727516	58.82	17.63	water	16041374288	79412744			PRJNA322246	Asplund-Samuelsson et al., 2016	WGS	202	6692756256	STOCKHOLM UNIVERSITY	public	fastq,sra	s3,ncbi,gs	gs.US,s3.us-east-1,ncbi.public	SRX1883981	Illumina HiSeq 2500	PAIRED	RANDOM	METAGENOMIC	aquatic metagenome	ILLUMINA	2016-07-11T00:00:00Z	GS832_0p1	SRP077551	2011-08-30	Sweden	Europe	GS832_0p1	Metagenome or environmental	Sweden:Baltic Sea:Asko							SAMN05150093
SRR3727518	58.82	17.63	water	8789530050	43512525			PRJNA322246	Asplund-Samuelsson et al., 2016	WGS	202	3695433733	STOCKHOLM UNIVERSITY	public	sra,fastq	ncbi,s3,gs	gs.US,s3.us-east-1,ncbi.public	SRX1883983	Illumina HiSeq 2500	PAIRED	RANDOM	METAGENOMIC	aquatic metagenome	ILLUMINA	2016-07-12T00:00:00Z	GS832_3p0	SRP077551	2011-08-30	Sweden	Europe	GS832_3p0	Metagenome or environmental	Sweden:Baltic Sea:Asko							SAMN05150095
SRR3727519	58.82	17.63	water	12581951558	62286888.9009901			PRJNA322246	Asplund-Samuelsson et al., 2016	WGS	202	5167146267	STOCKHOLM UNIVERSITY	public	fastq,sra	s3,ncbi,gs	gs.US,ncbi.public,s3.us-east-1	SRX1883984	Illumina HiSeq 2500	PAIRED	RANDOM	METAGENOMIC	aquatic metagenome	ILLUMINA	2016-07-04T00:00:00Z	GS832_viral	SRP077551	2011-08-30	Sweden	Europe	GS832_viral	Metagenome or environmental	Sweden:Baltic Sea:Asko							SAMN05150096
SRR3727522	58.82	17.63	water	11639844586	57058061.6960784			PRJNA322246	Asplund-Samuelsson et al., 2016	WGS	204	5065073501	STOCKHOLM UNIVERSITY	public	sra,fastq	ncbi,gs,s3	s3.us-east-1,ncbi.public,gs.US	SRX1883987	Illumina HiSeq 2500	PAIRED	RANDOM	METAGENOMIC	aquatic metagenome	ILLUMINA	2016-07-04T00:00:00Z	GS817_0p8	SRP077551	2011-06-29	Sweden	Europe	GS817_0p8	Metagenome or environmental	Sweden:Baltic Sea:Asko							SAMN05150078
SRR3727526	58.82	17.63	water	20714975972	102549386			PRJNA322246	Asplund-Samuelsson et al., 2016	WGS	202	8924387519	STOCKHOLM UNIVERSITY	public	fastq,sra	gs,s3,ncbi	ncbi.public,s3.us-east-1,gs.US	SRX1883992	Illumina HiSeq 2500	PAIRED	RANDOM	METAGENOMIC	aquatic metagenome	ILLUMINA	2016-07-11T00:00:00Z	GS820_0p8	SRP077551	2011-07-20	Sweden	Europe	GS820_0p8	Metagenome or environmental	Sweden:Baltic Sea:Asko							SAMN05150082
SRR3727517	58.82	17.63	water	14970750856	74112628			PRJNA322246	Asplund-Samuelsson et al., 2016	WGS	202	6426292966	STOCKHOLM UNIVERSITY	public	fastq,sra	gs,ncbi,s3	ncbi.public,s3.us-east-1,gs.US	SRX1883982	Illumina HiSeq 2500	PAIRED	RANDOM	METAGENOMIC	aquatic metagenome	ILLUMINA	2016-07-11T00:00:00Z	GS832_0p8	SRP077551	2011-08-30	Sweden	Europe	GS832_0p8	Metagenome or environmental	Sweden:Baltic Sea:Asko							SAMN05150094
SRR3727520	58.82	17.63	water	9585503980	47452990			PRJNA322246	Asplund-Samuelsson et al., 2016	WGS	202	3871520217	STOCKHOLM UNIVERSITY	public	sra,fastq	ncbi,s3,gs	ncbi.public,gs.US,s3.us-east-1	SRX1883985	Illumina HiSeq 2500	PAIRED	RANDOM	METAGENOMIC	aquatic metagenome	ILLUMINA	2016-07-11T00:00:00Z	GS815_viral	SRP077551	2011-06-14	Sweden	Europe	GS815_viral	Metagenome or environmental	Sweden:Baltic Sea:Asko							SAMN05150076
SRR3727525	58.82	17.63	water	9191424200	45502100			PRJNA322246	Asplund-Samuelsson et al., 2016	WGS	202	3817143611	STOCKHOLM UNIVERSITY	public	fastq,sra	s3,ncbi,gs	ncbi.public,gs.US,s3.us-east-1	SRX1883991	Illumina HiSeq 2500	PAIRED	RANDOM	METAGENOMIC	aquatic metagenome	ILLUMINA	2016-07-11T00:00:00Z	GS820_0p1	SRP077551	2011-07-20	Sweden	Europe	GS820_0p1	Metagenome or environmental	Sweden:Baltic Sea:Asko							SAMN05150081
SRR3727503	58.82	17.63	water	11367434448	55722717.8823529			PRJNA322246	Asplund-Samuelsson et al., 2016	WGS	204	4660878021	STOCKHOLM UNIVERSITY	public	fastq,sra	gs,s3,ncbi	ncbi.public,s3.us-east-1,gs.US	SRX1883967	Illumina HiSeq 2500	PAIRED	RANDOM	METAGENOMIC	aquatic metagenome	ILLUMINA	2016-07-04T00:00:00Z	GS815_0p1	SRP077551	2011-06-14	Sweden	Europe	GS815_0p1	Metagenome or environmental	Sweden:Baltic Sea:Asko							SAMN05150073
SRR3727504	58.82	17.63	water	10853815722	53731761			PRJNA322246	Asplund-Samuelsson et al., 2016	WGS	202	4461696884	STOCKHOLM UNIVERSITY	public	sra,fastq	ncbi,s3,gs	gs.US,s3.us-east-1,ncbi.public	SRX1883968	Illumina HiSeq 2500	PAIRED	RANDOM	METAGENOMIC	aquatic metagenome	ILLUMINA	2016-07-11T00:00:00Z	GS815_0p8	SRP077551	2011-06-14	Sweden	Europe	GS815_0p8	Metagenome or environmental	Sweden:Baltic Sea:Asko							SAMN05150074
SRR3727505	58.82	17.63	water	10579232274	52372437			PRJNA322246	Asplund-Samuelsson et al., 2016	WGS	202	4482208739	STOCKHOLM UNIVERSITY	public	fastq,sra	gs,s3,ncbi	ncbi.public,s3.us-east-1,gs.US	SRX1883969	Illumina HiSeq 2500	PAIRED	RANDOM	METAGENOMIC	aquatic metagenome	ILLUMINA	2016-07-11T00:00:00Z	GS820_3p0	SRP077551	2011-07-20	Sweden	Europe	GS820_3p0	Metagenome or environmental	Sweden:Baltic Sea:Asko							SAMN05150083
SRR3727506	58.82	17.63	water	10597041352	52460600.7524752			PRJNA322246	Asplund-Samuelsson et al., 2016	WGS	202	4331734015	STOCKHOLM UNIVERSITY	public	sra,fastq	gs,s3,ncbi	ncbi.public,s3.us-east-1,gs.US	SRX1883970	Illumina HiSeq 2500	PAIRED	RANDOM	METAGENOMIC	aquatic metagenome	ILLUMINA	2016-07-04T00:00:00Z	GS820_viral	SRP077551	2011-07-20	Sweden	Europe	GS820_viral	Metagenome or environmental	Sweden:Baltic Sea:Asko							SAMN05150084
SRR3727507	58.82	17.63	water	17087037058	84589292.3663366			PRJNA322246	Asplund-Samuelsson et al., 2016	WGS	202	7042698790	STOCKHOLM UNIVERSITY	public	sra,fastq	s3,gs,ncbi	s3.us-east-1,gs.US,ncbi.public	SRX1883971	Illumina HiSeq 2500	PAIRED	RANDOM	METAGENOMIC	aquatic metagenome	ILLUMINA	2016-07-04T00:00:00Z	GS822_0p1	SRP077551	2011-08-03	Sweden	Europe	GS822_0p1	Metagenome or environmental	Sweden:Baltic Sea:Asko							SAMN05150085
SRR3727508	58.82	17.63	water	10432724156	51647149.2871287			PRJNA322246	Asplund-Samuelsson et al., 2016	WGS	202	4501243192	STOCKHOLM UNIVERSITY	public	fastq,sra	s3,ncbi,gs	gs.US,ncbi.public,s3.us-east-1	SRX1883972	Illumina HiSeq 2500	PAIRED	RANDOM	METAGENOMIC	aquatic metagenome	ILLUMINA	2016-07-04T00:00:00Z	GS822_0p8	SRP077551	2011-08-03	Sweden	Europe	GS822_0p8	Metagenome or environmental	Sweden:Baltic Sea:Asko							SAMN05150086
SRR3727509	58.82	17.63	water	10479245362	51877452.2871287			PRJNA322246	Asplund-Samuelsson et al., 2016	WGS	202	4489656931	STOCKHOLM UNIVERSITY	public	sra,fastq	s3,gs,ncbi	gs.US,s3.us-east-1,ncbi.public	SRX1883974	Illumina HiSeq 2500	PAIRED	RANDOM	METAGENOMIC	aquatic metagenome	ILLUMINA	2016-07-04T00:00:00Z	GS822_3p0	SRP077551	2011-08-03	Sweden	Europe	GS822_3p0	Metagenome or environmental	Sweden:Baltic Sea:Asko							SAMN05150087
SRR3727510	58.82	17.63	water	10749731384	53216492			PRJNA322246	Asplund-Samuelsson et al., 2016	WGS	202	4384840410	STOCKHOLM UNIVERSITY	public	sra,fastq	gs,s3,ncbi	gs.US,ncbi.public,s3.us-east-1	SRX1883975	Illumina HiSeq 2500	PAIRED	RANDOM	METAGENOMIC	aquatic metagenome	ILLUMINA	2016-07-11T00:00:00Z	GS822_viral	SRP077551	2011-08-03	Sweden	Europe	GS822_viral	Metagenome or environmental	Sweden:Baltic Sea:Asko							SAMN05150088
SRR3727511	58.82	17.63	water	16423423756	81304078			PRJNA322246	Asplund-Samuelsson et al., 2016	WGS	202	6849188063	STOCKHOLM UNIVERSITY	public	sra,fastq	ncbi,s3,gs	ncbi.public,gs.US,s3.us-east-1	SRX1883976	Illumina HiSeq 2500	PAIRED	RANDOM	METAGENOMIC	aquatic metagenome	ILLUMINA	2016-07-11T00:00:00Z	GS824_0p1	SRP077551	2011-08-17	Sweden	Europe	GS824_0p1	Metagenome or environmental	Sweden:Baltic Sea:Asko							SAMN05150089
SRR3727521	58.82	17.63	water	14979591822	73429371.6764706			PRJNA322246	Asplund-Samuelsson et al., 2016	WGS	204	6259996549	STOCKHOLM UNIVERSITY	public	fastq,sra	s3,ncbi,gs	gs.US,s3.us-east-1,ncbi.public	SRX1883986	Illumina HiSeq 2500	PAIRED	RANDOM	METAGENOMIC	aquatic metagenome	ILLUMINA	2016-07-04T00:00:00Z	GS817_0p1	SRP077551	2011-06-29	Sweden	Europe	GS817_0p1	Metagenome or environmental	Sweden:Baltic Sea:Asko							SAMN05150077
SRR3727524	58.82	17.63	water	12464490396	61705398			PRJNA322246	Asplund-Samuelsson et al., 2016	WGS	202	5071395383	STOCKHOLM UNIVERSITY	public	sra,fastq	s3,ncbi,gs	s3.us-east-1,gs.US,ncbi.public	SRX1883990	Illumina HiSeq 2500	PAIRED	RANDOM	METAGENOMIC	aquatic metagenome	ILLUMINA	2016-07-11T00:00:00Z	GS817_viral	SRP077551	2011-06-29	Sweden	Europe	GS817_viral	Metagenome or environmental	Sweden:Baltic Sea:Asko							SAMN05150080
SRR3727523	58.82	17.63	water	10806821352	52974614.4705882			PRJNA322246	Asplund-Samuelsson et al., 2016	WGS	204	4645467074	STOCKHOLM UNIVERSITY	public	fastq,sra	s3,gs,ncbi	gs.US,s3.us-east-1,ncbi.public	SRX1883989	Illumina HiSeq 2500	PAIRED	RANDOM	METAGENOMIC	aquatic metagenome	ILLUMINA	2016-07-04T00:00:00Z	GS817_3p0	SRP077551	2011-06-29	Sweden	Europe	GS817_3p0	Metagenome or environmental	Sweden:Baltic Sea:Asko							SAMN05150079
SRR3745336	58.82	17.63	water	513374028	1699914			PRJNA322246	Asplund-Samuelsson et al., 2016	WGS	302	322738146	STOCKHOLM UNIVERSITY	public	fastq,sra	ncbi,s3,gs	s3.us-east-1,ncbi.public,gs.US	SRX1901586	Illumina MiSeq	PAIRED	RANDOM	METAGENOMIC	aquatic metagenome	ILLUMINA	2016-07-11T00:00:00Z	GS815_0p8	SRP077551	2011-06-14	Sweden	Europe	GS815_0p8	Metagenome or environmental	Sweden:Baltic Sea:Asko							SAMN05150074
SRR3745607	58.82	17.63	water	316090716	1046658			PRJNA322246	Asplund-Samuelsson et al., 2016	WGS	302	197383798	STOCKHOLM UNIVERSITY	public	sra,fastq	gs,ncbi,s3	s3.us-east-1,gs.US,ncbi.public	SRX1899507	Illumina MiSeq	PAIRED	RANDOM	METAGENOMIC	aquatic metagenome	ILLUMINA	2016-07-11T00:00:00Z	GS815_3p0	SRP077551	2011-06-14	Sweden	Europe	GS815_3p0	Metagenome or environmental	Sweden:Baltic Sea:Asko							SAMN05150075
SRR3745611	58.82	17.63	water	106383728	352264			PRJNA322246	Asplund-Samuelsson et al., 2016	WGS	302	64817017	STOCKHOLM UNIVERSITY	public	fastq,sra	ncbi,s3,gs	gs.US,s3.us-east-1,ncbi.public	SRX1899511	Illumina MiSeq	PAIRED	RANDOM	METAGENOMIC	aquatic metagenome	ILLUMINA	2016-07-11T00:00:00Z	GS815_viral	SRP077551	2011-06-14	Sweden	Europe	GS815_viral	Metagenome or environmental	Sweden:Baltic Sea:Asko							SAMN05150076
SRR3745612	58.82	17.63	water	587900380	1946690			PRJNA322246	Asplund-Samuelsson et al., 2016	WGS	302	362023354	STOCKHOLM UNIVERSITY	public	fastq,sra	s3,ncbi,gs	gs.US,s3.us-east-1,ncbi.public	SRX1899512	Illumina MiSeq	PAIRED	RANDOM	METAGENOMIC	aquatic metagenome	ILLUMINA	2016-07-11T00:00:00Z	GS817_viral	SRP077551	2011-06-29	Sweden	Europe	GS817_viral	Metagenome or environmental	Sweden:Baltic Sea:Asko							SAMN05150080
SRR3745613	58.82	17.63	water	106094412	351306			PRJNA322246	Asplund-Samuelsson et al., 2016	WGS	302	65503221	STOCKHOLM UNIVERSITY	public	sra,fastq	gs,s3,ncbi	gs.US,ncbi.public,s3.us-east-1	SRX1899513	Illumina MiSeq	PAIRED	RANDOM	METAGENOMIC	aquatic metagenome	ILLUMINA	2016-07-11T00:00:00Z	GS820_0p1	SRP077551	2011-07-20	Sweden	Europe	GS820_0p1	Metagenome or environmental	Sweden:Baltic Sea:Asko							SAMN05150081
SRR3745614	58.82	17.63	water	10464658122	103259122			PRJNA322246	Asplund-Samuelsson et al., 2016	WGS	101	4548065339	STOCKHOLM UNIVERSITY	public	sra,fastq	ncbi,gs,s3	gs.US,ncbi.public,s3.us-east-1	SRX1899514	Illumina MiSeq	PAIRED	RANDOM	METAGENOMIC	aquatic metagenome	ILLUMINA	2016-07-11T00:00:00Z	GS820_0p8	SRP077551	2011-07-20	Sweden	Europe	GS820_0p8	Metagenome or environmental	Sweden:Baltic Sea:Asko							SAMN05150082
SRR3745603	58.82	17.63	water	104689508	346654			PRJNA322246	Asplund-Samuelsson et al., 2016	WGS	302	65963478	STOCKHOLM UNIVERSITY	public	sra,fastq	s3,ncbi,gs	gs.US,ncbi.public,s3.us-east-1	SRX1899503	Illumina MiSeq	PAIRED	RANDOM	METAGENOMIC	aquatic metagenome	ILLUMINA	2016-07-11T00:00:00Z	GS820_3p0	SRP077551	2011-07-20	Sweden	Europe	GS820_3p0	Metagenome or environmental	Sweden:Baltic Sea:Asko							SAMN05150083
SRR3745604	58.82	17.63	water	138708600	459300			PRJNA322246	Asplund-Samuelsson et al., 2016	WGS	302	84622645	STOCKHOLM UNIVERSITY	public	fastq,sra	gs,ncbi,s3	s3.us-east-1,gs.US,ncbi.public	SRX1899504	Illumina MiSeq	PAIRED	RANDOM	METAGENOMIC	aquatic metagenome	ILLUMINA	2016-07-11T00:00:00Z	GS822_viral	SRP077551	2011-08-03	Sweden	Europe	GS822_viral	Metagenome or environmental	Sweden:Baltic Sea:Asko							SAMN05150088
SRR3745605	58.82	17.63	water	207728284	687842			PRJNA322246	Asplund-Samuelsson et al., 2016	WGS	302	127101418	STOCKHOLM UNIVERSITY	public	sra,fastq	ncbi,s3,gs	s3.us-east-1,gs.US,ncbi.public	SRX1899505	Illumina MiSeq	PAIRED	RANDOM	METAGENOMIC	aquatic metagenome	ILLUMINA	2016-07-11T00:00:00Z	GS824_0p1	SRP077551	2011-08-17	Sweden	Europe	GS824_0p1	Metagenome or environmental	Sweden:Baltic Sea:Asko							SAMN05150089
SRR3745606	58.82	17.63	water	190610320	631160			PRJNA322246	Asplund-Samuelsson et al., 2016	WGS	302	121092396	STOCKHOLM UNIVERSITY	public	sra,fastq	gs,s3,ncbi	ncbi.public,s3.us-east-1,gs.US	SRX1899506	Illumina MiSeq	PAIRED	RANDOM	METAGENOMIC	aquatic metagenome	ILLUMINA	2016-07-11T00:00:00Z	GS824_0p8	SRP077551	2011-08-17	Sweden	Europe	GS824_0p8	Metagenome or environmental	Sweden:Baltic Sea:Asko							SAMN05150090
SRR3745608	60.82	17.63	water	261266240	865120			PRJNA322246	Asplund-Samuelsson et al., 2016	WGS	302	162292458	STOCKHOLM UNIVERSITY	public	sra,fastq	gs,s3,ncbi	s3.us-east-1,gs.US,ncbi.public	SRX1899508	Illumina MiSeq	PAIRED	RANDOM	METAGENOMIC	aquatic metagenome	ILLUMINA	2016-07-11T00:00:00Z	GS832_0p1	SRP077551	2011-08-30	Sweden	Europe	GS832_0p1	Metagenome or environmental	Sweden:Baltic Sea:Asko							SAMN05150093
SRR3745609	60.82	17.63	water	235504432	779816			PRJNA322246	Asplund-Samuelsson et al., 2016	WGS	302	145574865	STOCKHOLM UNIVERSITY	public	fastq,sra	ncbi,gs,s3	ncbi.public,s3.us-east-1,gs.US	SRX1899509	Illumina MiSeq	PAIRED	RANDOM	METAGENOMIC	aquatic metagenome	ILLUMINA	2016-07-11T00:00:00Z	GS832_0p8	SRP077551	2011-08-30	Sweden	Europe	GS832_0p8	Metagenome or environmental	Sweden:Baltic Sea:Asko							SAMN05150094
SRR3745610	60.82	17.63	water	109287156	361878			PRJNA322246	Asplund-Samuelsson et al., 2016	WGS	302	66539283	STOCKHOLM UNIVERSITY	public	sra,fastq	s3,gs,ncbi	s3.us-east-1,gs.US,ncbi.public	SRX1899510	Illumina MiSeq	PAIRED	RANDOM	METAGENOMIC	aquatic metagenome	ILLUMINA	2016-07-11T00:00:00Z	GS832_3p0	SRP077551	2011-08-30	Sweden	Europe	GS832_3p0	Metagenome or environmental	Sweden:Baltic Sea:Asko							SAMN05150095
SRR12059198	55.00483333	10.10816667	sediment	8079991400	40399957		40.95	PRJNA308531	Andren et al., 2015	WGS	200	4967363906	AARHUS UNIVERSITY	public	fastq,sra	s3,gs,ncbi	s3.us-east-1,ncbi.public,gs.US	SRX8587379	Illumina HiSeq 2000	PAIRED	RANDOM	METAGENOMIC	marine sediment metagenome	ILLUMINA	2020-06-20T00:00:00Z	59E-13-B	SRP068645	2013	Denmark	Europe	59E-13-B	Metagenome or environmental	Denmark							SAMN04395426		15.92
SRR12059199	55.00483333	10.10816667	sediment	8613187000	43065935		67.5	PRJNA308531	Andren et al., 2015	WGS	200	5341552444	AARHUS UNIVERSITY	public	fastq,sra	s3,ncbi,gs	gs.US,s3.us-east-1,ncbi.public	SRX8587378	Illumina HiSeq 2000	PAIRED	RANDOM	METAGENOMIC	marine sediment metagenome	ILLUMINA	2020-06-20T00:00:00Z	5.9E-20	SRP068645	2013	Denmark	Europe	5.9E-20	Metagenome or environmental	Denmark							SAMN04395427		7.48
SRR12059200	55.00483333	10.10816667	sediment	7596135000	37980675		80.55	PRJNA308531	Andren et al., 2015	WGS	200	4708212500	AARHUS UNIVERSITY	public	sra,fastq	ncbi,gs,s3	s3.us-east-1,gs.US,ncbi.public	SRX8587377	Illumina HiSeq 2000	PAIRED	RANDOM	METAGENOMIC	marine sediment metagenome	ILLUMINA	2020-06-20T00:00:00Z	5.9E-24	SRP068645	2013	Denmark	Europe	5.9E-24	Metagenome or environmental	Denmark							SAMN04395428		11.58
SRR12059197	55.46816667	15.47716667	sediment	5838459400	29192297		10.1	PRJNA308531	Andren et al., 2015	WGS	200	3458166449	AARHUS UNIVERSITY	public	fastq,sra	gs,ncbi,s3	ncbi.public,s3.us-east-1,gs.US	SRX8587380	Illumina HiSeq 2000	PAIRED	RANDOM	METAGENOMIC	marine sediment metagenome	ILLUMINA	2020-06-20T00:00:00Z	65C-4	SRP068645	2013	Denmark	Europe	65C-4	Metagenome or environmental	Denmark							SAMN04395461		13.86
SRR12059201	55.46816667	15.47716667	sediment	5905610800	29528054		10.1	PRJNA308531	Andren et al., 2015	WGS	200	3835994607	AARHUS UNIVERSITY	public	sra,fastq	s3,ncbi,gs	gs.US,ncbi.public,s3.us-east-1	SRX8587376	Illumina HiSeq 2000	PAIRED	RANDOM	METAGENOMIC	marine sediment metagenome	ILLUMINA	2020-06-20T00:00:00Z	65C-4-replicate	SRP068645	2013	Denmark	Europe	65C-4-replicate	Metagenome or environmental	Denmark							SAMN04396783		13.86
SRR12059202	55.46816667	15.47716667	sediment	10342155600	51710778		29.9	PRJNA308531	Andren et al., 2015	WGS	200	6448182508	AARHUS UNIVERSITY	public	sra,fastq	ncbi,s3,gs	ncbi.public,gs.US,s3.us-east-1	SRX8587375	Illumina HiSeq 2000	PAIRED	RANDOM	METAGENOMIC	marine sediment metagenome	ILLUMINA	2020-06-20T00:00:00Z	65C-10	SRP068645	2013	Denmark	Europe	65C-10	Metagenome or environmental	Denmark							SAMN04396784		1.72
SRR12059190	56.62016667	11.6706666699999	sediment	5766418000	28832090		24.1	PRJNA308531	Andren et al., 2015	WGS	200	3458431781	AARHUS UNIVERSITY	public	sra,fastq	gs,s3,ncbi	ncbi.public,gs.US,s3.us-east-1	SRX8587387	Illumina HiSeq 2000	PAIRED	RANDOM	METAGENOMIC	marine sediment metagenome	ILLUMINA	2020-06-20T00:00:00Z	60B-9	SRP068645	2013	Denmark	Europe	60B-9	Metagenome or environmental	Denmark							SAMN04395429		31.72
SRR12059191	56.62016667	11.6706666699999	sediment	8097385200	40486926		24.1	PRJNA308531	Andren et al., 2015	WGS	200	5035885022	AARHUS UNIVERSITY	public	fastq,sra	ncbi,gs,s3	gs.US,ncbi.public,s3.us-east-1	SRX8587386	Illumina HiSeq 2000	PAIRED	RANDOM	METAGENOMIC	marine sediment metagenome	ILLUMINA	2020-06-20T00:00:00Z	60B-9-replicate	SRP068645	2013	Denmark	Europe	60B-9-replicate	Metagenome or environmental	Denmark							SAMN04395430		31.72
SRR12059192	56.62016667	11.6706666699999	sediment	10967164000	54835820		37.3	PRJNA308531	Andren et al., 2015	WGS	200	6789461671	AARHUS UNIVERSITY	public	sra,fastq	ncbi,s3,gs	gs.US,ncbi.public,s3.us-east-1	SRX8587385	Illumina HiSeq 2000	PAIRED	RANDOM	METAGENOMIC	marine sediment metagenome	ILLUMINA	2020-06-20T00:00:00Z	60B-13	SRP068645	2013	Denmark	Europe	60B-13	Metagenome or environmental	Denmark							SAMN04395456		30.67
SRR12059193	56.62016667	11.6706666699999	sediment	6747580400	33737902		84.4	PRJNA308531	Andren et al., 2015	WGS	200	4150066097	AARHUS UNIVERSITY	public	fastq,sra	ncbi,gs,s3	s3.us-east-1,ncbi.public,gs.US	SRX8587384	Illumina HiSeq 2000	PAIRED	RANDOM	METAGENOMIC	marine sediment metagenome	ILLUMINA	2020-06-20T00:00:00Z	60B-28	SRP068645	2013	Denmark	Europe	60B-28	Metagenome or environmental	Denmark							SAMN04395457		25.49
SRR12059194	58.62233333	18.25416667	sediment	6378102800	31890514		11.35	PRJNA308531	Andren et al., 2015	WGS	200	4147978408	AARHUS UNIVERSITY	public	sra,fastq	gs,s3,ncbi	s3.us-east-1,gs.US,ncbi.public	SRX8587383	Illumina HiSeq 2000	PAIRED	RANDOM	METAGENOMIC	marine sediment metagenome	ILLUMINA	2020-06-20T00:00:00Z	63E-6-A	SRP068645	2013	Sweden	Europe	63E-6-A	Metagenome or environmental	Sweden							SAMN04395458		12.3
SRR12059195	58.62233333	18.25416667	sediment	8411363600	42056818		11.35	PRJNA308531	Andren et al., 2015	WGS	200	5205357656	AARHUS UNIVERSITY	public	sra,fastq	s3,ncbi,gs	s3.us-east-1,ncbi.public,gs.US	SRX8587382	Illumina HiSeq 2000	PAIRED	RANDOM	METAGENOMIC	marine sediment metagenome	ILLUMINA	2020-06-20T00:00:00Z	63E-6-B	SRP068645	2013	Sweden	Europe	63E-6-B	Metagenome or environmental	Sweden							SAMN04395459		12.3
SRR12059196	58.62233333	18.25416667	sediment	9813800400	49069002		47.35	PRJNA308531	Andren et al., 2015	WGS	200	6045172744	AARHUS UNIVERSITY	public	fastq,sra	s3,gs,ncbi	gs.US,ncbi.public,s3.us-east-1	SRX8587381	Illumina HiSeq 2000	PAIRED	RANDOM	METAGENOMIC	marine sediment metagenome	ILLUMINA	2020-06-20T00:00:00Z	6.3E-27	SRP068645	2013	Sweden	Europe	6.3E-27	Metagenome or environmental	Sweden							SAMN04395460		1.67
SRR3089647	56.1033	10.4578	sediment	6956596200	23188654		0.25	PRJNA297401	Asplund-Samuelsson et al., 2016	WGS	300	3458011350	AARHUS UNIVERSITY	public	sra,fastq	ncbi,gs,s3	ncbi.public,s3.us-east-1,gs.US	SRX1513378	Illumina HiSeq 2500	PAIRED	other	METAGENOMIC	marine sediment metagenome	ILLUMINA	2016-12-10T00:00:00Z	pm1	SRP068000	2013-05	Denmark	Europe		Metagenome or environmental	Denmark: Aarhus Bay. Baltic Sea							SAMN04328857
SRR3089693	56.1033	10.4578	sediment	5528527950	18490060.0334448		0.75	PRJNA297401	Asplund-Samuelsson et al., 2016	WGS	299	2771661804	AARHUS UNIVERSITY	public	fastq,sra	s3,ncbi,gs	gs.US,s3.us-east-1,ncbi.public	SRX1513379	Illumina HiSeq 2500	PAIRED	other	METAGENOMIC	marine sediment metagenome	ILLUMINA	2016-12-10T00:00:00Z	pm2	SRP068000	2013-05	Denmark	Europe		Metagenome or environmental	Denmark: Aarhus Bay Station M5							SAMN04328858
SRR3091719	56.1033	10.4578	sediment	12021580500	24043161		1.25	PRJNA297401	Asplund-Samuelsson et al., 2016	WGS	500	7611068295	AARHUS UNIVERSITY	public	sra,fastq	ncbi,s3,gs	gs.US,s3.us-east-1,ncbi.public	SRX1513380	Illumina HiSeq 2500	PAIRED	other	METAGENOMIC	marine sediment metagenome	ILLUMINA	2016-12-10T00:00:00Z	pm3	SRP068000	2013-05	Denmark	Europe		Metagenome or environmental	Denmark: Aarhus Bay Station M5							SAMN04328859
SRR3095933	56.1033	10.4578	sediment	12893664500	25787329		1.75	PRJNA297401	Asplund-Samuelsson et al., 2016	WGS	500	7577586449	AARHUS UNIVERSITY	public	fastq,sra	s3,ncbi,gs	gs.US,ncbi.public,s3.us-east-1	SRX1513381	Illumina HiSeq 2500	PAIRED	other	METAGENOMIC	marine sediment metagenome	ILLUMINA	2016-12-10T00:00:00Z	pm4	SRP068000	2013-05	Denmark	Europe		Metagenome or environmental	Denmark: Aarhus Bay Station M5							SAMN04328860
SRR3089688	56.1033	10.4578	sediment	13429876950	44915976.4214047		0.25	PRJNA297401	Asplund-Samuelsson et al., 2016	WGS	299	7318817064	AARHUS UNIVERSITY	public	sra,fastq	gs,s3,ncbi	ncbi.public,gs.US,s3.us-east-1	SRX1513378	Illumina HiSeq 2500	PAIRED	other	METAGENOMIC	marine sediment metagenome	ILLUMINA	2016-12-10T00:00:00Z	pm1	SRP068000	2013-05	Denmark	Europe		Metagenome or environmental	Denmark: Aarhus Bay Baltic Sea							SAMN04328857
SRR3089827	56.1033	10.4578	sediment	10554500700	35181669		0.75	PRJNA297401	Asplund-Samuelsson et al., 2016	WGS	300	5772222731	AARHUS UNIVERSITY	public	fastq,sra	gs,ncbi,s3	ncbi.public,s3.us-east-1,gs.US	SRX1513379	Illumina HiSeq 2500	PAIRED	other	METAGENOMIC	marine sediment metagenome	ILLUMINA	2016-12-10T00:00:00Z	pm2	SRP068000	2013-05	Denmark	Europe		Metagenome or environmental	Denmark: Aarhus Bay Station M5							SAMN04328858
SRR3091743	56.1033	10.4578	sediment	11483562500	22967125		1.25	PRJNA297401	Asplund-Samuelsson et al., 2016	WGS	500	7265383711	AARHUS UNIVERSITY	public	fastq,sra	gs,ncbi,s3	gs.US,ncbi.public,s3.us-east-1	SRX1513380	Illumina HiSeq 2500	PAIRED	other	METAGENOMIC	marine sediment metagenome	ILLUMINA	2016-12-10T00:00:00Z	pm3	SRP068000	2013-05	Denmark	Europe		Metagenome or environmental	Denmark: Aarhus Bay Station M5							SAMN04328859
SRR3095939	56.1033	10.4578	sediment	17260585000	34521170		1.75	PRJNA297401	Asplund-Samuelsson et al., 2016	WGS	500	10114521342	AARHUS UNIVERSITY	public	fastq,sra	s3,ncbi,gs	ncbi.public,s3.us-east-1,gs.US	SRX1513381	Illumina HiSeq 2500	PAIRED	other	METAGENOMIC	marine sediment metagenome	ILLUMINA	2016-12-10T00:00:00Z	pm4	SRP068000	2013-05	Denmark	Europe		Metagenome or environmental	Denmark: Aarhus Bay Station M5							SAMN04328860
SRR3081468	56.1033	10.4578	sediment	11772105300	39371589.632107		0.25	PRJNA297401	Asplund-Samuelsson et al., 2016	WGS	299	6479839613	AARHUS UNIVERSITY	public	fastq,sra	s3,ncbi,gs	gs.US,s3.us-east-1,ncbi.public	SRX1513372	Illumina HiSeq 2500	PAIRED	other	METAGENOMIC	marine sediment metagenome	ILLUMINA	2016-12-10T00:00:00Z	mm1	SRP068000	2013-05	Denmark	Europe		Metagenome or environmental	Denmark: Aarhus Bay Baltic Sea							SAMN04328853
SRR3081534	56.1033	10.4578	sediment	12058493700	40329410.367893		0.75	PRJNA297401	Asplund-Samuelsson et al., 2016	WGS	299	6685572095	AARHUS UNIVERSITY	public	fastq,sra	gs,s3,ncbi	s3.us-east-1,ncbi.public,gs.US	SRX1513373	Illumina HiSeq 2500	PAIRED	other	METAGENOMIC	marine sediment metagenome	ILLUMINA	2016-12-10T00:00:00Z	mm2	SRP068000	2013-05	Denmark	Europe		Metagenome or environmental	Denmark: Aarhus Bay Station M5							SAMN04328854
SRR3085416	56.1033	10.4578	sediment	19042933000	38085866		1.25	PRJNA297401	Asplund-Samuelsson et al., 2016	WGS	500	10944216639	AARHUS UNIVERSITY	public	sra,fastq	gs,ncbi,s3	s3.us-east-1,gs.US,ncbi.public	SRX1513375	Illumina HiSeq 2500	PAIRED	other	METAGENOMIC	marine sediment metagenome	ILLUMINA	2016-12-10T00:00:00Z	mm3	SRP068000	2013-05	Denmark	Europe		Metagenome or environmental	Denmark: Aarhus Bay Station M5							SAMN04328855
SRR3085585	56.1033	10.4578	sediment	14141832000	28283664		1.75	PRJNA297401	Asplund-Samuelsson et al., 2016	WGS	500	8249237981	AARHUS UNIVERSITY	public	sra,fastq	ncbi,s3,gs	gs.US,s3.us-east-1,ncbi.public	SRX1513377	Illumina HiSeq 2500	PAIRED	other	METAGENOMIC	marine sediment metagenome	ILLUMINA	2016-12-10T00:00:00Z	mm4	SRP068000	2013-05	Denmark	Europe		Metagenome or environmental	Denmark: Aarhus Bay Station M5							SAMN04328856
SRR3081485	56.1033	10.4578	sediment	15426862800	51422876		0.25	PRJNA297401	Asplund-Samuelsson et al., 2016	WGS	300	8295052248	AARHUS UNIVERSITY	public	fastq,sra	ncbi,s3,gs	s3.us-east-1,ncbi.public,gs.US	SRX1513372	Illumina HiSeq 2500	PAIRED	other	METAGENOMIC	marine sediment metagenome	ILLUMINA	2016-12-10T00:00:00Z	mm1	SRP068000	2013-05	Denmark	Europe		Metagenome or environmental	Denmark: Aarhus Bay Baltic Sea							SAMN04328853
SRR3081569	56.1033	10.4578	sediment	15646132500	52153775		0.75	PRJNA297401	Asplund-Samuelsson et al., 2016	WGS	300	8467902946	AARHUS UNIVERSITY	public	fastq,sra	gs,ncbi,s3	gs.US,ncbi.public,s3.us-east-1	SRX1513373	Illumina HiSeq 2500	PAIRED	other	METAGENOMIC	marine sediment metagenome	ILLUMINA	2016-12-10T00:00:00Z	mm2	SRP068000	2013-05	Denmark	Europe		Metagenome or environmental	Denmark: Aarhus Bay Station M5							SAMN04328854
SRR3085435	56.1033	10.4578	sediment	14270623000	28541246		1.25	PRJNA297401	Asplund-Samuelsson et al., 2016	WGS	500	8236969280	AARHUS UNIVERSITY	public	sra,fastq	s3,gs,ncbi	s3.us-east-1,gs.US,ncbi.public	SRX1513375	Illumina HiSeq 2500	PAIRED	other	METAGENOMIC	marine sediment metagenome	ILLUMINA	2016-12-10T00:00:00Z	mm3	SRP068000	2013-05	Denmark	Europe		Metagenome or environmental	Denmark: Aarhus Bay Station M5							SAMN04328855
SRR3089646	56.1033	10.4578	sediment	18923140000	37846280		1.75	PRJNA297401	Asplund-Samuelsson et al., 2016	WGS	500	11016443620	AARHUS UNIVERSITY	public	fastq,sra	gs,s3,ncbi	ncbi.public,gs.US,s3.us-east-1	SRX1513377	Illumina HiSeq 2500	PAIRED	other	METAGENOMIC	marine sediment metagenome	ILLUMINA	2016-12-10T00:00:00Z	mm4	SRP068000	2013-05	Denmark	Europe		Metagenome or environmental	Denmark: Aarhus Bay Station M5							SAMN04328856
SRR2053273	56.93085	17.060667	water	1854265123	10046588		2	PRJNA273799	Hugerth et al., 2015	WGS	184	777325841	KUNGLIGA TEKNISKA HOGSKOLAN, SCIENCE FOR LIFE LABO	public	fastq,sra	ncbi,s3,gs	ncbi.public,s3.us-east-1,gs.US	SRX1050741	Illumina HiSeq 2500	PAIRED	RANDOM	METAGENOMIC	marine metagenome	ILLUMINA	2015-06-11T00:00:00Z	LMO_120314	SRP058493	2012-03-14	uncalculated	uncalculated	LMO_120314	MIMS.me,MIGS/MIMS/MIMARKS.water	Baltic Sea							SAMN03351358		6.7					ruttner
SRR2053284	56.93085	17.060667	water	2229147511	12612750		2	PRJNA273799	Hugerth et al., 2015	WGS	176	937658382	KUNGLIGA TEKNISKA HOGSKOLAN, SCIENCE FOR LIFE LABO	public	sra,fastq	gs,s3,ncbi	ncbi.public,s3.us-east-1,gs.US	SRX1050752	Illumina HiSeq 2500	PAIRED	RANDOM	METAGENOMIC	marine metagenome	ILLUMINA	2015-06-11T00:00:00Z	LMO_120328	SRP058493	2012-03-28	uncalculated	uncalculated	LMO_120328	MIMS.me,MIGS/MIMS/MIMARKS.water	Baltic Sea							SAMN03351360		6.5					ruttner
SRR2053295	56.93085	17.060667	water	1919889928	10527652		2	PRJNA273799	Hugerth et al., 2015	WGS	182	801377135	KUNGLIGA TEKNISKA HOGSKOLAN, SCIENCE FOR LIFE LABO	public	sra,fastq	s3,ncbi,gs	ncbi.public,s3.us-east-1,gs.US	SRX1050763	Illumina HiSeq 2500	PAIRED	RANDOM	METAGENOMIC	marine metagenome	ILLUMINA	2015-06-11T00:00:00Z	LMO_120403	SRP058493	2012-04-03	uncalculated	uncalculated	LMO_120403	MIMS.me,MIGS/MIMS/MIMARKS.water	Baltic Sea							SAMN03351361		6.5					ruttner
SRR2053303	56.93085	17.060667	water	1510969512	8409818		2	PRJNA273799	Hugerth et al., 2015	WGS	179	665885025	KUNGLIGA TEKNISKA HOGSKOLAN, SCIENCE FOR LIFE LABO	public	sra,fastq	ncbi,s3,gs	ncbi.public,gs.US,s3.us-east-1	SRX1050771	Illumina HiSeq 2500	PAIRED	RANDOM	METAGENOMIC	marine metagenome	ILLUMINA	2015-06-11T00:00:00Z	LMO_120416	SRP058493	2012-04-16	uncalculated	uncalculated	LMO_120416	MIMS.me,MIGS/MIMS/MIMARKS.water	Baltic Sea							SAMN03351363		6.7					ruttner
SRR2053305	56.93085	17.060667	water	626759086	3479793		2	PRJNA273799	Hugerth et al., 2015	WGS	180	260349281	KUNGLIGA TEKNISKA HOGSKOLAN, SCIENCE FOR LIFE LABO	public	sra,fastq	s3,gs,ncbi	s3.us-east-1,ncbi.public,gs.US	SRX1050774	Illumina HiSeq 2500	PAIRED	RANDOM	METAGENOMIC	marine metagenome	ILLUMINA	2015-06-11T00:00:00Z	LMO_120423	SRP058493	2012-04-23	uncalculated	uncalculated	LMO_120423	MIMS.me,MIGS/MIMS/MIMARKS.water	Baltic Sea							SAMN03351365		6.7					ruttner
SRR2053307	56.93085	17.060667	water	895371409	4827659		2	PRJNA273799	Hugerth et al., 2015	WGS	185	387898529	KUNGLIGA TEKNISKA HOGSKOLAN, SCIENCE FOR LIFE LABO	public	sra,fastq	s3,gs,ncbi	gs.US,s3.us-east-1,ncbi.public	SRX1050776	Illumina HiSeq 2500	PAIRED	RANDOM	METAGENOMIC	marine metagenome	ILLUMINA	2015-06-11T00:00:00Z	LMO_120516	SRP058493	2012-05-16	uncalculated	uncalculated	LMO_120516	MIMS.me,MIGS/MIMS/MIMARKS.water	Baltic Sea							SAMN03351371		6.4					ruttner
SRR2053308	56.93085	17.060667	water	735370343	3844978		2	PRJNA273799	Hugerth et al., 2015	WGS	191	298246502	KUNGLIGA TEKNISKA HOGSKOLAN, SCIENCE FOR LIFE LABO	public	sra,fastq	ncbi,gs,s3	gs.US,ncbi.public,s3.us-east-1	SRX1050777	Illumina HiSeq 2500	PAIRED	RANDOM	METAGENOMIC	marine metagenome	ILLUMINA	2015-06-11T00:00:00Z	LMO_120521	SRP058493	2012-05-21	uncalculated	uncalculated	LMO_120521	MIMS.me,MIGS/MIMS/MIMARKS.water	Baltic Sea							SAMN03351372		6.5					ruttner
SRR2053280	56.93085	17.060667	water	1142881091	6347231		2	PRJNA273799	Hugerth et al., 2015	WGS	180	480522831	KUNGLIGA TEKNISKA HOGSKOLAN, SCIENCE FOR LIFE LABO	public	sra,fastq	s3,gs,ncbi	s3.us-east-1,ncbi.public,gs.US	SRX1050748	Illumina HiSeq 2500	PAIRED	RANDOM	METAGENOMIC	marine metagenome	ILLUMINA	2015-06-11T00:00:00Z	LMO_120528	SRP058493	2012-05-28	uncalculated	uncalculated	LMO_120709	MIMS.me,MIGS/MIMS/MIMARKS.water	Baltic Sea							SAMN03351374		6.5					ruttner
SRR2053278	56.93085	17.060667	water	1536704798	8244362		2	PRJNA273799	Hugerth et al., 2015	WGS	186	664992721	KUNGLIGA TEKNISKA HOGSKOLAN, SCIENCE FOR LIFE LABO	public	fastq,sra	gs,s3,ncbi	gs.US,s3.us-east-1,ncbi.public	SRX1050746	Illumina HiSeq 2500	PAIRED	RANDOM	METAGENOMIC	marine metagenome	ILLUMINA	2015-06-11T00:00:00Z	LMO_120628	SRP058493	2012-06-28	uncalculated	uncalculated	LMO_120628	MIMS.me,MIGS/MIMS/MIMARKS.water	Baltic Sea							SAMN03351381		6.4					ruttner
SRR2053281	56.93085	17.060667	water	535897698	2902851		2	PRJNA273799	Hugerth et al., 2015	WGS	184	215493235	KUNGLIGA TEKNISKA HOGSKOLAN, SCIENCE FOR LIFE LABO	public	fastq,sra	ncbi,gs,s3	ncbi.public,s3.us-east-1,gs.US	SRX1050749	Illumina HiSeq 2500	PAIRED	RANDOM	METAGENOMIC	marine metagenome	ILLUMINA	2015-06-11T00:00:00Z	LMO_120717	SRP058493	2012-07-17	uncalculated	uncalculated	LMO_120717	MIMS.me,MIGS/MIMS/MIMARKS.water	Baltic Sea							SAMN03351386		6.2					ruttner
SRR2053283	56.93085	17.060667	water	1418302397	7515538		2	PRJNA273799	Hugerth et al., 2015	WGS	188	571748961	KUNGLIGA TEKNISKA HOGSKOLAN, SCIENCE FOR LIFE LABO	public	fastq,sra	gs,s3,ncbi	s3.us-east-1,ncbi.public,gs.US	SRX1050751	Illumina HiSeq 2500	PAIRED	RANDOM	METAGENOMIC	marine metagenome	ILLUMINA	2015-06-11T00:00:00Z	LMO_120806	SRP058493	2012-08-06	uncalculated	uncalculated	LMO_120806	MIMS.me,MIGS/MIMS/MIMARKS.water	Baltic Sea							SAMN03351391		6.2					ruttner
SRR2053285	56.93085	17.060667	water	4566806824	23977766		2	PRJNA273799	Hugerth et al., 2015	WGS	190	1853737747	KUNGLIGA TEKNISKA HOGSKOLAN, SCIENCE FOR LIFE LABO	public	fastq,sra	s3,ncbi,gs	gs.US,ncbi.public,s3.us-east-1	SRX1050753	Illumina HiSeq 2500	PAIRED	RANDOM	METAGENOMIC	marine metagenome	ILLUMINA	2015-06-11T00:00:00Z	LMO_120813	SRP058493	2012-08-13	uncalculated	uncalculated	LMO_120813	MIMS.me,MIGS/MIMS/MIMARKS.water	Baltic Sea							SAMN03351393		6.2					ruttner
SRR2053289	56.93085	17.060667	water	1069807874	5634631		2	PRJNA273799	Hugerth et al., 2015	WGS	189	427023048	KUNGLIGA TEKNISKA HOGSKOLAN, SCIENCE FOR LIFE LABO	public	fastq,sra	s3,ncbi,gs	s3.us-east-1,ncbi.public,gs.US	SRX1050757	Illumina HiSeq 2500	PAIRED	RANDOM	METAGENOMIC	marine metagenome	ILLUMINA	2015-06-11T00:00:00Z	LMO_120903	SRP058493	2012-09-03	uncalculated	uncalculated	LMO_120903	MIMS.me,MIGS/MIMS/MIMARKS.water	Baltic Sea							SAMN03351399		6.2					ruttner
SRR2053294	56.93085	17.060667	water	1137274852	5902080		2	PRJNA273799	Hugerth et al., 2015	WGS	192	463168173	KUNGLIGA TEKNISKA HOGSKOLAN, SCIENCE FOR LIFE LABO	public	fastq,sra	gs,s3,ncbi	ncbi.public,s3.us-east-1,gs.US	SRX1050762	Illumina HiSeq 2500	PAIRED	RANDOM	METAGENOMIC	marine metagenome	ILLUMINA	2015-06-11T00:00:00Z	LMO_121004	SRP058493	2012-10-04	uncalculated	uncalculated	LMO_121004	MIMS.me,MIGS/MIMS/MIMARKS.water	Baltic Sea							SAMN03351407		6.3					ruttner
SRR2053298	56.93085	17.060667	water	1828407533	10069606		2	PRJNA273799	Hugerth et al., 2015	WGS	181	753350244	KUNGLIGA TEKNISKA HOGSKOLAN, SCIENCE FOR LIFE LABO	public	fastq,sra	ncbi,gs,s3	gs.US,s3.us-east-1,ncbi.public	SRX1050766	Illumina HiSeq 2500	PAIRED	RANDOM	METAGENOMIC	marine metagenome	ILLUMINA	2015-06-11T00:00:00Z	LMO_121028	SRP058493	2012-10-28	uncalculated	uncalculated	LMO_121028	MIMS.me,MIGS/MIMS/MIMARKS.water	Baltic Sea							SAMN03351413		6.2					ruttner
SRR2053299	56.93085	17.060667	water	2056840670	10910088		2	PRJNA273799	Hugerth et al., 2015	WGS	188	868223612	KUNGLIGA TEKNISKA HOGSKOLAN, SCIENCE FOR LIFE LABO	public	sra,fastq	gs,ncbi,s3	gs.US,ncbi.public,s3.us-east-1	SRX1050767	Illumina HiSeq 2500	PAIRED	RANDOM	METAGENOMIC	marine metagenome	ILLUMINA	2015-06-11T00:00:00Z	LMO_121105	SRP058493	2012-11-05	uncalculated	uncalculated	LMO_121105	MIMS.me,MIGS/MIMS/MIMARKS.water	Baltic Sea							SAMN03351414		6.2					ruttner
SRR2053300	56.93085	17.060667	water	273472129	1479930		2	PRJNA273799	Hugerth et al., 2015	WGS	184	109612159	KUNGLIGA TEKNISKA HOGSKOLAN, SCIENCE FOR LIFE LABO	public	fastq,sra	s3,ncbi,gs	gs.US,s3.us-east-1,ncbi.public	SRX1050768	Illumina HiSeq 2500	PAIRED	RANDOM	METAGENOMIC	marine metagenome	ILLUMINA	2015-06-11T00:00:00Z	LMO_121123	SRP058493	2012-11-23	uncalculated	uncalculated	LMO_121123	MIMS.me,MIGS/MIMS/MIMARKS.water	Baltic Sea							SAMN03351415		6.5					ruttner
SRR2032810	56.93085	17.060667	water	5578044943	28901787.2694301		43	PRJNA273799	Hugerth et al., 2015				NA		NA	NA	NA		NA					NA																		6.9
SRR2053274	56.93085	17.060667	water	2687761212	14072048.2303665		43	PRJNA273799	Hugerth et al., 2015	WGS	191	1076254717	KUNGLIGA TEKNISKA HOGSKOLAN, SCIENCE FOR LIFE LABO	public	fastq,sra	s3,gs,ncbi	ncbi.public,s3.us-east-1,gs.US	SRX1050742	Illumina HiSeq 2500	PAIRED	RANDOM	METAGENOMIC	marine metagenome	ILLUMINA	2015-06-11T00:00:00Z	LMO_120531	SRP058493	2012-05-31	uncalculated	uncalculated	LMO_120531	MIMS.me,MIGS/MIMS/MIMARKS.water	Baltic Sea							SAMN03351375		6.5					ruttner
SRR2053276	56.93085	17.060667	water	3040307027	16086280.5661376		43	PRJNA273799	Hugerth et al., 2015	WGS	189	1249741121	KUNGLIGA TEKNISKA HOGSKOLAN, SCIENCE FOR LIFE LABO	public	sra,fastq	s3,gs,ncbi	gs.US,ncbi.public,s3.us-east-1	SRX1050744	Illumina HiSeq 2500	PAIRED	RANDOM	METAGENOMIC	marine metagenome	ILLUMINA	2015-06-11T00:00:00Z	LMO_120613	SRP058493	2012-06-13	uncalculated	uncalculated	LMO_120613	MIMS.me,MIGS/MIMS/MIMARKS.water	Baltic Sea							SAMN03351378		6.5					ruttner
SRR2053277	56.93085	17.060667	water	5329000594	27900526.6701571		43	PRJNA273799	Hugerth et al., 2015				NA		NA	NA	NA		NA					NA																		6.5
SRR2053279	56.93085	17.060667	water	2548876399	13557853.1861702		43	PRJNA273799	Hugerth et al., 2015	WGS	188	1052068648	KUNGLIGA TEKNISKA HOGSKOLAN, SCIENCE FOR LIFE LABO	public	fastq,sra	ncbi,gs,s3	gs.US,s3.us-east-1,ncbi.public	SRX1050747	Illumina HiSeq 2500	PAIRED	RANDOM	METAGENOMIC	marine metagenome	ILLUMINA	2015-06-11T00:00:00Z	LMO_120705	SRP058493	2012-07-05	uncalculated	uncalculated	LMO_120705	MIMS.me,MIGS/MIMS/MIMARKS.water	Baltic Sea							SAMN03351383							ruttner
SRR2053282	56.93085	17.060667	water	2257801221	11946038.2063492		43	PRJNA273799	Hugerth et al., 2015	WGS	189	928199126	KUNGLIGA TEKNISKA HOGSKOLAN, SCIENCE FOR LIFE LABO	public	fastq,sra	s3,ncbi,gs	ncbi.public,gs.US,s3.us-east-1	SRX1050750	Illumina HiSeq 2500	PAIRED	RANDOM	METAGENOMIC	marine metagenome	ILLUMINA	2015-06-11T00:00:00Z	LMO_120802	SRP058493	2012-08-02	uncalculated	uncalculated	LMO_120802	MIMS.me,MIGS/MIMS/MIMARKS.water	Baltic Sea							SAMN03351390							ruttner
SRR2053286	56.93085	17.060667	water	2847678034	14528969.5612245		43	PRJNA273799	Hugerth et al., 2015	WGS	196	1106096622	KUNGLIGA TEKNISKA HOGSKOLAN, SCIENCE FOR LIFE LABO	public	fastq,sra	gs,s3,ncbi	s3.us-east-1,gs.US,ncbi.public	SRX1050754	Illumina HiSeq 2500	PAIRED	RANDOM	METAGENOMIC	marine metagenome	ILLUMINA	2015-06-11T00:00:00Z	LMO_120820	SRP058493	2012-08-20	uncalculated	uncalculated	LMO_120820	MIMS.me,MIGS/MIMS/MIMARKS.water	Baltic Sea							SAMN03351395							ruttner
SRR2053287	56.93085	17.060667	water	4819263484	25231745.9895288		43	PRJNA273799	Hugerth et al., 2015				NA		NA	NA	NA		NA					NA
SRR2053291	56.93085	17.060667	water	5976631586	30807379.3092784		43	PRJNA273799	Hugerth et al., 2015				NA		NA	NA	NA		NA					NA																		6.4
SRR2053292	56.93085	17.060667	water	6321009592	33983922.5376344		43	PRJNA273799	Hugerth et al., 2015	WGS	186	2634962694	KUNGLIGA TEKNISKA HOGSKOLAN, SCIENCE FOR LIFE LABO	public	fastq,sra	gs,s3,ncbi	ncbi.public,gs.US,s3.us-east-1	SRX1050760	Illumina HiSeq 2500	PAIRED	RANDOM	METAGENOMIC	marine metagenome	ILLUMINA	2015-06-11T00:00:00Z	LMO_120924	SRP058493	2012-09-24	uncalculated	uncalculated	LMO_120924	MIMS.me,MIGS/MIMS/MIMARKS.water	Baltic Sea							SAMN03351404		6.2					ruttner
SRR2053293	56.93085	17.060667	water	4068435162	20863770.0615385		43	PRJNA273799	Hugerth et al., 2015	WGS	195	1596757328	KUNGLIGA TEKNISKA HOGSKOLAN, SCIENCE FOR LIFE LABO	public	sra,fastq	ncbi,gs,s3	s3.us-east-1,ncbi.public,gs.US	SRX1050761	Illumina HiSeq 2500	PAIRED	RANDOM	METAGENOMIC	marine metagenome	ILLUMINA	2015-06-11T00:00:00Z	LMO_121001	SRP058493	2012-10-01	uncalculated	uncalculated	LMO_121001	MIMS.me,MIGS/MIMS/MIMARKS.water	Baltic Sea							SAMN03351406		6.4					ruttner
SRR2053296	56.93085	17.060667	water	4789319741	24815128.1917098		43	PRJNA273799	Hugerth et al., 2015	WGS	193	1924764707	KUNGLIGA TEKNISKA HOGSKOLAN, SCIENCE FOR LIFE LABO	public	fastq,sra	gs,s3,ncbi	s3.us-east-1,gs.US,ncbi.public	SRX1050764	Illumina HiSeq 2500	PAIRED	RANDOM	METAGENOMIC	marine metagenome	ILLUMINA	2015-06-11T00:00:00Z	LMO_121015	SRP058493	2012-10-15	uncalculated	uncalculated	LMO_121015	MIMS.me,MIGS/MIMS/MIMARKS.water	Baltic Sea							SAMN03351409		6.2					ruttner
SRR2053297	56.93085	17.060667	water	2631557360	13635012.2279793		43	PRJNA273799	Hugerth et al., 2015	WGS	193	1056510781	KUNGLIGA TEKNISKA HOGSKOLAN, SCIENCE FOR LIFE LABO	public	fastq,sra	ncbi,s3,gs	s3.us-east-1,ncbi.public,gs.US	SRX1050765	Illumina HiSeq 2500	PAIRED	RANDOM	METAGENOMIC	marine metagenome	ILLUMINA	2015-06-11T00:00:00Z	LMO_121022	SRP058493	2012-10-22	uncalculated	uncalculated	LMO_121022	MIMS.me,MIGS/MIMS/MIMARKS.water	Baltic Sea							SAMN03351411		6.2					ruttner
SRR2053301	56.93085	17.060667	water	2624200901	13457440.5179487		43	PRJNA273799	Hugerth et al., 2015	WGS	195	1044935392	KUNGLIGA TEKNISKA HOGSKOLAN, SCIENCE FOR LIFE LABO	public	sra,fastq	gs,s3,ncbi	gs.US,s3.us-east-1,ncbi.public	SRX1050769	Illumina HiSeq 2500	PAIRED	RANDOM	METAGENOMIC	marine metagenome	ILLUMINA	2015-06-11T00:00:00Z	LMO_121128	SRP058493	2012-11-28	uncalculated	uncalculated	LMO_121128	MIMS.me,MIGS/MIMS/MIMARKS.water	Baltic Sea							SAMN03351416		6.4					ruttner
SRR2053302	56.93085	17.060667	water		30873060		43	PRJNA273799	Hugerth et al., 2015				NA		NA	NA	NA		NA					NA																		6.2
SRR2053304	56.93085	17.060667	water	2353816222	12323645.1413613		43	PRJNA273799	Hugerth et al., 2015	WGS	191	954034059	KUNGLIGA TEKNISKA HOGSKOLAN, SCIENCE FOR LIFE LABO	public	sra,fastq	s3,ncbi,gs	gs.US,ncbi.public,s3.us-east-1	SRX1050772	Illumina HiSeq 2500	PAIRED	RANDOM	METAGENOMIC	marine metagenome	ILLUMINA	2015-06-11T00:00:00Z	LMO_120419	SRP058493	2012-04-19	uncalculated	uncalculated	LMO_120419	MIMS.me,MIGS/MIMS/MIMARKS.water	Baltic Sea							SAMN03351364		6.7					ruttner
SRR2053306	56.93085	17.060667	water	4591999629	23428569.5357143		43	PRJNA273799	Hugerth et al., 2015	WGS	196	1762780783	KUNGLIGA TEKNISKA HOGSKOLAN, SCIENCE FOR LIFE LABO	public	fastq,sra	ncbi,gs,s3	s3.us-east-1,ncbi.public,gs.US	SRX1050775	Illumina HiSeq 2500	PAIRED	RANDOM	METAGENOMIC	marine metagenome	ILLUMINA	2015-06-11T00:00:00Z	LMO_120507	SRP058493	2012-05-07	uncalculated	uncalculated	LMO_120507	MIMS.me,MIGS/MIMS/MIMARKS.water	Baltic Sea							SAMN03351369							ruttner
SRR2053275	56.93085	17.060667	water	614787679	3305310.10215054		43	PRJNA273799	Hugerth et al., 2015	WGS	186	249133692	KUNGLIGA TEKNISKA HOGSKOLAN, SCIENCE FOR LIFE LABO	public	sra,fastq	s3,ncbi,gs	ncbi.public,gs.US,s3.us-east-1	SRX1050743	Illumina HiSeq 2500	PAIRED	RANDOM	METAGENOMIC	marine metagenome	ILLUMINA	2015-06-11T00:00:00Z	LMO_120604	SRP058493	2012-06-04	uncalculated	uncalculated	LMO_120604	MIMS.me,MIGS/MIMS/MIMARKS.water	Baltic Sea							SAMN03351376							ruttner
SRR2053288	56.93085	17.060667	water	2026225503	11133107.1593407		43	PRJNA273799	Hugerth et al., 2015	WGS	182	869010921	KUNGLIGA TEKNISKA HOGSKOLAN, SCIENCE FOR LIFE LABO	public	fastq,sra	s3,ncbi,gs	s3.us-east-1,ncbi.public,gs.US	SRX1050756	Illumina HiSeq 2500	PAIRED	RANDOM	METAGENOMIC	marine metagenome	ILLUMINA	2015-06-11T00:00:00Z	LMO_120828	SRP058493	2012-08-28	uncalculated	uncalculated	LMO_120828	MIMS.me,MIGS/MIMS/MIMARKS.water	Baltic Sea							SAMN03351397							ruttner
ERR770977	54.8333	10	water	579400568		13.994	0.8	PRJEB8682	Kopf et al., 2015	WGS	461	323379231	LGC-GENOMICS	public	sra,fastq	ncbi,gs,ena,s3	gs.US,ena,ncbi.public,s3.us-east-1	ERX714261	Illumina MiSeq	PAIRED	RANDOM	METAGENOMIC	marine metagenome	ILLUMINA	2015-03-04T00:00:00Z	SAMEA3275573	ERP009703							Micro B3	27	27				SAMEA3275573		14.253
ERR771015	59.8822	23.2538	water	709273580		10.5	2	PRJEB8682	Kopf et al., 2015	WGS	449	363218077	LGC-GENOMICS	public	sra,fastq	ena,gs,ncbi,s3	ncbi.public,s3.us-east-1,ena,gs.US	ERX714267	Illumina MiSeq	PAIRED	RANDOM	METAGENOMIC	marine metagenome	ILLUMINA	2015-03-04T00:00:00Z	SAMEA3282984	ERP009703							Micro B3	101	101				SAMEA3282984		5.63
ERR543992	58.3591	18.1426	sediment	21428316954	106080777		0	PRJEB6616	Thureborn et al., 2015	WGS	202	14097750812	UNIMIB	public	fastq,sra	ena,s3,gs,ncbi	ncbi.public,s3.us-east-1,gs.US,ena	ERX509195	Illumina HiSeq 2000	PAIRED	unspecified	METAGENOMIC	metagenome	ILLUMINA	2016-01-01T00:00:00Z	SAMEA2611749	ERP006163	2010-04-21	uncalculated	uncalculated	D			Landsort Deep metegenomics	LD3	LD3	metagenome	Illumina HiSeq 2000		SAMEA2611749
ERR3761417	53.95929	14.32170167	water	10421241445	44726358.1330472	18.63	2	PRJEB34883	Alneberg et al., 2020	WGS	233	4132598058	KTH	public	sra	s3,ncbi,gs	ncbi.public,s3.us-east-1,gs.US	ERX3762597	Illumina HiSeq 2500	PAIRED	RANDOM	METAGENOMIC	aquatic metagenome	ILLUMINA	2019-12-17T00:00:00Z	SAMEA6236712	ERP117856	2015-09-03	uncalculated	uncalculated				A comprehensive catalogue of Baltic Sea metagenome-assembled genomes	P6071_533	P6071_533	metagenome	Illumina HiSeq	1	SAMEA6236712	water	7.216	412.25	265.28	0.084			10.307	65.541
ERR3765014	53.959345	14.322065	water	13159697207	56479387.1545064	20.07	3	PRJEB34883	Alneberg et al., 2020	WGS	233	4995866164	KTH	public	sra,fastq	ncbi,gs,s3	s3.us-east-1,ncbi.public,gs.US	ERX3766767	Illumina HiSeq 2500	PAIRED	RANDOM	METAGENOMIC	aquatic metagenome	ILLUMINA	2019-12-19T00:00:00Z	SAMEA6236683	ERP117856	2015-08-18	uncalculated	uncalculated				A comprehensive catalogue of Baltic Sea metagenome-assembled genomes	P6071_504	P6071_504	metagenome	Illumina HiSeq	1	SAMEA6236683	water	8.061	354.7	256.616	0.164			11.997	95.62
ERR3772597	54.1756	15.1784	water	11701509350	50437540.3017241	13.46	2.7	PRJEB34883	Alneberg et al., 2020	WGS	232	4412292621	KTH	public	fastq,sra	s3,gs,ncbi	s3.us-east-1,gs.US,ncbi.public	ERX3774354	Illumina HiSeq 2500	PAIRED	RANDOM	METAGENOMIC	aquatic metagenome	ILLUMINA	2019-12-20T00:00:00Z	SAMEA6236684	ERP117856	2015-08-18	uncalculated	uncalculated				A comprehensive catalogue of Baltic Sea metagenome-assembled genomes	P6071_505	P6071_505	metagenome	Illumina HiSeq	1	SAMEA6236684	water	7.892	350.8	281.626	0.044			3.813	24.396
ERR3765037	54.4412	13.7264	water	14160558258	60257694.7148936	18.35	2.8	PRJEB34883	Alneberg et al. 2020	WGS	235	5342039954	KTH	public	fastq,sra	s3,gs,ncbi	ncbi.public,s3.us-east-1,gs.US	ERX3766790	Illumina HiSeq 2500	PAIRED	RANDOM	METAGENOMIC	aquatic metagenome	ILLUMINA	2019-12-19T00:00:00Z	SAMEA6236682	ERP117856	2015-08-18	uncalculated	uncalculated				A comprehensive catalogue of Baltic Sea metagenome-assembled genomes	P6071_503	P6071_503	metagenome	Illumina HiSeq	1	SAMEA6236682	water	8.327		270.282	0.08			6.512	51.14
ERR3761423	54.463775	12.27990333	water	12723814789	55320933.8652174	15.68	3	PRJEB34883	Alneberg et al. 2020	WGS	230	4769650375	KTH	public	fastq,sra	s3,ncbi,gs	ncbi.public,s3.us-east-1,gs.US	ERX3762603	Illumina HiSeq 2500	PAIRED	RANDOM	METAGENOMIC	aquatic metagenome	ILLUMINA	2019-12-17T00:00:00Z	SAMEA6236680	ERP117856	2015-08-17	uncalculated	uncalculated				A comprehensive catalogue of Baltic Sea metagenome-assembled genomes	P6071_501	P6071_501	metagenome	Illumina HiSeq	1	SAMEA6236680	water	8.617			0.053
ERR3761415	54.50727667	12.9552	water	8835531023	37598004.3531915	16.9	3	PRJEB34883	Alneberg et al. 2020	WGS	235	3546295100	KTH	public	sra	ncbi,gs,s3	gs.US,ncbi.public,s3.us-east-1	ERX3762595	Illumina HiSeq 2500	PAIRED	RANDOM	METAGENOMIC	aquatic metagenome	ILLUMINA	2019-12-17T00:00:00Z	SAMEA6236713	ERP117856	2015-09-03	uncalculated	uncalculated				A comprehensive catalogue of Baltic Sea metagenome-assembled genomes	P6071_534	P6071_534	metagenome	Illumina HiSeq	1	SAMEA6236713	water	8.679	316.35	287.655	0.04			3.052	22.346
ERR3761427	54.5351	13.7696	water	17888050536	76444660.4102564	18.31	4	PRJEB34883	Alneberg et al. 2020	WGS	234	6823999214	KTH	public	sra,fastq	ncbi,gs,s3	gs.US,ncbi.public,s3.us-east-1	ERX3762607	Illumina HiSeq 2500	PAIRED	RANDOM	METAGENOMIC	aquatic metagenome	ILLUMINA	2019-12-17T00:00:00Z	SAMEA6236681	ERP117856	2015-08-18	uncalculated	uncalculated				A comprehensive catalogue of Baltic Sea metagenome-assembled genomes	P6071_502	P6071_502	metagenome	Illumina HiSeq	1	SAMEA6236681	water	8.459		262.824	0.08			6.361	45.474
ERR3773796	54.5687	16.4872	water	13172109421	56776333.7112069	13.64	3.7	PRJEB34883	Alneberg et al. 2020	WGS	232	4976051891	KTH	public	fastq,sra	ncbi,gs,s3	s3.us-east-1,ncbi.public,gs.US	ERX3775673	Illumina HiSeq 2500	PAIRED	RANDOM	METAGENOMIC	aquatic metagenome	ILLUMINA	2019-12-21T00:00:00Z	SAMEA6236686	ERP117856	2015-08-19	uncalculated	uncalculated				A comprehensive catalogue of Baltic Sea metagenome-assembled genomes	P6071_507	P6071_507	metagenome	Illumina HiSeq	1	SAMEA6236686	water	7.802	332.1	292.032	0.057			3.96	34.277
ERR3772628	54.5824	18.6289	water	15744841612	67865696.6034483	20.65	1.9	PRJEB34883	Alneberg et al. 2020	WGS	232	5956938561	KTH	public	fastq,sra	ncbi,gs,s3	s3.us-east-1,ncbi.public,gs.US	ERX3774385	Illumina HiSeq 2500	PAIRED	RANDOM	METAGENOMIC	aquatic metagenome	ILLUMINA	2019-12-20T00:00:00Z	SAMEA6236689	ERP117856	2015-08-20	uncalculated	uncalculated				A comprehensive catalogue of Baltic Sea metagenome-assembled genomes	P6071_510	P6071_510	metagenome	Illumina HiSeq	1	SAMEA6236689	water	7.165	374.65	279.036	0.149			11.76	98.521
ERR3772600	54.75925833	17.23787333	water	12840137983	55345422.3405172	11.67	1.9	PRJEB34883	Alneberg et al. 2020	WGS	232	4846766992	KTH	public	fastq,sra	gs,s3,ncbi	ncbi.public,gs.US,s3.us-east-1	ERX3774357	Illumina HiSeq 2500	PAIRED	RANDOM	METAGENOMIC	aquatic metagenome	ILLUMINA	2019-12-20T00:00:00Z	SAMEA6236687	ERP117856	2015-08-19	uncalculated	uncalculated				A comprehensive catalogue of Baltic Sea metagenome-assembled genomes	P6071_508	P6071_508	metagenome	Illumina HiSeq	1	SAMEA6236687	water	7.626	349.5	295.605	0.092			3.987	30.441
ERR3761419	54.85165833	18.00123	water	11213034659	48965216.8515284	12.95	1.9	PRJEB34883	Alneberg et al., 2020	WGS	229	4156608319	KTH	public	sra,fastq	ncbi,s3,gs	gs.US,s3.us-east-1,ncbi.public	ERX3762599	Illumina HiSeq 2500	PAIRED	RANDOM	METAGENOMIC	aquatic metagenome	ILLUMINA	2019-12-17T00:00:00Z	SAMEA6236688	ERP117856	2015-08-20	uncalculated	uncalculated				A comprehensive catalogue of Baltic Sea metagenome-assembled genomes	P6071_509	P6071_509	metagenome	Illumina HiSeq	1	SAMEA6236688	water	7.544	323.75	323.785	0.061			3.641	34.872
ERR3761420	54.91411	13.83857833	water	12144565125	51899850.9615385	17.73	2	PRJEB34883	Alneberg et al., 2020	WGS	234	4566458962	KTH	public	sra,fastq	gs,s3,ncbi	gs.US,ncbi.public,s3.us-east-1	ERX3762600	Illumina HiSeq 2500	PAIRED	RANDOM	METAGENOMIC	aquatic metagenome	ILLUMINA	2019-12-17T00:00:00Z	SAMEA6236711	ERP117856	2015-09-02	uncalculated	uncalculated				A comprehensive catalogue of Baltic Sea metagenome-assembled genomes	P6071_532	P6071_532	metagenome	Illumina HiSeq	1	SAMEA6236711	water	7.925	324.8	284.529	0.237			3.722	28.721
ERR3773636	55.4066	14.5356	water	13596251082	57611233.3983051	17.81	3	PRJEB34883	Alneberg et al., 2020	WGS	236	5103293537	KTH	public	fastq,sra	s3,gs,ncbi	ncbi.public,gs.US,s3.us-east-1	ERX3775385	Illumina HiSeq 2500	PAIRED	RANDOM	METAGENOMIC	aquatic metagenome	ILLUMINA	2019-12-21T00:00:00Z	SAMEA6236710	ERP117856	2015-09-02	uncalculated	uncalculated				A comprehensive catalogue of Baltic Sea metagenome-assembled genomes	P6071_531	P6071_531	metagenome	Illumina HiSeq	1	SAMEA6236710	water	7.659	322	286.673	0.044			3.309	24.349
ERR3761422	55.68444833	21.01084667	water	12472873407	53531645.5236052	18.67	1.9	PRJEB34883	Alneberg et al., 2020	WGS	233	4653440559	KTH	public	sra,fastq	ncbi,gs,s3	s3.us-east-1,ncbi.public,gs.US	ERX3762602	Illumina HiSeq 2500	PAIRED	RANDOM	METAGENOMIC	aquatic metagenome	ILLUMINA	2019-12-17T00:00:00Z	SAMEA6236690	ERP117856	2015-08-21	uncalculated	uncalculated				A comprehensive catalogue of Baltic Sea metagenome-assembled genomes	P6071_511	P6071_511	metagenome	Illumina HiSeq	1	SAMEA6236690	water	7.133	347.6	293.461	0.11			6.503	57.066
ERR3773635	55.9388	14.9345	water	13098616418	55976993.2393162	17.76	2.1	PRJEB34883	Alneberg et al., 2020	WGS	234	4916876015	KTH	public	fastq,sra	gs,ncbi,s3	s3.us-east-1,gs.US,ncbi.public	ERX3775384	Illumina HiSeq 2500	PAIRED	RANDOM	METAGENOMIC	aquatic metagenome	ILLUMINA	2019-12-21T00:00:00Z	SAMEA6236709	ERP117856	2015-09-02	uncalculated	uncalculated				A comprehensive catalogue of Baltic Sea metagenome-assembled genomes	P6071_530	P6071_530	metagenome	Illumina HiSeq	1	SAMEA6236709	water	7.386	325	284.886	0.031			3.49	24.868
ERR3772598	56.3821	20.8346	water	12296193151	53461709.3521739	18.49	2.1	PRJEB34883	Alneberg et al., 2020	WGS	230	4650566217	KTH	public	sra,fastq	gs,ncbi,s3	gs.US,s3.us-east-1,ncbi.public	ERX3774355	Illumina HiSeq 2500	PAIRED	RANDOM	METAGENOMIC	aquatic metagenome	ILLUMINA	2019-12-20T00:00:00Z	SAMEA6236691	ERP117856	2015-08-21	uncalculated	uncalculated				A comprehensive catalogue of Baltic Sea metagenome-assembled genomes	P6071_512	P6071_512	metagenome	Illumina HiSeq	1	SAMEA6236691	water	7.171	369.75	288.548	0.083			6.031	57.747
ERR3773633	56.5969	16.3242	water	12678140758	53949535.1404255	18.45	1.9	PRJEB34883	Alneberg et al., 2020	WGS	235	4817492340	KTH	public	sra,fastq	ncbi,s3,gs	gs.US,ncbi.public,s3.us-east-1	ERX3775382	Illumina HiSeq 2500	PAIRED	RANDOM	METAGENOMIC	aquatic metagenome	ILLUMINA	2019-12-21T00:00:00Z	SAMEA6236708	ERP117856	2015-09-01	uncalculated	uncalculated				A comprehensive catalogue of Baltic Sea metagenome-assembled genomes	P6071_529	P6071_529	metagenome	Illumina HiSeq	1	SAMEA6236708	water	7.072	346.85	283.859	0.066			5.157	35.818
ERR3764908	56.938436	17.06204	water	6073097253	26177143.3318966	9.7	2	PRJEB34883	Alneberg et al. 2020	WGS	232	2212649647	KTH	public	sra,fastq	ncbi,s3,gs	gs.US,ncbi.public,s3.us-east-1	ERX3766661	Illumina HiSeq 2500	PAIRED	RANDOM	METAGENOMIC	aquatic metagenome	ILLUMINA	2019-12-19T00:00:00Z	SAMEA6236715	ERP117856	2014-11-20	uncalculated	uncalculated				A comprehensive catalogue of Baltic Sea metagenome-assembled genomes	P4201_123	P4201_123	metagenome	Illumina HiSeq	10	SAMEA6236715	water	6.38
ERR3761395	56.938436	17.06204	water	5137113825	21675585.7594937	3.3	2	PRJEB34883	Alneberg et al. 2020	WGS	237	2027508335	KTH	public	sra	gs,s3,ncbi	s3.us-east-1,gs.US,ncbi.public	ERX3762575	Illumina HiSeq 2500	PAIRED	RANDOM	METAGENOMIC	aquatic metagenome	ILLUMINA	2019-12-17T00:00:00Z	SAMEA6236719	ERP117856	2013-04-22	uncalculated	uncalculated				A comprehensive catalogue of Baltic Sea metagenome-assembled genomes	P4201_104	P4201_104	metagenome	Illumina HiSeq	10	SAMEA6236719	water	7.15	345.7531825
ERR3761396	56.938436	17.06204	water	5242542668	22214163.8474576	17.6	2	PRJEB34883	Alneberg et al. 2020	WGS	236	2050495738	KTH	public	sra	ncbi,gs,s3	gs.US,s3.us-east-1,ncbi.public	ERX3762576	Illumina HiSeq 2500	PAIRED	RANDOM	METAGENOMIC	aquatic metagenome	ILLUMINA	2019-12-17T00:00:00Z	SAMEA6236724	ERP117856	2013-08-15	uncalculated	uncalculated				A comprehensive catalogue of Baltic Sea metagenome-assembled genomes	P4201_109	P4201_109	metagenome	Illumina HiSeq	10	SAMEA6236724	water	6.71	373.3711288
ERR3761397	56.938436	17.06204	water	6327320786	27996994.6283186	17.8	2	PRJEB34883	Alneberg et al. 2020	WGS	226	2479463405	KTH	public	sra	gs,s3,ncbi	gs.US,ncbi.public,s3.us-east-1	ERX3762577	Illumina HiSeq 2500	PAIRED	RANDOM	METAGENOMIC	aquatic metagenome	ILLUMINA	2019-12-17T00:00:00Z	SAMEA6236732	ERP117856	2014-07-09	uncalculated	uncalculated				A comprehensive catalogue of Baltic Sea metagenome-assembled genomes	P4201_120	P4201_120	metagenome	Illumina HiSeq	10	SAMEA6236732	water	6.71	390.8333333
ERR3761398	56.938436	17.06204	water	6190541519	26342729.8680851	13.5	2	PRJEB34883	Alneberg et al. 2020	WGS	235	2442821677	KTH	public	sra	gs,s3,ncbi	gs.US,ncbi.public,s3.us-east-1	ERX3762578	Illumina HiSeq 2500	PAIRED	RANDOM	METAGENOMIC	aquatic metagenome	ILLUMINA	2019-12-17T00:00:00Z	SAMEA6236726	ERP117856	2013-10-03	uncalculated	uncalculated				A comprehensive catalogue of Baltic Sea metagenome-assembled genomes	P4201_111	P4201_111	metagenome	Illumina HiSeq	10	SAMEA6236726	water	6.6	374.0292586
ERR3761399	56.938436	17.06204	water	7100197595	31982872.0495495	15.2	2	PRJEB34883	Alneberg et al. 2020	WGS	222	2768881919	KTH	public	sra	gs,s3,ncbi	ncbi.public,gs.US,s3.us-east-1	ERX3762579	Illumina HiSeq 2500	PAIRED	RANDOM	METAGENOMIC	aquatic metagenome	ILLUMINA	2019-12-17T00:00:00Z	SAMEA6236722	ERP117856	2013-07-05	uncalculated	uncalculated				A comprehensive catalogue of Baltic Sea metagenome-assembled genomes	P4201_107	P4201_107	metagenome	Illumina HiSeq	10	SAMEA6236722	water	6.71	371.5377672
ERR3761414	56.938436	17.06204	water	8025737521	37503446.3598131	17.6	2	PRJEB34883	Alneberg et al. 2020	WGS	214	3182791755	KTH	public	sra	gs,ncbi,s3	s3.us-east-1,gs.US,ncbi.public	ERX3762594	Illumina HiSeq 2500	PAIRED	RANDOM	METAGENOMIC	aquatic metagenome	ILLUMINA	2019-12-17T00:00:00Z	SAMEA6236725	ERP117856	2013-09-05	uncalculated	uncalculated				A comprehensive catalogue of Baltic Sea metagenome-assembled genomes	P4201_110	P4201_110	metagenome	Illumina HiSeq	10	SAMEA6236725	water	6.71	379.7408849
ERR3763010	56.938436	17.06204	water	5206808346	22156631.2595745	11.2	2	PRJEB34883	Alneberg et al. 2020	WGS	235	2009004443	KTH	public	sra	ncbi,s3,gs	ncbi.public,s3.us-east-1,gs.US	ERX3764187	Illumina HiSeq 2500	PAIRED	RANDOM	METAGENOMIC	aquatic metagenome	ILLUMINA	2019-12-17T00:00:00Z	SAMEA6236721	ERP117856	2013-06-05	uncalculated	uncalculated				A comprehensive catalogue of Baltic Sea metagenome-assembled genomes	P4201_106	P4201_106	metagenome	Illumina HiSeq	10	SAMEA6236721	water	6.82	359.8794682
ERR3763011	56.938436	17.06204	water	5239261784	22200261.7966102	3.1	2	PRJEB34883	Alneberg et al. 2020	WGS	236	2059083539	KTH	public	sra	s3,ncbi,gs	ncbi.public,gs.US,s3.us-east-1	ERX3764188	Illumina HiSeq 2500	PAIRED	RANDOM	METAGENOMIC	aquatic metagenome	ILLUMINA	2019-12-17T00:00:00Z	SAMEA6236718	ERP117856	2013-04-16	uncalculated	uncalculated				A comprehensive catalogue of Baltic Sea metagenome-assembled genomes	P4201_103	P4201_103	metagenome	Illumina HiSeq	10	SAMEA6236718	water	6.93	347.4690209
ERR3763012	56.938436	17.06204	water	6291044819	27000192.3562232	18.1	2	PRJEB34883	Alneberg et al. 2020	WGS	233	2447123736	KTH	public	sra	gs,s3,ncbi	ncbi.public,s3.us-east-1,gs.US	ERX3764189	Illumina HiSeq 2500	PAIRED	RANDOM	METAGENOMIC	aquatic metagenome	ILLUMINA	2019-12-17T00:00:00Z	SAMEA6236723	ERP117856	2013-08-01	uncalculated	uncalculated				A comprehensive catalogue of Baltic Sea metagenome-assembled genomes	P4201_108	P4201_108	metagenome	Illumina HiSeq	10	SAMEA6236723	water	6.6	411.2841052
ERR3763013	56.938436	17.06204	water	6299561536	27270829.1601732	2.2	2	PRJEB34883	Alneberg et al. 2020	WGS	231	2473974543	KTH	public	sra	ncbi,s3,gs	ncbi.public,s3.us-east-1,gs.US	ERX3764190	Illumina HiSeq 2500	PAIRED	RANDOM	METAGENOMIC	aquatic metagenome	ILLUMINA	2019-12-17T00:00:00Z	SAMEA6236717	ERP117856	2013-04-03	uncalculated	uncalculated				A comprehensive catalogue of Baltic Sea metagenome-assembled genomes	P4201_102	P4201_102	metagenome	Illumina HiSeq	10	SAMEA6236717	water	6.82	357.3644723
ERR3763014	56.938436	17.06204	water	5175307996	22022587.2170213	3.1	2	PRJEB34883	Alneberg et al. 2020	WGS	235	2015850998	KTH	public	sra	s3,ncbi,gs	gs.US,ncbi.public,s3.us-east-1	ERX3764191	Illumina HiSeq 2500	PAIRED	RANDOM	METAGENOMIC	aquatic metagenome	ILLUMINA	2019-12-17T00:00:00Z	SAMEA6236716	ERP117856	2013-01-23	uncalculated	uncalculated				A comprehensive catalogue of Baltic Sea metagenome-assembled genomes	P4201_101	P4201_101	metagenome	Illumina HiSeq	10	SAMEA6236716	water	6.82	346.5758448
ERR3763015	56.938436	17.06204	water	6147819316	25831173.5966387	5.4	2	PRJEB34883	Alneberg et al. 2020	WGS	238	2431754547	KTH	public	sra	ncbi,s3,gs	s3.us-east-1,gs.US,ncbi.public	ERX3764192	Illumina HiSeq 2500	PAIRED	RANDOM	METAGENOMIC	aquatic metagenome	ILLUMINA	2019-12-17T00:00:00Z	SAMEA6236720	ERP117856	2013-05-07	uncalculated	uncalculated				A comprehensive catalogue of Baltic Sea metagenome-assembled genomes	P4201_105	P4201_105	metagenome	Illumina HiSeq	10	SAMEA6236720	water	7.04	349.4199056
ERR3763020	56.938436	17.06204	water	5706087757	24384990.4145299	8.5	2	PRJEB34883	Alneberg et al. 2020	WGS	234	2261374427	KTH	public	sra	ncbi,s3,gs	ncbi.public,s3.us-east-1,gs.US	ERX3764197	Illumina HiSeq 2500	PAIRED	RANDOM	METAGENOMIC	aquatic metagenome	ILLUMINA	2019-12-17T00:00:00Z	SAMEA6236727	ERP117856	2013-10-31	uncalculated	uncalculated				A comprehensive catalogue of Baltic Sea metagenome-assembled genomes	P4201_112	P4201_112	metagenome	Illumina HiSeq	10	SAMEA6236727	water	7.15	355.9541942
ERR3763021	56.938436	17.06204	water	6151259613	26744607.0130435	5.4	2	PRJEB34883	Alneberg et al. 2020	WGS	230	2366371790	KTH	public	sra	s3,gs,ncbi	s3.us-east-1,gs.US,ncbi.public	ERX3764198	Illumina HiSeq 2500	PAIRED	RANDOM	METAGENOMIC	aquatic metagenome	ILLUMINA	2019-12-17T00:00:00Z	SAMEA6236728	ERP117856	2014-01-09	uncalculated	uncalculated				A comprehensive catalogue of Baltic Sea metagenome-assembled genomes	P4201_114	P4201_114	metagenome	Illumina HiSeq	10	SAMEA6236728	water	7.04	355.83
ERR3763022	56.938436	17.06204	water	5198089927	23102621.8977778	4.7	2	PRJEB34883	Alneberg et al. 2020	WGS	225	2054080873	KTH	public	sra	gs,s3,ncbi	s3.us-east-1,gs.US,ncbi.public	ERX3764199	Illumina HiSeq 2500	PAIRED	RANDOM	METAGENOMIC	aquatic metagenome	ILLUMINA	2019-12-17T00:00:00Z	SAMEA6236730	ERP117856	2014-04-08	uncalculated	uncalculated				A comprehensive catalogue of Baltic Sea metagenome-assembled genomes	P4201_117	P4201_117	metagenome	Illumina HiSeq	10	SAMEA6236730	water	6.93	363.3333333
ERR3763023	56.938436	17.06204	water	5649638130	24998398.8053097	6.6	2	PRJEB34883	Alneberg et al. 2020	WGS	226	2228535582	KTH	public	sra	s3,gs,ncbi	s3.us-east-1,gs.US,ncbi.public	ERX3764200	Illumina HiSeq 2500	PAIRED	RANDOM	METAGENOMIC	aquatic metagenome	ILLUMINA	2019-12-17T00:00:00Z	SAMEA6236714	ERP117856	2014-05-06	uncalculated	uncalculated				A comprehensive catalogue of Baltic Sea metagenome-assembled genomes	P4201_118	P4201_118	metagenome	Illumina HiSeq	10	SAMEA6236714	water	6.93
ERR3763261	56.938436	17.06204	water	6797527087	29554465.5956522	4	2	PRJEB34883	Alneberg et al. 2020	WGS	230	2633641760	KTH	public	sra	ncbi,s3,gs	ncbi.public,gs.US,s3.us-east-1	ERX3764438	Illumina HiSeq 2500	PAIRED	RANDOM	METAGENOMIC	aquatic metagenome	ILLUMINA	2019-12-17T00:00:00Z	SAMEA6236729	ERP117856	2014-03-12	uncalculated	uncalculated				A comprehensive catalogue of Baltic Sea metagenome-assembled genomes	P4201_116	P4201_116	metagenome	Illumina HiSeq	10	SAMEA6236729	water	7.15	332.9166667
ERR3764360	56.938436	17.06204	water	5768416325	24651351.8162393	10.6	2	PRJEB34883	Alneberg et al. 2020	WGS	234	2106161066	KTH	public	fastq,sra	gs,ncbi,s3	s3.us-east-1,gs.US,ncbi.public	ERX3766463	Illumina HiSeq 2500	PAIRED	RANDOM	METAGENOMIC	aquatic metagenome	ILLUMINA	2019-12-18T00:00:00Z	SAMEA6236731	ERP117856	2014-06-04	uncalculated	uncalculated				A comprehensive catalogue of Baltic Sea metagenome-assembled genomes	P4201_119	P4201_119	metagenome	Illumina HiSeq	10	SAMEA6236731	water	6.93	379.1666667
ERR3764362	56.938436	17.06204	water	6903455772	30015025.0956522	6.2	2	PRJEB34883	Alneberg et al. 2020	WGS	230	2498874472	KTH	public	sra,fastq	ncbi,s3,gs	gs.US,s3.us-east-1,ncbi.public	ERX3766465	Illumina HiSeq 2500	PAIRED	RANDOM	METAGENOMIC	aquatic metagenome	ILLUMINA	2019-12-18T00:00:00Z	SAMEA6236735	ERP117856	2014-12-16	uncalculated	uncalculated				A comprehensive catalogue of Baltic Sea metagenome-assembled genomes	P4201_124	P4201_124	metagenome	Illumina HiSeq	10	SAMEA6236735	water	7.37	347.5
ERR3764907	56.938436	17.06204	water	6286879568	27334258.9913043	11.7	2	PRJEB34883	Alneberg et al. 2020	WGS	230	2334699230	KTH	public	sra,fastq	ncbi,s3,gs	s3.us-east-1,ncbi.public,gs.US	ERX3766660	Illumina HiSeq 2500	PAIRED	RANDOM	METAGENOMIC	aquatic metagenome	ILLUMINA	2019-12-18T00:00:00Z	SAMEA6236733	ERP117856	2014-08-20	uncalculated	uncalculated				A comprehensive catalogue of Baltic Sea metagenome-assembled genomes	P4201_121	P4201_121	metagenome	Illumina HiSeq	10	SAMEA6236733	water	6.82	394.1666667
ERR3764361	56.938436	17.06204	water	6107033387	26668268.0655022	16.2	2	PRJEB34883	Alneberg et al. 2020	WGS	229	2195203853	KTH	public	sra,fastq	s3,ncbi,gs	ncbi.public,s3.us-east-1,gs.US	ERX3766464	Illumina HiSeq 2500	PAIRED	RANDOM	METAGENOMIC	aquatic metagenome	ILLUMINA	2019-12-18T00:00:00Z	SAMEA6236734	ERP117856	2014-09-16	uncalculated	uncalculated				A comprehensive catalogue of Baltic Sea metagenome-assembled genomes	P4201_122	P4201_122	metagenome	Illumina HiSeq	10	SAMEA6236734	water	6.82	395.4166667
ERR3761426	57.0543	23.8214	water	15667095541	66668491.6638298	17.03	2.2	PRJEB34883	Alneberg et al. 2020	WGS	235	6005665217	KTH	public	sra,fastq	s3,ncbi,gs	gs.US,s3.us-east-1,ncbi.public	ERX3762606	Illumina HiSeq 2500	PAIRED	RANDOM	METAGENOMIC	aquatic metagenome	ILLUMINA	2019-12-17T00:00:00Z	SAMEA6236695	ERP117856	2015-08-23	uncalculated	uncalculated				A comprehensive catalogue of Baltic Sea metagenome-assembled genomes	P6071_516	P6071_516	metagenome	Illumina HiSeq	1	SAMEA6236695	water	5.548	461.9	301.991	0.088			6.27	46.507
ERR3772658	57.0614	21.1599	water	12591605697	54746111.726087	16.57	2.1	PRJEB34883	Alneberg et al. 2020	WGS	230	4765638303	KTH	public	sra,fastq	gs,s3,ncbi	gs.US,ncbi.public,s3.us-east-1	ERX3774415	Illumina HiSeq 2500	PAIRED	RANDOM	METAGENOMIC	aquatic metagenome	ILLUMINA	2019-12-20T00:00:00Z	SAMEA6236692	ERP117856	2015-08-22	uncalculated	uncalculated				A comprehensive catalogue of Baltic Sea metagenome-assembled genomes	P6071_513	P6071_513	metagenome	Illumina HiSeq	1	SAMEA6236692	water	6.858	356.75	304.626	0.053			4.199	34.522
ERR3772657	57.30543167	20.0761	water	12553494000	54580408.6956522	18.61	1.9	PRJEB34883	Alneberg et al. 2020	WGS	230	4664179498	KTH	public	fastq,sra	gs,ncbi,s3	s3.us-east-1,ncbi.public,gs.US	ERX3774414	Illumina HiSeq 2500	PAIRED	RANDOM	METAGENOMIC	aquatic metagenome	ILLUMINA	2019-12-20T00:00:00Z	SAMEA6236693	ERP117856	2015-08-22	uncalculated	uncalculated				A comprehensive catalogue of Baltic Sea metagenome-assembled genomes	P6071_514	P6071_514	metagenome	Illumina HiSeq	1	SAMEA6236693	water	6.973	481.65	3.573	0.044			4.116	34.875
ERR3772662	57.6815	24.263	water	13554682341	58174602.3218884	19.14	1.9	PRJEB34883	Alneberg et al. 2020	WGS	233	5105083981	KTH	public	sra,fastq	ncbi,s3,gs	gs.US,s3.us-east-1,ncbi.public	ERX3774419	Illumina HiSeq 2500	PAIRED	RANDOM	METAGENOMIC	aquatic metagenome	ILLUMINA	2019-12-20T00:00:00Z	SAMEA6236696	ERP117856	2015-08-24	uncalculated	uncalculated				A comprehensive catalogue of Baltic Sea metagenome-assembled genomes	P6071_517	P6071_517	metagenome	Illumina HiSeq	1	SAMEA6236696	water	5.722	534.95	268.809	0.097			6.106	52.697
ERR3772659	57.8135	22.6465	water	12852609189	54691953.9957447	18.83	1.7	PRJEB34883	Alneberg et al. 2020	WGS	235	4817497082	KTH	public	sra,fastq	ncbi,s3,gs	gs.US,ncbi.public,s3.us-east-1	ERX3774416	Illumina HiSeq 2500	PAIRED	RANDOM	METAGENOMIC	aquatic metagenome	ILLUMINA	2019-12-20T00:00:00Z	SAMEA6236694	ERP117856	2015-08-23	uncalculated	uncalculated				A comprehensive catalogue of Baltic Sea metagenome-assembled genomes	P6071_515	P6071_515	metagenome	Illumina HiSeq	1	SAMEA6236694	water	5.612	461.2	293.997	0.07			5.41	42.35
ERR3773631	57.987	16.9491	water	10293982561	44562695.0692641	17.5	2	PRJEB34883	Alneberg et al. 2020	WGS	231	3934979733	KTH	public	fastq,sra	s3,gs,ncbi	gs.US,s3.us-east-1,ncbi.public	ERX3775380	Illumina HiSeq 2500	PAIRED	RANDOM	METAGENOMIC	aquatic metagenome	ILLUMINA	2019-12-21T00:00:00Z	SAMEA6236707	ERP117856	2015-08-31	uncalculated	uncalculated				A comprehensive catalogue of Baltic Sea metagenome-assembled genomes	P6071_528	P6071_528	metagenome	Illumina HiSeq	1	SAMEA6236707	water	6.288	337.45	296.766	0.04			4.89	35.879
ERR3761416	58.5837	18.2316	water	9832493868	42749973.3391304	18.54	2.2	PRJEB34883	Alneberg et al. 2020	WGS	230	3911399978	KTH	public	sra	s3,gs,ncbi	gs.US,s3.us-east-1,ncbi.public	ERX3762596	Illumina HiSeq 2500	PAIRED	RANDOM	METAGENOMIC	aquatic metagenome	ILLUMINA	2019-12-17T00:00:00Z	SAMEA6236706	ERP117856	2015-08-31	uncalculated	uncalculated				A comprehensive catalogue of Baltic Sea metagenome-assembled genomes	P6071_527	P6071_527	metagenome	Illumina HiSeq	1	SAMEA6236706	water	5.924	336.5	303.822	0.044			5.793	47.318
ERR3773637	59.4921	24.5681	water	13838836409	60696650.9166667	18.49	1.8	PRJEB34883	Alneberg et al. 2020	WGS	228	5264929374	KTH	public	sra,fastq	gs,ncbi,s3	gs.US,s3.us-east-1,ncbi.public	ERX3775386	Illumina HiSeq 2500	PAIRED	RANDOM	METAGENOMIC	aquatic metagenome	ILLUMINA	2019-12-21T00:00:00Z	SAMEA6236697	ERP117856	2015-08-25	uncalculated	uncalculated				A comprehensive catalogue of Baltic Sea metagenome-assembled genomes	P6071_518	P6071_518	metagenome	Illumina HiSeq	1	SAMEA6236697	water	5.863	393.5	303.509	0.059			7.808	56.273
ERR3773634	59.495	27.7962	water	12778708708	56046968.0175439	18.73	2	PRJEB34883	Alneberg et al. 2020	WGS	228	4869013240	KTH	public	sra,fastq	gs,s3,ncbi	s3.us-east-1,gs.US,ncbi.public	ERX3775383	Illumina HiSeq 2500	PAIRED	RANDOM	METAGENOMIC	aquatic metagenome	ILLUMINA	2019-12-21T00:00:00Z	SAMEA6236699	ERP117856	2015-08-26	uncalculated	uncalculated				A comprehensive catalogue of Baltic Sea metagenome-assembled genomes	P6071_520	P6071_520	metagenome	Illumina HiSeq	1	SAMEA6236699	water	4.248	497.8	283.457	0.831			6.455	44.034
ERR3772663	59.5906	26.4986	water	13728792532	62121233.1764706	18.57	2.3	PRJEB34883	Alneberg et al. 2020	WGS	221	5167808893	KTH	public	sra,fastq	s3,ncbi,gs	gs.US,s3.us-east-1,ncbi.public	ERX3774420	Illumina HiSeq 2500	PAIRED	RANDOM	METAGENOMIC	aquatic metagenome	ILLUMINA	2019-12-20T00:00:00Z	SAMEA6236698	ERP117856	2015-08-26	uncalculated	uncalculated				A comprehensive catalogue of Baltic Sea metagenome-assembled genomes	P6071_519	P6071_519	metagenome	Illumina HiSeq	1	SAMEA6236698	water	4.431	458.15	281.001	0.072			6.251	42.627
ERR3773684	59.8751	19.3582	water	14726554986	63204098.6523605	17.41	2.3	PRJEB34883	Alneberg et al. 2020	WGS	233	5626815146	KTH	public	fastq,sra	gs,ncbi,s3	ncbi.public,s3.us-east-1,gs.US	ERX3775561	Illumina HiSeq 2500	PAIRED	RANDOM	METAGENOMIC	aquatic metagenome	ILLUMINA	2019-12-21T00:00:00Z	SAMEA6236702	ERP117856	2015-08-28	uncalculated	uncalculated				A comprehensive catalogue of Baltic Sea metagenome-assembled genomes	P6071_523	P6071_523	metagenome	Illumina HiSeq	1	SAMEA6236702	water	5.23	321.65	297.168	0.05			4.543	35.826
ERR3773632	60.0652	24.8036	water	11982021975	52323240.0655022	18.52	2	PRJEB34883	Alneberg et al. 2020	WGS	229	4485960470	KTH	public	fastq,sra	ncbi,gs,s3	ncbi.public,s3.us-east-1,gs.US	ERX3775381	Illumina HiSeq 2500	PAIRED	RANDOM	METAGENOMIC	aquatic metagenome	ILLUMINA	2019-12-21T00:00:00Z	SAMEA6236701	ERP117856	2015-08-27	uncalculated	uncalculated				A comprehensive catalogue of Baltic Sea metagenome-assembled genomes	P6071_522	P6071_522	metagenome	Illumina HiSeq	1	SAMEA6236701	water	5.451	404.2	318.069	0.099			8.106	59.427
ERR3761424	60.2177	26.2493	water	14848051720	65409919.4713656	18.45	1.8	PRJEB34883	Alneberg et al. 2020	WGS	227	5626960984	KTH	public	fastq,sra	gs,ncbi,s3	s3.us-east-1,ncbi.public,gs.US	ERX3762604	Illumina HiSeq 2500	PAIRED	RANDOM	METAGENOMIC	aquatic metagenome	ILLUMINA	2019-12-17T00:00:00Z	SAMEA6236700	ERP117856	2015-08-27	uncalculated	uncalculated				A comprehensive catalogue of Baltic Sea metagenome-assembled genomes	P6071_521	P6071_521	metagenome	Illumina HiSeq	1	SAMEA6236700	water	4.464	514.3	291.183	0.059			6.553	42.16
ERR3773639	61.0018	19.0039	water	15590611209	67491823.4155844	17.58	2	PRJEB34883	Alneberg et al. 2020	WGS	231	5917756785	KTH	public	sra,fastq	gs,s3,ncbi	s3.us-east-1,gs.US,ncbi.public	ERX3775388	Illumina HiSeq 2500	PAIRED	RANDOM	METAGENOMIC	aquatic metagenome	ILLUMINA	2019-12-21T00:00:00Z	SAMEA6236705	ERP117856	2015-08-30	uncalculated	uncalculated				A comprehensive catalogue of Baltic Sea metagenome-assembled genomes	P6071_526	P6071_526	metagenome	Illumina HiSeq	1	SAMEA6236705	water	5.246	324.8	328.921	0.018			4.502	35.246
ERR3773682	61.7831	19.2935	water	12119132869	52237641.6767241	17.08	1.8	PRJEB34883	Alneberg et al. 2020	WGS	232	4561547220	KTH	public	fastq,sra	gs,s3,ncbi	ncbi.public,s3.us-east-1,gs.US	ERX3775559	Illumina HiSeq 2500	PAIRED	RANDOM	METAGENOMIC	aquatic metagenome	ILLUMINA	2019-12-21T00:00:00Z	SAMEA6236704	ERP117856	2015-08-30	uncalculated	uncalculated				A comprehensive catalogue of Baltic Sea metagenome-assembled genomes	P6071_525	P6071_525	metagenome	Illumina HiSeq	1	SAMEA6236704	water	5.106	358.15	291.228	0.023			4.644	30.864
ERR3773638	62.4157	19.4149	water	15092006256	65333360.4155844	16.92	2.3	PRJEB34883	Alneberg et al. 2020	WGS	231	5679453257	KTH	public	fastq,sra	s3,ncbi,gs	gs.US,ncbi.public,s3.us-east-1	ERX3775387	Illumina HiSeq 2500	PAIRED	RANDOM	METAGENOMIC	aquatic metagenome	ILLUMINA	2019-12-21T00:00:00Z	SAMEA6236703	ERP117856	2015-08-29	uncalculated	uncalculated				A comprehensive catalogue of Baltic Sea metagenome-assembled genomes	P6071_524	P6071_524	metagenome	Illumina HiSeq	1	SAMEA6236703	water	5.137	320.6	295.605	0.018			3.902	29.066
ERR2206763	54.2821	11.568	water	15936561468	69897199.4210526		1.749	PRJEB22997	Alneberg et al., 2018	WGS	228	6742585019	KTH	public	sra,fastq	ena,s3,ncbi,gs	s3.us-east-1,ena,gs.US,ncbi.public	ERX2261121	Illumina HiSeq 2500	PAIRED	RANDOM	METAGENOMIC	aquatic metagenome	ILLUMINA	2017-12-12T00:00:00Z	SAMEA104408604	ERP104730	2014-06-07	uncalculated	uncalculated	unspecified			BONUS BLUEPRINT transect and redoxcline	P1994_113	P1994_113	metagenome	Illumina HiSeq	1	SAMEA104408604	water	10.28	318	316.64	-0,01	Kleiner Belt
ERR2206764	54.2821	11.568	water	13747292639	59017865		16.251	PRJEB22997	Alneberg et al., 2018	WGS	232	5882181242	KTH	public	fastq,sra	s3,gs,ena,ncbi	gs.US,s3.us-east-1,ncbi.public,ena	ERX2261122	Illumina HiSeq 2500	PAIRED	RANDOM	METAGENOMIC	aquatic metagenome	ILLUMINA	2017-12-12T00:00:00Z	SAMEA104408605	ERP104730	2014-06-07	uncalculated	uncalculated	unspecified			BONUS BLUEPRINT transect and redoxcline	P1994_114	P1994_114	metagenome	Illumina HiSeq	1	SAMEA104408605	water	14.676	272	283.14	0,03	Kleiner Belt
ERR2206765	54.2821	11.568	water	11368683655	48952929		22.648	PRJEB22997	Alneberg et al., 2018	WGS	232	4822507708	KTH	public	sra,fastq	s3,gs,ena,ncbi	ncbi.public,s3.us-east-1,ena,gs.US	ERX2261123	Illumina HiSeq 2500	PAIRED	RANDOM	METAGENOMIC	aquatic metagenome	ILLUMINA	2017-12-12T00:00:00Z	SAMEA104408606	ERP104730	2014-06-07	uncalculated	uncalculated	unspecified			BONUS BLUEPRINT transect and redoxcline	P1994_115	P1994_115	metagenome	Illumina HiSeq	1	SAMEA104408606	water	20.323	242	194.72	0,29	Kleiner Belt
ERR2206793	54.53805556	10.04777778	water	2754054720	11827004		10	PRJEB22997	Alneberg et al., 2018	WGS	232	1153693905	KTH	public	fastq,sra	s3,ena,ncbi,gs	s3.us-east-1,ncbi.public,gs.US,ena	ERX2261151	Illumina HiSeq 2500	PAIRED	RANDOM	METAGENOMIC	aquatic metagenome	ILLUMINA	2017-12-12T00:00:00Z	SAMEA104408691	ERP104730	2014-10-23	uncalculated	uncalculated	unspecified			BONUS BLUEPRINT transect and redoxcline	P2236_109	P2236_109	metagenome	Illumina HiSeq	1	SAMEA104408691	water	16.276		276		Eckenfoerde Bay
ERR2206794	54.53805556	10.04777778	water	6623741006	28258118		10	PRJEB22997	Alneberg et al., 2018	WGS	234	2773675787	KTH	public	sra,fastq	ena,s3,ncbi,gs	ena,gs.US,s3.us-east-1,ncbi.public	ERX2261152	Illumina HiSeq 2500	PAIRED	RANDOM	METAGENOMIC	aquatic metagenome	ILLUMINA	2017-12-12T00:00:00Z	SAMEA104408692	ERP104730	2014-10-23	uncalculated	uncalculated	unspecified			BONUS BLUEPRINT transect and redoxcline	P2236_110	P2236_110	metagenome	Illumina HiSeq	1	SAMEA104408692	water	16.276		276		Eckenfoerde Bay
ERR2206795	54.53805556	10.04777778	water	4750191690	20055467		25	PRJEB22997	Alneberg et al., 2018	WGS	236	1939200570	KTH	public	sra,fastq	gs,ena,ncbi,s3	gs.US,s3.us-east-1,ena,ncbi.public	ERX2261153	Illumina HiSeq 2500	PAIRED	RANDOM	METAGENOMIC	aquatic metagenome	ILLUMINA	2017-12-12T00:00:00Z	SAMEA104408693	ERP104730	2014-10-23	uncalculated	uncalculated	unspecified			BONUS BLUEPRINT transect and redoxcline	P2236_111	P2236_111	metagenome	Illumina HiSeq	1	SAMEA104408693	water	25.082		0		Eckenfoerde Bay
ERR2206796	54.53805556	10.04777778	water	5798474243	24517425		25	PRJEB22997	Alneberg et al., 2018	WGS	236	2381689061	KTH	public	sra,fastq	gs,s3,ncbi,ena	ncbi.public,ena,s3.us-east-1,gs.US	ERX2261154	Illumina HiSeq 2500	PAIRED	RANDOM	METAGENOMIC	aquatic metagenome	ILLUMINA	2017-12-12T00:00:00Z	SAMEA104408694	ERP104730	2014-10-23	uncalculated	uncalculated	unspecified			BONUS BLUEPRINT transect and redoxcline	P2236_112	P2236_112	metagenome	Illumina HiSeq	1	SAMEA104408694	water	25.082		0		Eckenfoerde Bay
ERR2206766	54.6979	12.7047	water	12745513773	54734529		2.794	PRJEB22997	Alneberg et al., 2018	WGS	232	5511778427	KTH	public	sra,fastq	ena,gs,ncbi,s3	gs.US,ena,ncbi.public,s3.us-east-1	ERX2261124	Illumina HiSeq 2500	PAIRED	RANDOM	METAGENOMIC	aquatic metagenome	ILLUMINA	2017-12-12T00:00:00Z	SAMEA104408607	ERP104730	2014-06-04	uncalculated	uncalculated	unspecified			BONUS BLUEPRINT transect and redoxcline	P1994_116	P1994_116	metagenome	Illumina HiSeq	1	SAMEA104408607	water	8.325	334	333.16	-0,01	Mecklenburger Bucht
ERR2206767	54.6979	12.7047	water	11348833512	49526146		12.707	PRJEB22997	Alneberg et al., 2018	WGS	229	4884617384	KTH	public	fastq,sra	ena,ncbi,s3,gs	gs.US,ena,ncbi.public,s3.us-east-1	ERX2261125	Illumina HiSeq 2500	PAIRED	RANDOM	METAGENOMIC	aquatic metagenome	ILLUMINA	2017-12-12T00:00:00Z	SAMEA104408608	ERP104730	2014-06-04	uncalculated	uncalculated	unspecified			BONUS BLUEPRINT transect and redoxcline	P1994_117	P1994_117	metagenome	Illumina HiSeq	1	SAMEA104408608	water	14.969	267	268.41	-0,01	Mecklenburger Bucht
ERR2206768	54.6979	12.7047	water	13550653441	57693268		19.3	PRJEB22997	Alneberg et al., 2018	WGS	234	5695183267	KTH	public	fastq,sra	gs,s3,ncbi,ena	ena,gs.US,ncbi.public,s3.us-east-1	ERX2261126	Illumina HiSeq 2500	PAIRED	RANDOM	METAGENOMIC	aquatic metagenome	ILLUMINA	2017-12-12T00:00:00Z	SAMEA104408609	ERP104730	2014-06-04	uncalculated	uncalculated	unspecified			BONUS BLUEPRINT transect and redoxcline	P1994_118	P1994_118	metagenome	Illumina HiSeq	1	SAMEA104408609	water	16.415	268	240.72	0,17	Mecklenburger Bucht
ERR2206769	55.5659	16.3665	water	18409372037	79553815		2.999	PRJEB22997	Alneberg et al., 2018	WGS	231	7865275584	KTH	public	sra,fastq	s3,ncbi,gs,ena	s3.us-east-1,ncbi.public,gs.US,ena	ERX2261127	Illumina HiSeq 2500	PAIRED	RANDOM	METAGENOMIC	aquatic metagenome	ILLUMINA	2017-12-12T00:00:00Z	SAMEA104408610	ERP104730	2014-06-08	uncalculated	uncalculated	unspecified			BONUS BLUEPRINT transect and redoxcline	P1994_119	P1994_119	metagenome	Illumina HiSeq	1	SAMEA104408610	water	7.577	319	342.54	-0,01	Bornholm Basin
ERR2206770	55.5659	16.3665	water	13564717855	58287739		30.27	PRJEB22997	Alneberg et al., 2018	WGS	232	5790638459	KTH	public	fastq,sra	s3,ena,gs,ncbi	s3.us-east-1,ncbi.public,ena,gs.US	ERX2261128	Illumina HiSeq 2500	PAIRED	RANDOM	METAGENOMIC	aquatic metagenome	ILLUMINA	2017-12-12T00:00:00Z	SAMEA104408611	ERP104730	2014-06-08	uncalculated	uncalculated	unspecified			BONUS BLUEPRINT transect and redoxcline	P1994_120	P1994_120	metagenome	Illumina HiSeq	1	SAMEA104408611	water	7.661	258	339.86	-0,04	Bornholm Basin
ERR2206771	55.5659	16.3665	water	14611559788	61728832		66.629	PRJEB22997	Alneberg et al., 2018	WGS	236	6114891678	KTH	public	fastq,sra	s3,ena,gs,ncbi	gs.US,ena,s3.us-east-1,ncbi.public	ERX2261129	Illumina HiSeq 2500	PAIRED	RANDOM	METAGENOMIC	aquatic metagenome	ILLUMINA	2017-12-12T00:00:00Z	SAMEA104408612	ERP104730	2014-06-08	uncalculated	uncalculated	unspecified			BONUS BLUEPRINT transect and redoxcline	P1994_121	P1994_121	metagenome	Illumina HiSeq	1	SAMEA104408612	water	15.73	248	16.52	0,08	Bornholm Basin
ERR2206760	56.867	11.4339	water	22780784019	101699928.65625		2.863	PRJEB22997	Alneberg et al., 2018	WGS	224	9492455214	KTH	public	fastq,sra	ena,ncbi,s3,gs	ncbi.public,ena,s3.us-east-1,gs.US	ERX2261118	Illumina HiSeq 2500	PAIRED	RANDOM	METAGENOMIC	aquatic metagenome	ILLUMINA	2017-12-12T00:00:00Z	SAMEA104408601	ERP104730	2014-06-06	uncalculated	uncalculated	unspecified			BONUS BLUEPRINT transect and redoxcline	P1994_110	P1994_110	metagenome	Illumina HiSeq	1	SAMEA104408601	water	14.556	266	303.69	0,03	Grosser Belt
ERR2206761	56.867	11.4339	water	23266780848	104335340.125561		11.44	PRJEB22997	Alneberg et al., 2018	WGS	223	9775266355	KTH	public	fastq,sra	gs,ncbi,ena,s3	gs.US,ncbi.public,s3.us-east-1,ena	ERX2261119	Illumina HiSeq 2500	PAIRED	RANDOM	METAGENOMIC	aquatic metagenome	ILLUMINA	2017-12-12T00:00:00Z	SAMEA104408602	ERP104730	2014-06-06	uncalculated	uncalculated	unspecified			BONUS BLUEPRINT transect and redoxcline	P1994_111	P1994_111	metagenome	Illumina HiSeq	1	SAMEA104408602	water	17.613	233	308.15	0,03	Grosser Belt
ERR2206762	56.867	11.4339	water	18093950877	78328791.6753247		20.763	PRJEB22997	Alneberg et al., 2018	WGS	231	7526271159	KTH	public	sra,fastq	ncbi,s3,gs,ena	s3.us-east-1,ena,ncbi.public,gs.US	ERX2261120	Illumina HiSeq 2500	PAIRED	RANDOM	METAGENOMIC	aquatic metagenome	ILLUMINA	2017-12-12T00:00:00Z	SAMEA104408603	ERP104730	2014-06-06	uncalculated	uncalculated	unspecified			BONUS BLUEPRINT transect and redoxcline	P1994_112	P1994_112	metagenome	Illumina HiSeq	1	SAMEA104408603	water	31.943	104	190.7	0,21	Grosser Belt
ERR2206778	57.1162	17.6642	water	12258107434	52240845		2.961	PRJEB22997	Alneberg et al., 2018	WGS	234	5340778780	KTH	public	sra,fastq	ena,gs,s3,ncbi	ncbi.public,gs.US,s3.us-east-1,ena	ERX2261136	Illumina HiSeq 2500	PAIRED	RANDOM	METAGENOMIC	aquatic metagenome	ILLUMINA	2017-12-12T00:00:00Z	SAMEA104408619	ERP104730	2014-06-17	uncalculated	uncalculated	unspecified			BONUS BLUEPRINT transect and redoxcline	P1994_128	P1994_128	metagenome	Illumina HiSeq	1	SAMEA104408619	water	7.05	377	339.42	-0,01	Western Baltic Proper
ERR2206779	57.1162	17.6642	water	10296006302	42909637		55.857	PRJEB22997	Alneberg et al., 2018	WGS	239	4445130368	KTH	public	fastq,sra	gs,ena,s3,ncbi	gs.US,s3.us-east-1,ncbi.public,ena	ERX2261137	Illumina HiSeq 2500	PAIRED	RANDOM	METAGENOMIC	aquatic metagenome	ILLUMINA	2017-12-12T00:00:00Z	SAMEA104408620	ERP104730	2014-06-17	uncalculated	uncalculated	unspecified			BONUS BLUEPRINT transect and redoxcline	P1994_129	P1994_129	metagenome	Illumina HiSeq	1	SAMEA104408620	water	7.304	319	343.44	0,03	Western Baltic Proper
ERR2206780	57.1162	17.6642	water	11904787117	49940428		85.673	PRJEB22997	Alneberg et al., 2018	WGS	238	5094004496	KTH	public	fastq,sra	gs,s3,ena,ncbi	ena,ncbi.public,s3.us-east-1,gs.US	ERX2261138	Illumina HiSeq 2500	PAIRED	RANDOM	METAGENOMIC	aquatic metagenome	ILLUMINA	2017-12-12T00:00:00Z	SAMEA104408621	ERP104730	2014-06-17	uncalculated	uncalculated	unspecified			BONUS BLUEPRINT transect and redoxcline	P1994_130	P1994_130	metagenome	Illumina HiSeq	1	SAMEA104408621	water	8.902	289	27.69	-0,01	Western Baltic Proper
ERR2206754	57.3057	20.0766	water	11804013918	50444503.9230769		1.42	PRJEB22997	Alneberg et al., 2018	WGS	234	5034193600	KTH	public	fastq,sra	ncbi,gs,s3,ena	gs.US,s3.us-east-1,ncbi.public,ena	ERX2261112	Illumina HiSeq 2500	PAIRED	RANDOM	METAGENOMIC	aquatic metagenome	ILLUMINA	2017-12-12T00:00:00Z	SAMEA104408595	ERP104730	2014-06-09	uncalculated	uncalculated	unspecified			BONUS BLUEPRINT transect and redoxcline	P1994_104	P1994_104	metagenome	Illumina HiSeq	1	SAMEA104408595	water	6.744	198	380.95	0,01	Gotland Basin
ERR2206755	57.3057	20.0766	water	8914862499	38426131.4612069		65.684	PRJEB22997	Alneberg et al., 2018	WGS	232	3782739129	KTH	public	sra,fastq	ena,ncbi,s3,gs	gs.US,ncbi.public,ena,s3.us-east-1	ERX2261113	Illumina HiSeq 2500	PAIRED	RANDOM	METAGENOMIC	aquatic metagenome	ILLUMINA	2017-12-12T00:00:00Z	SAMEA104408596	ERP104730	2014-06-09	uncalculated	uncalculated	unspecified			BONUS BLUEPRINT transect and redoxcline	P1994_105	P1994_105	metagenome	Illumina HiSeq	1	SAMEA104408596	water	7.226	264	317.98	0,01	Gotland Basin
ERR2206756	57.3057	20.0766	water	11701431990	48154041.1111111		116.507	PRJEB22997	Alneberg et al., 2018	WGS	243	5019714259	KTH	public	fastq,sra	gs,ena,s3,ncbi	ncbi.public,ena,gs.US,s3.us-east-1	ERX2261114	Illumina HiSeq 2500	PAIRED	RANDOM	METAGENOMIC	aquatic metagenome	ILLUMINA	2017-12-12T00:00:00Z	SAMEA104408597	ERP104730	2014-06-09	uncalculated	uncalculated	unspecified			BONUS BLUEPRINT transect and redoxcline	P1994_106	P1994_106	metagenome	Illumina HiSeq	1	SAMEA104408597	water	10.862	141	9.38	0,02	Gotland Basin
ERR2206785	57.32222222	20.05055556	water	3889542228	16552240		110	PRJEB22997	Alneberg et al., 2018	WGS	234	1598921004	KTH	public	sra,fastq	ncbi,ena,gs,s3	gs.US,s3.us-east-1,ncbi.public,ena	ERX2261143	Illumina HiSeq 2500	PAIRED	RANDOM	METAGENOMIC	aquatic metagenome	ILLUMINA	2017-12-12T00:00:00Z	SAMEA104408623	ERP104730	2014-10-26	uncalculated	uncalculated	unspecified			BONUS BLUEPRINT transect and redoxcline	P2236_101	P2236_101	metagenome	Illumina HiSeq	1	SAMEA104408623	water	10.9796		23.96521144		Gotland Basin
ERR2206786	57.32222222	20.05055556	water	5545385855	23542753		110	PRJEB22997	Alneberg et al., 2018	WGS	235	2257719603	KTH	public	fastq,sra	ena,gs,ncbi,s3	ena,s3.us-east-1,ncbi.public,gs.US	ERX2261144	Illumina HiSeq 2500	PAIRED	RANDOM	METAGENOMIC	aquatic metagenome	ILLUMINA	2017-12-12T00:00:00Z	SAMEA104408624	ERP104730	2014-10-26	uncalculated	uncalculated	unspecified			BONUS BLUEPRINT transect and redoxcline	P2236_102	P2236_102	metagenome	Illumina HiSeq	1	SAMEA104408624	water	10.9796		23.96521144		Gotland Basin
ERR2206787	57.32222222	20.05055556	water	5382021731	22787215		120	PRJEB22997	Alneberg et al., 2018	WGS	236	2197407445	KTH	public	fastq,sra	gs,s3,ncbi,ena	gs.US,s3.us-east-1,ncbi.public,ena	ERX2261145	Illumina HiSeq 2500	PAIRED	RANDOM	METAGENOMIC	aquatic metagenome	ILLUMINA	2017-12-12T00:00:00Z	SAMEA104408625	ERP104730	2014-10-26	uncalculated	uncalculated	unspecified			BONUS BLUEPRINT transect and redoxcline	P2236_103	P2236_103	metagenome	Illumina HiSeq	1	SAMEA104408625	water	11.282		5.9394045		Gotland Basin
ERR2206788	57.32222222	20.05055556	water	4209049015	17735771		120	PRJEB22997	Alneberg et al., 2018	WGS	237	1705576757	KTH	public	sra,fastq	ncbi,s3,gs,ena	s3.us-east-1,ena,ncbi.public,gs.US	ERX2261146	Illumina HiSeq 2500	PAIRED	RANDOM	METAGENOMIC	aquatic metagenome	ILLUMINA	2017-12-12T00:00:00Z	SAMEA104408626	ERP104730	2014-10-26	uncalculated	uncalculated	unspecified			BONUS BLUEPRINT transect and redoxcline	P2236_104	P2236_104	metagenome	Illumina HiSeq	1	SAMEA104408626	water	11.282		5.9394045		Gotland Basin
ERR2206789	57.32222222	20.05055556	water	5496233716	23355698		140	PRJEB22997	Alneberg et al., 2018	WGS	235	2290674120	KTH	public	sra,fastq	ena,s3,gs,ncbi	gs.US,ena,ncbi.public,s3.us-east-1	ERX2261147	Illumina HiSeq 2500	PAIRED	RANDOM	METAGENOMIC	aquatic metagenome	ILLUMINA	2017-12-12T00:00:00Z	SAMEA104408627	ERP104730	2014-10-26	uncalculated	uncalculated	unspecified			BONUS BLUEPRINT transect and redoxcline	P2236_105	P2236_105	metagenome	Illumina HiSeq	1	SAMEA104408627	water	11.7535		0		Gotland Basin
ERR2206790	57.32222222	20.05055556	water	4489470377	18968019		140	PRJEB22997	Alneberg et al., 2018	WGS	236	1800397161	KTH	public	fastq,sra	s3,gs,ena,ncbi	s3.us-east-1,ena,gs.US,ncbi.public	ERX2261148	Illumina HiSeq 2500	PAIRED	RANDOM	METAGENOMIC	aquatic metagenome	ILLUMINA	2017-12-12T00:00:00Z	SAMEA104408628	ERP104730	2014-10-26	uncalculated	uncalculated	unspecified			BONUS BLUEPRINT transect and redoxcline	P2236_106	P2236_106	metagenome	Illumina HiSeq	1	SAMEA104408628	water	11.7535		0		Gotland Basin
ERR2206791	57.32222222	20.05055556	water	5317851112	22540532		200	PRJEB22997	Alneberg et al., 2018	WGS	235	2194910206	KTH	public	fastq,sra	s3,gs,ena,ncbi	s3.us-east-1,gs.US,ena,ncbi.public	ERX2261149	Illumina HiSeq 2500	PAIRED	RANDOM	METAGENOMIC	aquatic metagenome	ILLUMINA	2017-12-12T00:00:00Z	SAMEA104408629	ERP104730	2014-10-26	uncalculated	uncalculated	unspecified			BONUS BLUEPRINT transect and redoxcline	P2236_107	P2236_107	metagenome	Illumina HiSeq	1	SAMEA104408629	water	12.1052		0		Gotland Basin
ERR2206792	57.32222222	20.05055556	water	4735041117	20017961		200	PRJEB22997	Alneberg et al., 2018	WGS	236	1909234095	KTH	public	fastq,sra	gs,ena,s3,ncbi	s3.us-east-1,ncbi.public,gs.US,ena	ERX2261150	Illumina HiSeq 2500	PAIRED	RANDOM	METAGENOMIC	aquatic metagenome	ILLUMINA	2017-12-12T00:00:00Z	SAMEA104408630	ERP104730	2014-10-26	uncalculated	uncalculated	unspecified			BONUS BLUEPRINT transect and redoxcline	P2236_108	P2236_108	metagenome	Illumina HiSeq	1	SAMEA104408630	water	12.1052		0		Gotland Basin
ERR2206798	57.32277778	20.06055556	water	3925958688	17005406		100	PRJEB22997	Alneberg et al., 2018	WGS	230	1609288886	KTH	public	sra,fastq	ncbi,ena,gs,s3	ncbi.public,s3.us-east-1,gs.US,ena	ERX2261156	Illumina HiSeq 2500	PAIRED	RANDOM	METAGENOMIC	aquatic metagenome	ILLUMINA	2017-12-12T00:00:00Z	SAMEA104408696	ERP104730	2014-10-18	uncalculated	uncalculated	unspecified			BONUS BLUEPRINT transect and redoxcline	P2236_114	P2236_114	metagenome	Illumina HiSeq	1	SAMEA104408696	water	10.5491		41.53	0,02	Gotland Basin
ERR2206797	57.32277778	20.06055556	water	2474633912	10751684		139	PRJEB22997	Alneberg et al., 2018	WGS	230	1020061536	KTH	public	fastq,sra	ncbi,ena,s3,gs	s3.us-east-1,gs.US,ena,ncbi.public	ERX2261155	Illumina HiSeq 2500	PAIRED	RANDOM	METAGENOMIC	aquatic metagenome	ILLUMINA	2017-12-12T00:00:00Z	SAMEA104408695	ERP104730	2014-10-18	uncalculated	uncalculated	unspecified			BONUS BLUEPRINT transect and redoxcline	P2236_113	P2236_113	metagenome	Illumina HiSeq	1	SAMEA104408695	water	11.7173		0	0,02	Gotland Basin
ERR2206751	58.1323	10	water	12594872554	54337310		1.76	PRJEB22997	Alneberg et al., 2018	WGS	231	5218985722	KTH	public	fastq,sra	s3,ena,ncbi,gs	ncbi.public,s3.us-east-1,ena,gs.US	ERX2261109	Illumina HiSeq 2500	PAIRED	RANDOM	METAGENOMIC	aquatic metagenome	ILLUMINA	2017-12-12T00:00:00Z	SAMEA104408592	ERP104730	2014-06-05	uncalculated	uncalculated	unspecified			BONUS BLUEPRINT transect and redoxcline	P1994_101	P1994_101	metagenome	Illumina HiSeq	1	SAMEA104408592	water	28.05	158	288.5	-0,01	Skagerak
ERR2206752	58.1323	10	water	11300281774	47084507.3916667		80.121	PRJEB22997	Alneberg et al., 2018	WGS	240	4663714782	KTH	public	fastq,sra	gs,s3,ncbi,ena	ena,gs.US,s3.us-east-1,ncbi.public	ERX2261110	Illumina HiSeq 2500	PAIRED	RANDOM	METAGENOMIC	aquatic metagenome	ILLUMINA	2017-12-12T00:00:00Z	SAMEA104408593	ERP104730	2014-06-05	uncalculated	uncalculated	unspecified			BONUS BLUEPRINT transect and redoxcline	P1994_102	P1994_102	metagenome	Illumina HiSeq	1	SAMEA104408593	water	34.914	65	281.36	0,04	Skagerak
ERR2206753	58.1323	10	water	10263768842	42765703.5083333		241.72	PRJEB22997	Alneberg et al., 2018	WGS	240	4188445654	KTH	public	fastq,sra	ncbi,s3,gs,ena	s3.us-east-1,ncbi.public,ena,gs.US	ERX2261111	Illumina HiSeq 2500	PAIRED	RANDOM	METAGENOMIC	aquatic metagenome	ILLUMINA	2017-12-12T00:00:00Z	SAMEA104408594	ERP104730	2014-06-05	uncalculated	uncalculated	unspecified			BONUS BLUEPRINT transect and redoxcline	P1994_103	P1994_103	metagenome	Illumina HiSeq	1	SAMEA104408594	water	35.081	75	273.77	0,21	Skagerak
ERR2206772	58.5849	18.2327	water	19519434970	84210301		1.909	PRJEB22997	Alneberg et al., 2018	WGS	231	8347311238	KTH	public	fastq,sra	ena,s3,ncbi,gs	ncbi.public,gs.US,ena,s3.us-east-1	ERX2261130	Illumina HiSeq 2500	PAIRED	RANDOM	METAGENOMIC	aquatic metagenome	ILLUMINA	2017-12-12T00:00:00Z	SAMEA104408616	ERP104730	2014-06-16	uncalculated	uncalculated	unspecified			BONUS BLUEPRINT transect and redoxcline	P1994_122	P1994_122	metagenome	Illumina HiSeq	1	SAMEA104408616	water	6.742	190	345.22	0	Landsort Deep
ERR2206773	58.5849	18.2327	water	8057502907	33407561		60.549	PRJEB22997	Alneberg et al., 2018	WGS	241	3472348778	KTH	public	sra,fastq	ena,s3,ncbi,gs	ncbi.public,gs.US,ena,s3.us-east-1	ERX2261131	Illumina HiSeq 2500	PAIRED	RANDOM	METAGENOMIC	aquatic metagenome	ILLUMINA	2017-12-12T00:00:00Z	SAMEA104408617	ERP104730	2014-06-16	uncalculated	uncalculated	unspecified			BONUS BLUEPRINT transect and redoxcline	P1994_123	P1994_123	metagenome	Illumina HiSeq	1	SAMEA104408617	water	7.248	142	338.08	0,11	Landsort Deep
ERR2206774	58.5849	18.2327	water	17505929546	74333178		76.534	PRJEB22997	Alneberg et al., 2018	WGS	235	7232035722	KTH	public	sra,fastq	s3,ena,ncbi,gs	ena,ncbi.public,s3.us-east-1,gs.US	ERX2261132	Illumina HiSeq 2500	PAIRED	RANDOM	METAGENOMIC	aquatic metagenome	ILLUMINA	2017-12-12T00:00:00Z	SAMEA104408618	ERP104730	2014-06-16	uncalculated	uncalculated	unspecified			BONUS BLUEPRINT transect and redoxcline	P1994_124	P1994_124	metagenome	Illumina HiSeq	1	SAMEA104408618	water	9.221	176	17.42	0,04	Landsort Deep
ERR2206775	61.7829	19.2952	water	11623598574	48772576		2.362	PRJEB22997	Alneberg et al., 2018	WGS	238	5014949389	KTH	public	fastq,sra	s3,gs,ncbi,ena	gs.US,ena,s3.us-east-1,ncbi.public	ERX2261133	Illumina HiSeq 2500	PAIRED	RANDOM	METAGENOMIC	aquatic metagenome	ILLUMINA	2017-12-12T00:00:00Z	SAMEA104408613	ERP104730	2014-06-10	uncalculated	uncalculated	unspecified			BONUS BLUEPRINT transect and redoxcline	P1994_125	P1994_125	metagenome	Illumina HiSeq	1	SAMEA104408613	water	5.456	325	391.22	-0,02	Bothnian Sea
ERR2206776	61.7829	19.2952	water	13588219143	57495798		33.872	PRJEB22997	Alneberg et al., 2018	WGS	236	5693491906	KTH	public	sra,fastq	ena,s3,ncbi,gs	ena,ncbi.public,gs.US,s3.us-east-1	ERX2261134	Illumina HiSeq 2500	PAIRED	RANDOM	METAGENOMIC	aquatic metagenome	ILLUMINA	2017-12-12T00:00:00Z	SAMEA104408614	ERP104730	2014-06-10	uncalculated	uncalculated	unspecified			BONUS BLUEPRINT transect and redoxcline	P1994_126	P1994_126	metagenome	Illumina HiSeq	1	SAMEA104408614	water	5.462	182	393.45	0	Bothnian Sea
ERR2206777	61.7829	19.2952	water	16054046472	69091040		55.767	PRJEB22997	Alneberg et al., 2018	WGS	232	6731163980	KTH	public	fastq,sra	ena,gs,ncbi,s3	s3.us-east-1,ena,gs.US,ncbi.public	ERX2261135	Illumina HiSeq 2500	PAIRED	RANDOM	METAGENOMIC	aquatic metagenome	ILLUMINA	2017-12-12T00:00:00Z	SAMEA104408615	ERP104730	2014-06-10	uncalculated	uncalculated	unspecified			BONUS BLUEPRINT transect and redoxcline	P1994_127	P1994_127	metagenome	Illumina HiSeq	1	SAMEA104408615	water	5.566	312	364.87	-0,02	Bothnian Sea
ERR2206757	65.446	23.2973	water	10819975249	45847352.75		1.769	PRJEB22997	Alneberg et al., 2018	WGS	236	4571562433	KTH	public	fastq,sra	gs,ncbi,ena,s3	ncbi.public,s3.us-east-1,gs.US,ena	ERX2261115	Illumina HiSeq 2500	PAIRED	RANDOM	METAGENOMIC	aquatic metagenome	ILLUMINA	2017-12-12T00:00:00Z	SAMEA104408598	ERP104730	2014-06-12	uncalculated	uncalculated	unspecified			BONUS BLUEPRINT transect and redoxcline	P1994_107	P1994_107	metagenome	Illumina HiSeq	1	SAMEA104408598	water	2.442	404	389.88	0,1	Bothnian Sea
ERR2206758	65.446	23.2973	water	12333382939	52260097.1991525		42.3	PRJEB22997	Alneberg et al., 2018	WGS	236	5245166330	KTH	public	fastq,sra	gs,s3,ena,ncbi	ncbi.public,gs.US,s3.us-east-1,ena	ERX2261116	Illumina HiSeq 2500	PAIRED	RANDOM	METAGENOMIC	aquatic metagenome	ILLUMINA	2017-12-12T00:00:00Z	SAMEA104408599	ERP104730	2014-06-12	uncalculated	uncalculated	unspecified			BONUS BLUEPRINT transect and redoxcline	P1994_108	P1994_108	metagenome	Illumina HiSeq	1	SAMEA104408599	water	3.04	361	414.89	0,12	Bothnian Sea
ERR2206759	65.446	23.2973	water	11547410047	48315523.209205		78.745	PRJEB22997	Alneberg et al., 2018	WGS	239	4937166977	KTH	public	fastq,sra	gs,ncbi,s3,ena	s3.us-east-1,ncbi.public,gs.US,ena	ERX2261117	Illumina HiSeq 2500	PAIRED	RANDOM	METAGENOMIC	aquatic metagenome	ILLUMINA	2017-12-12T00:00:00Z	SAMEA104408600	ERP104730	2014-06-12	uncalculated	uncalculated	unspecified			BONUS BLUEPRINT transect and redoxcline	P1994_109	P1994_109	metagenome	Illumina HiSeq	1	SAMEA104408600	water	3.146	336	401.05	0,1	Bothnian Sea
3300000126	59.350163	18.107847	sediment		28679746		20.5	PRJNA337783	Espínola et al. 2018				NA		NA	NA	NA		NA					NA
[truncated: 55 more columns]
