# Supplementary material for: Auxiliary Metabolic Gene Functions in Pelagic and Benthic Viruses of the Baltic Sea
Source: Front Microbiol. 2022 Jul 7;13:863620. doi: 10.3389/fmicb.2022.863620 (PMC9301287; doi:10.3389/fmicb.2022.863620)
Supplement: Supplementary file 2 [file Data_Sheet_2.CSV]

	#_contigs_(>=_0_bp)	#_contigs_(>=_1000_bp)	#_contigs_(>=_5000_bp)	#_contigs_(>=_10000_bp)	#_contigs_(>=_25000_bp)	#_contigs_(>=_50000_bp)	Total_length_(>=_0_bp)	Total_length_(>=_1000_bp)	Total_length_(>=_5000_bp)	Total_length_(>=_10000_bp)	Total_length_(>=_25000_bp)	Total_length_(>=_50000_bp)	#_contigs	Largest_contig	Total_length	Reference_length	N50	N75	L50	L75
ERR3761417	976371	102604	5815	1495	172	19	626001720	222450593	54613030	25439720	6600832	1533183	14657	212442	87836328	155447570	6239	4091	3891	8317
ERR3765014	1185313	144533	9739	3083	647	156	826200308	345383801	108609411	63646197	28021804	11413889	22667	170764	157416384	304565367	7639	4469	4814	11742
ERR3772597	875060	102346	9049	2690	465	101	623001541	265380716	96187654	52821364	20653418	8475538	19512	281773	135907192	143756265	7672	4598	4430	10248
ERR2206763	1212832	120379	10061	3433	728	168	815417762	311871248	117164099	71981678	31800256	12760421	21369	278701	160051938	2007661610	8695	4816	4297	10647
ERR2206764	983930	107245	8159	2743	699	219	682108205	278331927	102082258	65408160	35418060	19062806	18520	276747	141249813	1962631484	8892	4714	3298	8954
ERR2206765	948704	47247	2739	993	210	26	509214999	103723284	31483111	19553943	7822436	1737295	5959	104685	43679227	175762751	8675	4717	1240	3002
ERR3765037	515994	50607	2321	506	85	17	318083428	104578023	21680142	9704403	3628930	1345356	6541	238237	37505271	160535398	5669	3935	1771	3789
ERR3761423	1015061	113695	9667	3423	699	147	712393206	299467385	112453606	70239494	30023500	11645595	21000	213222	155378327	143564900	8692	4737	4225	10506
ERR3761415	744946	84633	6604	2241	516	123	522184081	216880448	77986343	48447433	23009271	9576601	14761	214431	108876974	2154559936	8481	4671	2892	7365
ERR3761427	1372391	144083	10740	3673	736	174	917947700	356515767	123858622	75826182	32513772	13531874	23448	209324	171976798	1960103284	8389	4692	4785	11799
ERR2206793	144322	4175	149	49	9	0	66893974	7609554	1496762	846749	281074	0	349	44167	2252684	1895273206	6821	4284	84	192
ERR2206794	605941	72327	6348	2553	692	201	450805457	204113633	87749323	61621761	33885018	17148484	12803	408045	112219037	1890234	11842	5482	2046	5663
ERR2206795	511119	45645	3981	1509	337	83	332947576	122078266	49813875	32793711	15478762	6952070	7936	209324	64749940	122127121	10154	5251	1468	3737
ERR2206796	488087	56647	5653	2387	675	217	369820700	173249938	81767760	59315833	33379085	17680956	11055	345832	102210767	1929122223	13276	5779	1672	4702
ERR3773796	1026103	111494	10769	3786	703	155	726346548	306050177	123582594	75912162	30317075	11769408	22225	317840	167190457	1930991207	8832	4883	4606	11136
ERR3772628	1551236	166426	11777	3841	826	223	1047012552	406881813	136268514	82437466	38101327	17540836	26583	237783	192131990	2151975348	8172	4593	5352	13413
ERR2206766	877316	94507	7002	2702	597	134	596290728	236771320	85531334	56249355	24852406	9285840	14799	167676	114967328	1948284310	9671	4931	2828	7142
ERR2206767	852090	61179	3735	1600	483	157	509985029	151172631	56132283	41512399	24482245	13320859	7990	422071	72155207	1934586535	13519	5421	1130	3348
ERR2206768	1154820	77228	5373	1738	384	135	675507279	188591734	64938072	40419080	20487690	12022806	12138	372236	90530052	1964563295	8498	4685	2266	5985
ERR3772600	1077065	100869	8337	2797	581	148	704802173	259139620	96421714	58471863	26154446	11243708	17619	226379	131627709	1946297770	8681	4811	3587	8806
ERR770977	272804	6381	9	0	0	0	120110842	8710752	57221	0	0	0	79	8301	300201	242636165	3517	3229	33	55
ERR3761419	932819	104716	7739	2524	463	102	641419374	257745027	85808712	50321422	20306351	8091034	17599	282986	123064015	140973206	7807	4528	3795	9106
ERR3761420	993724	108984	8234	2849	490	94	676517418	267716540	91383310	54920663	20054295	6640026	17962	212108	128165878	1932898449	8169	4642	3868	9219
SRR12059198	762.00	48.00	0.00	0.00	0.00	0.00	394833.00	67094.00	0.00	0.00	0.00	0.00	261.00	2623.00	207976.00	43.35	765.00	610.00	90.00	167.00
SRR12059199	8739	173	8	3	3	0	3935612	413608	158896	117063	117063	0	1609	45479	1320150	11744	714	574	471	992
SRR12059200	2245.00	68.00	8.00	3.00	0.00	0.00	1056055.00	179715.00	75822.00	43495.00	0.00	0.00	358.00	16349.00	367259.00	53.48	991.00	633.00	72.00	194.00
SRR7066492	1137008	105776	5673	1705	328	86	703754456	233287176	61945175	35227531	15461598	7320063	394913	278751	425645188	1082140	1115	690	86368	211040
SRR7066494	2163238	193490	8483	2139	264	36	1292827763	394467695	79332929	37205472	10222826	2722291	745726	162298	761392434	116105960	1039	672	179973	413293
ERR3773636	867358	119337	11734	4286	1013	281	693931791	341993146	147574705	96702211	48031705	23479728	23818	402109	193520142	1969151108	9995	5150	4292	11254
SRR12059197	6949	467	35	16	4	2	4107849	1246450	512702	379657	203533	131150	2092	68405	2315490	1424436	1102	670	383	1079
SRR12059201	6932	461	33	16	4	2	4072854	1231949	508370	389757	203007	131160	2037	68415	2267768	1424436	1145	671	369	1046
SRR12059202	34907	4519	373	137	16	1	25457308	10846427	3803583	2165076	486622	50148	14993	50148	17933930	28526414	1295	750	2856	7541
SRR7067082	442656	45871	2592	870	193	39	285884396	104172078	29713224	18165542	8065593	2843373	159825	121185	180281654	146816666	1203	714	33027	83073
SRR7066493	2502530	222285	7647	1669	254	50	1469361883	432208342	70268070	30618294	10315610	3592426	853640	205745	852121613	123785908	1014	668	216179	480595
SRR7067081	322759	32596	1539	306	31	1	198512978	68623050	13030782	4946652	1033054	51813	107892	51813	118705616	2239528144	1205	709	24125	57152
ERR2206769	979819	122067	11837	4550	1131	328	749523916	356749469	155510697	105519754	54579216	27359200	24458	323731	203233040	2188385884	10696	5188	4173	11231
ERR2206770	948622	103290	8564	3588	1112	317	682722904	291633575	124693789	90784961	53062244	25206134	17909	406790	159923649	1936519701	12899	5448	2631	7654
ERR2206771	983442	127502	14164	5615	1639	503	805643875	406315850	198801107	140379525	80652641	41698394	27549	454327	249802841	113862750	12490	5661	4223	12008
ERR3761422	1074040	149692	11047	3280	655	164	803677677	371768506	120457051	68258193	29981937	13531522	26380	280563	178511822	327936722	7246	4390	5781	13919
ERR3773635	1008912	107445	10586	3808	780	194	713005499	297192118	126764480	80110767	35500760	15695789	20463	249395	164360668	1947606899	9701	5241	4019	9904
SRR3089647	1073960	48165	650	105	6	0	522708686	77220738	5118818	1529135	187107	0	286232	40121	232506683	111493086	774	599	93051	179381
SRR3089693	639453	54665	2616	895	174	27	380544153	117573117	29034222	17691976	6948893	1836273	212218	100201	222241129	151620389	1068	678	48418	115485
SRR3091719	2834688	235820	11534	3713	883	249	1643970638	511963648	135872281	83199158	41776140	19861049	879596	405923	942661882	1379941	1098	693	197009	473833
SRR3095933	2824948	254693	13612	3754	752	191	1694526056	556783264	143768500	77761039	34158346	15293157	912301	560699	997712237	11744	1138	703	200269	486243
SRR3089688	1882706	109543	1644	272	11	1	968650112	178848620	13001684	3934939	411633	105350	569694	105350	481867295	292330502	817	614	178668	350802
SRR3089827	1096935	97817	6074	1960	340	53	672043807	220655088	64659475	36690437	13170515	3571338	374441	143030	404526376	2172413819	1110	687	80339	199418
SRR3091743	2704839	223749	11088	3486	818	229	1565319503	484702905	129253622	78100342	38749198	18634722	836798	313643	894913697	1379941	1094	692	188094	451451
SRR3095939	3567815	323934	19164	5721	1011	229	2158570718	727198493	204811891	113897122	45217194	18999216	1154114	758878	1283968630	1391685	1165	709	244740	607695
SRR3081468	1582751	71601	1217	210	14	1	780183833	116433133	9969734	3226105	492691	104997	438873	104997	356148136	280221606	770	599	142687	275172
SRR3081534	1229540	96864	4907	1848	364	40	719266693	208292381	56333560	35565506	13341676	2674109	406062	162806	413205839	126324652	1008	663	95182	224505
SRR3085416	4372007	372944	21077	6841	1438	374	2591928901	839444767	242284642	146181802	66931059	31207370	1375121	382262	1510543772	1263620	1135	701	293777	728854
SRR3085585	2746198	242309	13271	3697	583	93	1639355624	525430209	132379960	67656499	22886289	6557353	879440	141075	951702133	1263620	1125	697	195484	471436
SRR3081485	2092363	116745	2418	507	41	0	1074091600	197704630	20732568	7999638	1378329	0	620782	49407	528852636	119992883	816	613	191074	380341
SRR3081569	1518269	130837	7023	2393	603	113	919206945	292202542	82714875	51703154	24522968	7937168	513577	176813	546405550	1263620	1081	680	112542	276199
SRR3085435	3485999	289074	15769	5034	1109	307	2046397466	644169289	181574117	109277763	51400502	24112480	1083954	315800	1175756744	1379941	1112	695	235617	578813
SRR3089646	3278829	292567	17077	4885	815	121	1976566626	648422619	172750258	90442161	31695670	8480097	1057089	156579	1159628006	1379941	1148	701	228396	561115
ERR3772598	1050325	146819	10788	3083	605	140	786494378	364051433	115464464	63683232	28115728	12568123	26242	396355	173966413	169488151	7008	4330	5905	14020
ERR3773633	1096383	118369	8620	2563	443	84	732678309	283809037	90120794	48983388	18361133	6407886	19503	239688	131305126	124463281	7325	4459	4526	10394
SRR12059190	36223	2404	16	2	1	0	19230507	3722617	141710	53808	42292	0	12194	42292	10212593	32349804	820	617	3939	7563
SRR12059191	36935	2489	19	2	1	0	19686067	3877741	158813	53808	42292	0	12539	42292	10532148	19974750	820	618	4029	7772
SRR12059192	83090	8963	614	181	25	1	54974191	20636001	6011849	3093754	873156	104843	31334	104843	35560245	37648543	1216	713	6365	16201
SRR12059193	795	11	1	0	0	0	336374	25970	8201	0	0	0	114	8201	92901	6703253	748	591	36	71
ERR2206760	1165250	132973	12056	4444	1086	327	844902356	375713601	157226014	105398495	55418504	29661921	25511	441075	208194149	1955388098	10210	5061	4316	11842
ERR2206761	1166403	132212	10938	3933	963	319	831591535	357998438	140846609	93318681	49619979	27648089	23753	409127	189384023	145219682	9745	4924	4073	11179
ERR2206762	1375749	156210	9774	2962	632	182	938549780	364819189	109921987	64181298	30151127	15152510	23392	386216	161245518	1945679356	7443	4402	4889	12125
SRR2053273	145470	16189	556	90	10	1	91426695	30051677	4522410	1426037	302776	57371	1531	57371	8143830	159175294	5367	3806	469	924
SRR2053284	114837	8024	127	12	0	0	62290956	13395594	912276	153286	0	0	509	24803	2312382	1561439225	4283	3533	181	331
SRR2053295	91659	7622	494	96	2	1	55296080	16297732	4072307	1357342	96509	53335	1207	53335	6784012	107867029	5833	4083	368	720
SRR2053303	52578	5658	668	175	21	6	37420690	15795302	6572775	3155086	875569	387461	1339	86069	9132080	142919251	7628	4716	337	725
SRR2053305	28577	3679	117	23	2	0	18790619	7110142	984382	359529	58281	0	400	29659	2049576	75557208	4864	3801	126	247
SRR2053307	30258	3551	89	4	0	0	19186586	6658605	606665	47615	0	0	395	13561	1742319	98446191	4171	3482	147	261
SRR2053308	28517	1711	76	33	7	0	15448141	3367555	857399	571674	195460	0	156	29948	1151624	62528392	9840	4841	34	78
SRR2053280	35758	3017	180	34	0	0	21179109	6465702	1405431	417355	0	0	471	18521	2507487	234506032	5421	3934	151	288
SRR2053278	53411	7566	454	107	22	8	39337925	17596171	4751762	2443179	1220098	692446	1206	192539	7592090	69446668	6341	4118	283	662
SRR2053281	19911	2068	46	0	0	0	11762765	3763793	285561	0	0	0	209	9252	882140	48201519	4083	3440	81	141
SRR2053283	39809	3556	281	57	0	0	24320998	8363732	2298835	771722	0	0	704	23410	3910001	56681022	5695	4039	217	423
SRR2053285	184387	21604	1208	384	76	24	125348904	49476685	14266462	8743868	4234168	2409671	2969	264086	20913128	184884436	7673	4427	581	1510
SRR2053289	28588	2632	301	151	49	12	20647664	8945447	4936137	3876658	2354143	1023833	490	148148	5674786	3440705482	17699	7922	73	194
SRR2053294	53942	3255	163	73	22	7	30054601	7486037	2498052	1902928	1114217	564351	353	121692	3214411	118291420	13455	5318	48	147
SRR2053298	70731	8513	342	67	4	0	46164658	17266809	2817028	994123	132159	0	1148	37010	5839461	3479925352	4884	3705	363	708
SRR2053299	63303	5333	308	95	27	7	38757646	12353020	3641374	2257793	1241543	556354	763	91183	5377390	106900689	7429	4443	147	391
SRR2053300	16337	900	9	4	0	0	8471806	1373167	92492	56450	0	0	30	16130	170880	36738541	6362	3764	8	18
SRR2032810	279667	41877	5309	1963	494	172	248471997	140423167	70559004	47607719	25677425	14623061	10438	406114	90161017	1932048842	10944	5408	1721	4744
SRR2053274	137954	22469	1538	456	128	46	112811998	58328017	19075254	11895204	7089245	4169524	4125	267418	28838901	1909843785	7287	4296	754	2090
SRR2053276	140433	15048	1243	347	45	12	94451344	37600357	12832303	6740362	2329275	1119197	2756	226552	18581802	1924537251	7262	4474	650	1477
SRR2053277	264972	32325	3311	1335	364	101	201253233	97083511	45181912	31610541	17323927	8385323	6467	272209	57128584	1911586324	11782	5584	1053	2870
SRR2053279	64140	6095	502	200	52	10	43087242	16385520	6584142	4536178	2318444	882263	1070	213312	8723509	133370259	10650	5080	184	494
SRR2053282	114978	11024	835	319	68	20	75870466	27863821	10649447	7142911	3381534	1723382	1668	206366	13777090	1950771403	10603	5277	295	774
SRR2053286	204722	26205	2213	776	157	31	150830063	68812355	25387938	15541165	6555825	2235640	4823	237097	35280977	227530068	8533	4705	1005	2435
SRR2053287	326540	41395	3938	1345	260	49	242564963	112375515	44538243	26810286	10690627	3610736	8112	237358	60367066	155773499	8623	4883	1710	4088
SRR2053291	371846	49312	4424	1562	347	91	284529911	134438531	53131143	33579085	15297283	6623522	9461	157955	72153444	185637064	9105	4851	1825	4624
SRR2053292	405473	49366	4206	1184	138	19	288877032	121977767	40260120	19836745	5194539	1254469	9297	98975	59711133	148909988	6870	4410	2411	5170
SRR2053293	276293	37579	2664	1043	237	49	206197238	94024758	33005455	21929898	9958671	3497910	5822	187983	44877270	141148881	9736	4831	1095	2797
SRR2053296	347093	41297	2914	962	190	41	241765103	99863804	32531618	19368856	8102526	3087873	6577	192931	46354817	169807021	7916	4535	1393	3384
SRR2053297	187409	18743	1422	456	89	16	122357829	45898414	15795279	9142327	3792584	1156177	3074	185947	22052323	363030257	8140	4664	665	1577
SRR2053301	158059	18315	1197	407	65	13	108105043	43178153	13288367	7882454	2682675	993263	2805	185856	19318971	297261483	7806	4431	609	1452
SRR2053302	439449	47242	4251	1626	461	136	315180034	135118900	57890841	40038228	22979995	11768482	8918	357915	75665490	144210356	10973	5192	1416	4027
SRR2053304	153659	20086	1683	731	200	61	119658988	55844732	24678262	18101671	10080762	5354852	3163	398431	30272473	4281931	14013	6102	481	1325
SRR2053306	282250	34932	3642	1249	245	46	212922160	98990512	41231098	24908810	10183739	3401892	7461	187926	55798484	165255756	8625	4893	1572	3767
SRR2053275	29708	3338	51	10	4	0	18118441	5983189	498724	231767	144566	0	269	47549	1307281	57599632	4318	3559	85	169
SRR2053288	32442	2857	322	145	45	17	22747342	9514243	5109279	3860772	2315797	1330823	559	140490	6012186	3460621844	17644	7243	79	222
SRR2053290	327374	56045	5263	1425	223	61	278002492	150998808	53622952	27649844	10800074	5439997	12199	272372	79992327	151546846	6943	4382	2923	6623
SRR3727515	107793	7500	338	48	3	0	58697985	15038093	2640164	717040	98090	0	985	38664	5094364	3511722287	5155	3858	320	609
ERR3764908	596259	61032	4932	1686	316	80	399492025	154878001	56244703	34126264	14111187	6105084	10527	186023	77505975	138351904	8447	4773	2191	5318
ERR3761395	443669	52043	4185	1550	440	150	322935054	142451010	57460049	39595289	23051571	12984234	8997	392172	75616080	154001263	10836	5118	1379	4038
ERR3761396	543443	61326	5402	1995	472	104	385025909	166162981	65365759	42194172	19438766	7188402	11534	192238	88596111	144131077	9347	4854	2213	5622
ERR3761397	489537	49086	4058	1424	323	77	327771105	129423917	49276613	31309462	15071908	6642118	8708	379111	66856778	1966152428	9102	4848	1647	4234
ERR3761398	707645	72056	4718	1565	308	60	458092963	169993102	52624439	31264508	12769692	4416055	10883	254163	75842641	160490069	7830	4462	2322	5620
ERR3761399	504471	63724	4997	1821	406	92	368318240	165309272	60852391	39296824	18396142	7758932	10929	275763	83200759	163975146	9177	4791	2062	5314
ERR3761414	679540	72702	8142	3152	644	122	492703971	214369579	98310694	64026840	26151786	8799387	15502	293891	126420582	131392944	10172	5336	3072	7466
ERR3763010	303644	33227	3804	1716	466	120	227741093	107730858	54527870	40186398	21315223	9583670	7187	268200	67402164	4630737116	13544	6013	1154	3077
ERR3763011	426656	43493	6425	2338	451	107	318161338	146362399	76596474	48582096	21130521	9495804	11590	325389	96388484	128124921	10148	5507	2300	5605
ERR3763012	1985391	46362	675	50	0	0	972879278	71389016	4734208	645525	0	0	2752	22411	12462555	76857104	4367	3551	997	1793
ERR3763013	485508	45576	5104	2243	740	248	349645009	150700759	80082272	60394213	37786532	20779580	9173	274946	95572554	1960969190	16280	6652	1244	3642
ERR3763014	1697342	36935	696	120	4	0	833780266	55801257	5511099	1668656	129420	0	2025	41100	10487453	97652996	5162	3794	644	1244
ERR3763015	2199153	42392	452	61	2	0	1070187845	59102485	3412523	820539	55316	0	1535	28974	7483795	45876728	4745	3675	520	970
ERR3763020	2338977	44810	120	6	0	0	1135564890	58186314	785878	74261	0	0	767	15040	3150344	34177516	3947	3360	302	519
ERR3763021	601578	71537	5229	1981	455	79	425578726	178650163	63370418	41148983	18065253	5219663	11251	123785	86067236	338542047	9432	4839	2176	5469
ERR3763022	1262256	11068	9	1	0	0	587775660	13057684	64890	14855	0	0	28	14855	132746	1818946614	4560	3467	10	18
ERR3763023	1191425	12801	9	0	0	0	543712889	15937636	56963	0	0	0	68	8308	256889	5185489975	3463	3181	28	48
ERR3763261	653660	84090	7369	2523	482	105	488782979	222358895	83753576	50955136	20945514	8552032	15867	203239	115990527	151721911	8414	4720	3293	8037
ERR3764360	1453656	25464	223	19	0	0	686523195	37148451	1542792	225513	0	0	980	15176	4362671	68499425	4313	3524	361	643
ERR3764362	2123742	32134	87	3	0	0	995227167	42715833	554792	33712	0	0	595	11827	2385737	37228147	3786	3343	238	407
ERR3764907	1234432	20209	3	0	0	0	581107977	25753027	16927	0	0	0	117	5854	412889	41736871	3420	3158	52	84
ERR3764361	1931397	25686	43	2	0	0	901246480	32925460	290048	27443	0	0	338	16270	1378721	25677857	3900	3389	135	230
ERR3761426	1372391	144083	10740	3673	736	174	917947700	356515767	123858622	75826182	32513772	13531874	23448	209324	171976798	1960103284	8389	4692	4785	11799
ERR3772658	1139531	118368	7945	2434	380	62	745980981	275418549	82555512	45147410	15272435	4663142	18339	237260	121944190	107072232	7203	4405	4314	9847
ERR2206778	962052	104989	5573	1388	300	78	626150177	227300022	57770480	29653020	14115771	6670075	13939	383894	89279860	1953248484	6576	4225	3268	7578
ERR2206779	608370	79457	8149	3277	821	195	482738115	237090195	106605855	73457174	36937012	15902843	16481	383580	138207554	1966650908	10950	5281	2862	7575
ERR2206780	696554	87530	9289	3935	1077	271	552888332	270594727	129466860	92592060	49722177	22388329	17874	359946	162032942	125110274	12448	5788	2900	7811
ERR3772657	779849	94673	10043	3777	781	158	589195684	275343920	121646260	78622042	34144646	12863819	19624	227671	158189095	1956982338	9910	5232	3825	9456
ERR2206754	559333	80164	6383	2235	625	203	441727947	216316422	84629062	56349180	32528032	18044331	13944	359438	113211530	147280827	9920	4968	2261	6440
ERR2206755	625682	53259	3686	1401	471	187	402543766	141706275	55623420	40325703	26326178	16463485	8341	347474	73179841	4281931	12644	5131	1066	3541
ERR2206756	822360	108973	8603	2831	516	128	610782564	275517787	96215224	56912778	23127143	10042076	19095	226543	135837916	1934268465	8060	4600	4061	9786
ERR2206785	379525	34503	2336	747	116	18	234914531	80021850	24570808	13711148	4512019	1264285	5166	148675	35256700	143407699	7655	4532	1200	2731
ERR2206786	463022	51854	5823	2416	596	167	351712510	163559115	80519851	57147564	29658901	14744436	10972	290180	100067713	151001260	12442	5796	1777	4805
ERR2206787	495493	48508	2283	735	156	35	306389680	102495828	25161621	14837540	6276376	2264132	5738	94183	38103053	148973334	7092	4240	1242	3026
ERR2206788	279167	31078	3071	1138	287	76	201615419	89052989	38755254	25575640	12825295	5682806	6159	141180	50457640	144116998	10238	5240	1104	2893
ERR2206789	670009	70637	5448	1482	234	49	445747919	173854190	55061440	28364732	10191634	4192309	12976	292364	83589627	105370074	6738	4306	3147	7097
ERR2206790	328730	38056	4406	1740	445	114	249684723	119326629	56978323	38682813	19256297	7861707	8485	145373	72473948	118088733	11112	5475	1508	3906
ERR2206791	543718	62725	5214	1712	393	79	383121007	165185742	60008777	36286847	16865133	6170734	11777	343073	84899460	128467999	8148	4606	2397	5980
ERR2206792	286170	33586	4056	1735	453	113	223472221	109364225	54715599	38650399	19384916	7999446	7744	171256	68698534	126917137	12097	5737	1343	3458
ERR2206798	463795	42297	2524	771	125	14	287917635	94907575	25890495	14072847	4633146	974961	6205	119820	39773117	152353563	6817	4238	1482	3383
ERR2206797	246121	25306	1867	482	48	6	159429646	59487876	17434160	8047220	1879617	450719	4364	127942	26889076	171626559	6480	4244	1163	2461
ERR3772662	1384146	142507	10974	3585	624	115	917023143	348407259	118648277	68382300	24517850	7493926	23618	190504	166568967	1947521483	7953	4628	5267	12279
ERR3772659	1133875	132253	9451	3068	503	78	780931042	316760508	100359898	56917409	19670096	5677509	21602	185753	146345019	304209988	7494	4450	4956	11449
ERR3773631	946981	88500	6141	2001	359	67	602591258	208436528	67553520	39313743	15425119	5531114	13436	200723	95151463	136719945	7936	4618	2933	6934
ERR2206751	757225	76244	6606	2195	422	121	510554512	201441505	76870197	46773853	20827714	10880960	14062	262030	105194270	2296803	8631	4806	2824	7020
ERR2206752	1048606	87725	4090	1322	271	60	624092693	183038403	46598188	27837315	12541136	5505400	9611	292991	67317766	153119953	7815	4437	1982	4918
ERR2206753	1048271	75330	3665	1095	211	59	597210542	158285020	39990762	22547131	9720163	4549103	9016	227381	60177845	178741483	7148	4322	1993	4774
ERR543992	662	9	0	0	0	0	267161	12801	0	0	0	0	84	2803	59632	26637784	670	559	31	56
ERR3761416	784557	77067	5300	1830	333	60	506440408	184544216	59324506	35732967	13839094	4560738	11961	206639	84468055	128938719	8066	4537	2557	6147
ERR2206772	952827	147822	9598	2663	689	195	737314740	367682112	108234756	62433235	33217008	16318904	26483	453315	171807605	1969369108	6541	4130	5653	14157
ERR2206773	406077	41902	3940	1271	259	74	278277521	113851004	45395162	27206735	11994227	5656806	8190	241974	61573795	139501171	8498	4859	1661	4100
ERR2206774	878091	101878	10145	3884	909	232	649621162	294283327	127993798	85227799	40994516	18134572	20413	280812	167015903	120935826	10325	5210	3715	9610
SRR5210834	2211723	262248	22218	7768	1593	311	1578053124	687430789	259478084	160852085	69293907	26279990	844768	866265	1077836084	2154072166	1489	771	138646	401036
SRR12059194	54911	3020	82	23	7	1	28500257	5474788	878530	496072	249078	65531	16161	65531	14076517	23625807	825	615	4755	9765
SRR12059195	51355	2805	78	26	3	1	26481907	5078462	816463	470547	145553	65531	14710	65531	12854254	13094044	829	613	4295	8864
SRR12059196	40069	3401	111	10	0	0	23407938	6345951	784908	121334	0	0	14807	16940	13900143	11744	918	645	4032	8633
SRR3727513	342947	37383	1760	384	42	4	217985678	76291275	15425503	6334371	1598265	293498	4734	87089	26640627	193957098	5601	3958	1362	2783
SRR3727512	903366	112258	10926	4069	848	144	677945204	313502524	129448658	82494298	34014730	10538952	22456	199597	173164108	1948795749	9345	4969	4493	11012
SRR3727514	332722.00	44556.00	2491.00	490.00	29.00	1.00	221494316.00	96511190.00	20680518.00	7396316.00	960611.00	54181.00	6934.00	54181.00	37430698.00	45.51	5431.00	3886.00	2114.00	4181.00
SRR3727516	741077	113903	11927	4346	990	232	618504773	334677389	145364609	93633078	44167205	18553180	24456	263706	192893776	145063952	9536	5042	4635	11789
SRR3727518	431186	59543	4349	1325	240	38	317152039	143700588	45506457	25095462	9412042	2720651	9957	167520	66699941	157327797	7221	4413	2308	5313
SRR3727519	516533	76097	4591	1058	156	25	367199427	172093145	42330926	18607216	5947298	1701279	12390	141864	71735745	3631041	5843	4002	3390	7166
SRR3727522	299567	28973	1611	358	58	7	186499364	62158948	14769665	6443843	2178863	534827	4163	106001	24441068	1988670078	5919	4063	1143	2404
SRR3727526	1314114	222249	9703	2199	289	33	991980289	459411236	87765011	37922610	10783443	2367677	28351	109461	157603092	126137561	5470	3865	7988	16689
SRR3727517	576374	100584	12351	4639	1054	197	541486958	318433840	150723906	97741163	44702553	15667099	24500	399065	196875587	336782338	9891	5205	4710	11750
SRR3727520	361123	49838	2476	449	25	0	244960597	103666311	20132533	6652074	794618	0	6970	39320	36972494	3631041	5325	3846	2158	4228
SRR3727525	512408	82968	8244	2878	614	159	435393371	236477959	97910348	61201559	28065964	12693207	17274	256115	132190675	133734975	9067	4895	3392	8494
SRR3727503	183879	21811	2327	955	219	38	140443220	63993603	29482130	20027663	9006803	2720867	4357	123752	37234787	173364829	11070	5575	822	2033
SRR3727504	127177	14265	681	126	8	1	80880645	29883226	5590071	1914578	269057	59991	2035	59991	10671693	1928218679	5144	3786	631	1240
SRR3727505	350307	42432	1041	240	54	8	227940247	77337464	10112770	4836297	2042761	505205	3557	71610	19413122	141199954	5165	3711	961	2091
SRR3727506	346605	46105	2659	569	45	3	232898786	101275461	22842210	8910817	1535370	177432	7276	64585	40299526	5764773	5531	3942	2146	4329
SRR3727507	828018	125490	11977	4160	831	164	663510652	345593147	138170650	84803676	35650188	13064702	24908	213087	187308277	149484155	8831	4873	5103	12446
SRR3727508	625091	64560	4354	1405	279	56	409839325	152757241	47724893	27803570	11251530	3684487	9959	120408	68905152	5294171788	7693	4493	2167	5189
SRR3727509	150716	10953	254	35	0	0	82073973	19064388	1928144	489040	0	0	864	24370	4200868	5386612	4724	3620	290	545
SRR3727510	359612.0	50429.0	2908.0	636.0	54.0	2.0	245336916.0	110586894.0	25145347.0	10014681.0	1778244.0	114907.0	7884.0	58677.0	43857549.0	44.5	5611.0	3932.0	2300.0	4671.0
SRR3727511	781155	123958	13114	5103	1259	292	672900227	372941828	167925088	112952243	55763585	22746586	26470	218632	218596137	142376502	10537	5235	4747	12337
SRR3727521	196262	24477	2271	804	142	20	145167880	65008845	25193973	15159577	5444405	1304151	4704	106189	34456083	169022656	8599	4834	1028	2403
SRR3727524	99737	15012	579	84	7	1	70220358	29595548	4541025	1271798	230549	50178	1807	50178	9104081	17898320	4972	3708	582	1120
SRR3727523	97307	8002	655	137	2	0	58210418	18676479	5443351	1920954	53573	0	1506	27583	8683892	5220684	6022	4185	455	890
SRR3745336	43085	1860	59	5	0	0	20961468	3421724	430461	76310	0	0	192	20315	928355	1873889446	4625	3648	67	123
SRR3745607	18050	431	5	0	0	0	7891625	659467	33940	0	0	0	23	8076	102280	1835999459	4452	3524	9	16
SRR3745611	14531	594	6	1	0	0	6994781	911459	62321	24895	0	0	24	24895	129267	2715909	4952	3666	7	14
SRR3745612	69114	5443	100	8	1	0	38589120	9147658	746999	155742	41082	0	382	41082	1791477	19000923	4512	3559	132	244
SRR3745613	13104	477	3	0	0	0	6050865	739125	21042	0	0	0	17	7245	69677	37077015	3854	3213	7	12
SRR3745614	6964	186	1	0	0	0	3123449	299358	5937	0	0	0	10	5937	38986	13326205	3610	3295	5	7
3300000126	387055	23525	1292	394	77	10	192914623	52246701	13727902	7637154	2874731	708771	3255	95406	21078635	126974530	6927	4202	747	1751
ERR3773637	1129686	145862	7489	2380	487	97	779766813	319362823	83151777	48610583	20702449	7804637	18507	286503	124460968	1952939798	7336	4296	3990	9695
ERR3773634	1222735	122558	7033	2082	356	78	776357975	273798982	73401881	40222418	15179629	5765133	17446	215379	112555914	146084826	6773	4229	4065	9434
ERR3772663	1332870	124186	5777	1602	264	49	812908965	258967703	58691691	30566194	11040964	3986298	15096	185265	93795930	2141027817	6393	4112	3681	8356
SRR3745603	5211	70	1	0	0	0	2118533	99609	5130	0	0	0	3	5130	12157	10711309	3520	3507	2	3
SRR3745604	22606.00	1518.00	15.00	2.00	0.00	0.00	12005744.00	2372049.00	115005.00	27055.00	0.00	0.00	70.00	15180.00	311038.00	41.62	3996.00	3423.00	25.00	46.00
SRR3745605	25913	1887	98	16	0	0	14301334	4027789	739839	199958	0	0	297	17770	1496171	64147369	4955	3839	100	187
SRR3745606	16740	500	8	2	0	0	7740037	877571	75765	35189	0	0	48	19416	229443	3367647838	4424	3696	17	31
ERR3773684	1293926	115129	9319	3431	804	227	831146549	300116282	115827876	75510323	36662125	17458680	19338	241831	153695934	168475388	9754	5047	3567	9209
ERR771015	366104	9822	17	0	0	0	161524413	14390459	97540	0	0	0	237	7264	884704	204563132	3630	3254	103	167
ERR3773632	1119637	102598	5181	1587	269	47	686871028	217406620	53532732	29381287	10268982	2942073	12933	101855	82643075	144284621	6782	4191	3058	7033
ERR3761424	1275782	137950	9209	2832	530	124	848622293	326577058	100503391	57279966	23542600	9911385	21527	323767	147026269	147550635	7461	4412	4726	11292
SRR3745608	37489	2724	114	14	0	0	20737916	5433250	875939	200925	0	0	350	23992	1777297	56214994	4988	3842	117	219
SRR3745609	25402	1407	122	38	10	2	13935968	3648542	1392414	825941	421576	180564	257	118899	1910330	59638964	8238	4817	53	131
SRR3745610	11842	529	27	13	2	0	5918021	1073803	302593	207473	60547	0	50	32069	392628	17888105	10555	5082	12	26
ERR3773639	989256	118308	16494	7087	1524	239	792216668	398700802	210473578	144870153	60861792	17996907	29127	230148	258852999	162055649	11759	5975	5663	13504
ERR2206775	878543	97568	5543	1760	445	136	581268719	225212621	65931085	40741642	21062381	10489285	13664	215511	96392005	1960840477	7665	4381	2620	6905
ERR2206776	877515	92123	7550	2945	765	204	607126348	247075065	99599611	68165622	34950274	15812183	15622	291944	130157510	2166496099	10772	5191	2648	7161
ERR2206777	977043	107142	7596	2970	817	236	677966895	277507257	103020318	71680810	39538719	19720039	16986	414499	138290259	1929037023	10694	4932	2725	7737
ERR3773682	956244	95829	8157	3116	793	200	650022862	258442892	104251184	69693490	34702100	14845705	16926	305203	137422114	160257075	10201	5119	3019	7924
ERR3773638	1182544	134781	10095	3394	702	166	820191040	333375299	115969327	70597969	31049719	13001746	21976	247648	160838731	159626639	8395	4709	4470	11056
ERR2206757	955276	80406	4885	1661	328	70	578684310	182189249	55354293	33537897	13817905	5210852	11071	180205	78683685	1980190619	8060	4551	2309	5653
ERR2206758	957857	112392	8202	2749	663	176	674875740	282787792	98940244	62092144	31093883	14504867	18511	257987	137952408	1943714478	8558	4685	3497	9137
ERR2206759	945860	102565	7460	2546	674	196	650221785	260036262	93236903	60000145	32472107	16411552	16680	294728	128043777	128626369	9088	4748	2969	8035
