# Supplementary material for: Auxiliary Metabolic Gene Functions in Pelagic and Benthic Viruses of the Baltic Sea
Source: Front Microbiol. 2022 Jul 7;13:863620. doi: 10.3389/fmicb.2022.863620 (PMC9301287; doi:10.3389/fmicb.2022.863620)
Supplement: Supplementary file 3 [file Data_Sheet_3.CSV]

scaffold	type	Quality	station
BS_KBB_SWE26_205mDRAFT_c1001695 len=4260	lytic	low quality draft	3300000126
BS_KBB_SWE26_205mDRAFT_c1000654 len=7477	lytic	low quality draft	3300000126
BS_KBB_SWE26_205mDRAFT_c1000916 len=6127	lytic	low quality draft	3300000126
BS_KBB_SWE26_205mDRAFT_c1001066 len=5660	lytic	low quality draft	3300000126
BS_KBB_SWE26_205mDRAFT_c1001359 len=4850	lytic	low quality draft	3300000126
BS_KBB_SWE26_205mDRAFT_c1001651 len=4322	lytic	low quality draft	3300000126
BS_KBA_SWE21_205mDRAFT_10002010 len=6750	lytic	low quality draft	3300000241
BS_KBA_SWE21_205mDRAFT_10002183 len=6477	lytic	low quality draft	3300000241
BS_KBA_SWE21_205mDRAFT_10004698 len=4308	lytic	low quality draft	3300000241
BS_KBA_SWE21_205mDRAFT_10002826 len=5635	lytic	low quality draft	3300000241
BS_KBA_SWE21_205mDRAFT_10005330 len=4019	lytic	low quality draft	3300000241
k127_298234 flag=1 multi=25.0000 len=5270	lysogenic	low quality draft	ERR2206751
k127_293833 flag=1 multi=5.0000 len=4126	lytic	low quality draft	ERR2206751
k127_445338 flag=0 multi=28.0378 len=73532	lytic	low quality draft	ERR2206751
k127_579469 flag=1 multi=4.0000 len=3734	lytic	low quality draft	ERR2206751
k127_614696 flag=1 multi=5.0000 len=3817	lytic	low quality draft	ERR2206751
k127_225279 flag=1 multi=7.0000 len=4446	lytic	low quality draft	ERR2206751
k127_500060 flag=0 multi=29.9912 len=32977	lytic	low quality draft	ERR2206751
k127_205280 flag=0 multi=7.9362 len=3530	lytic	low quality draft	ERR2206751
k127_627766 flag=0 multi=12.9836 len=7424	lytic	low quality draft	ERR2206751
k127_693921 flag=1 multi=8.0000 len=5196	lytic	low quality draft	ERR2206752
k127_9433 flag=1 multi=7.0000 len=3666	lytic	low quality draft	ERR2206752
k127_827019 flag=1 multi=5.0000 len=7292	lytic	low quality draft	ERR2206752
k127_520422 flag=0 multi=29.0000 len=4801	lytic	low quality draft	ERR2206752
k127_197837 flag=0 multi=37.0000 len=9835	lytic	low quality draft	ERR2206752
k127_1066054 flag=3 multi=16.0005 len=31419	lytic	low quality draft	ERR2206752
k127_238308 flag=1 multi=6.0000 len=5567	lytic	low quality draft	ERR2206752
k127_925325 flag=1 multi=3.0000 len=3167	lytic	low quality draft	ERR2206752
k127_70910 flag=0 multi=31.9526 len=6665	lytic	low quality draft	ERR2206752
k127_334085 flag=0 multi=26.9419 len=9078	lytic	low quality draft	ERR2206752
k127_774277 flag=1 multi=6.0000 len=4204	lytic	low quality draft	ERR2206752
k127_293688 flag=1 multi=7.0000 len=6180	lytic	low quality draft	ERR2206752
k127_256248 flag=1 multi=9.0000 len=3806	lytic	low quality draft	ERR2206752
k127_323316 flag=1 multi=6.0000 len=5842	lytic	low quality draft	ERR2206752
k127_221645 flag=0 multi=20.0000 len=8198	lytic	low quality draft	ERR2206752
k127_270935 flag=0 multi=20.5769 len=4941	lytic	low quality draft	ERR2206752
k127_1066054 flag=3 multi=16.0005 len=31419	lytic	complete circular	ERR2206752
k127_802989 flag=0 multi=22.7823 len=5281	lytic	low quality draft	ERR2206753
k127_568269 flag=1 multi=6.0000 len=4722	lytic	low quality draft	ERR2206753
k127_852890 flag=0 multi=14.0000 len=8825	lytic	low quality draft	ERR2206753
k127_436053 flag=1 multi=3.0000 len=4097	lytic	low quality draft	ERR2206753
k127_2675 flag=0 multi=17.4350 len=3281	lytic	low quality draft	ERR2206753
k127_793338 flag=1 multi=7.0000 len=3527	lytic	low quality draft	ERR2206753
k127_432700 flag=1 multi=8.0000 len=3975	lytic	low quality draft	ERR2206753
k127_897068 flag=1 multi=5.0000 len=3367	lytic	low quality draft	ERR2206753
k127_1079999 flag=1 multi=6.0000 len=3478	lytic	low quality draft	ERR2206753
k127_124625 flag=1 multi=6.0000 len=9812	lytic	low quality draft	ERR2206755
k127_190410 flag=1 multi=13.0000 len=32464	lytic	low quality draft	ERR2206755
k127_44411 flag=1 multi=6.0000 len=3978	lytic	low quality draft	ERR2206755
k127_374912 flag=0 multi=26.9389 len=4805	lytic	low quality draft	ERR2206755
k127_319333 flag=0 multi=12.8462 len=4140	lytic	low quality draft	ERR2206755
k127_439120 flag=0 multi=35.8079 len=3428	lytic	low quality draft	ERR2206755
k127_417137 flag=0 multi=6.0180 len=3246	lytic	low quality draft	ERR2206755
k127_35675 flag=1 multi=6.0000 len=6149	lytic	low quality draft	ERR2206755
k127_245699 flag=1 multi=6.9807 len=3234	lytic	low quality draft	ERR2206755
k127_269245 flag=0 multi=5.9908 len=5542	lytic	low quality draft	ERR2206755
k127_361201 flag=1 multi=7.0000 len=5265	lytic	low quality draft	ERR2206755
k127_599113 flag=0 multi=8.0000 len=3686	lytic	low quality draft	ERR2206755
k127_322622 flag=1 multi=16.0000 len=55207	lysogenic	high quality draft	ERR2206755
k127_75236 flag=1 multi=8.0000 len=4225	lytic	low quality draft	ERR2206755
k127_32089 flag=0 multi=60.9837 len=36972	lytic	low quality draft	ERR2206756
k127_269340 flag=1 multi=9.1475 len=3252	lytic	low quality draft	ERR2206756
k127_471083 flag=0 multi=13.9763 len=5615	lytic	low quality draft	ERR2206756
k127_19761 flag=1 multi=7.0000 len=9839	lytic	low quality draft	ERR2206756
k127_359156 flag=1 multi=9.0000 len=4119	lytic	low quality draft	ERR2206756
k127_747657 flag=0 multi=22.9654 len=3308	lytic	low quality draft	ERR2206756
k127_265651 flag=1 multi=12.0000 len=6716	lytic	low quality draft	ERR2206756
k127_253947 flag=1 multi=6.0000 len=5272	lytic	low quality draft	ERR2206756
k127_200167 flag=1 multi=6.0000 len=4320	lytic	low quality draft	ERR2206756
k127_381525 flag=0 multi=18.0000 len=4866	lytic	low quality draft	ERR2206756
k127_272335 flag=1 multi=12.0000 len=8255	lytic	low quality draft	ERR2206756
k127_117954 flag=0 multi=13.0000 len=4238	lytic	low quality draft	ERR2206756
k127_645662 flag=0 multi=30.9214 len=7764	lysogenic	low quality draft	ERR2206756
k127_657806 flag=1 multi=10.0000 len=4494	lytic	low quality draft	ERR2206756
k127_9392 flag=0 multi=20.0000 len=46553	lytic	medium quality draft	ERR2206756
k127_594587 flag=0 multi=9.2278 len=3442	lytic	low quality draft	ERR2206756
k127_258194 flag=0 multi=13.9859 len=9351	lytic	low quality draft	ERR2206756
k127_675483 flag=0 multi=8.9627 len=4420	lytic	low quality draft	ERR2206756
k127_745383 flag=1 multi=6.0000 len=3964	lytic	low quality draft	ERR2206756
k127_270177 flag=1 multi=55.9324 len=7449	lytic	low quality draft	ERR2206756
k127_122832 flag=1 multi=8.0000 len=3451	lytic	low quality draft	ERR2206757
k127_375365 flag=1 multi=10.0000 len=7797	lytic	low quality draft	ERR2206757
k127_564127 flag=0 multi=7.6832 len=4256	lytic	low quality draft	ERR2206757
k127_467424 flag=1 multi=7.0000 len=3258	lytic	low quality draft	ERR2206757
k127_996506 flag=1 multi=9.0000 len=4168	lytic	low quality draft	ERR2206757
k127_401794 flag=0 multi=10.9355 len=3381	lytic	low quality draft	ERR2206757
k127_323455 flag=1 multi=7.0000 len=4331	lytic	low quality draft	ERR2206757
k127_1089219 flag=0 multi=24.0000 len=6319	lytic	low quality draft	ERR2206757
k127_685681 flag=0 multi=21.0000 len=9125	lytic	low quality draft	ERR2206757
k127_137997 flag=1 multi=5.0000 len=4285	lytic	low quality draft	ERR2206757
k127_250310 flag=1 multi=6.0000 len=5640	lytic	low quality draft	ERR2206757
k127_720238 flag=1 multi=9.0000 len=4657	lytic	low quality draft	ERR2206757
k127_476533 flag=1 multi=11.0000 len=9078	lytic	low quality draft	ERR2206757
k127_45039 flag=1 multi=8.0000 len=4547	lytic	low quality draft	ERR2206757
k127_177479 flag=0 multi=23.9507 len=35602	lytic	high quality draft	ERR2206757
k127_997771 flag=1 multi=7.0000 len=6245	lytic	low quality draft	ERR2206757
k127_163636 flag=1 multi=8.0000 len=4197	lytic	low quality draft	ERR2206757
k127_660990 flag=1 multi=4.0000 len=3528	lytic	low quality draft	ERR2206757
k127_375202 flag=1 multi=8.0000 len=5155	lytic	low quality draft	ERR2206757
k127_222152 flag=1 multi=2.9939 len=3381	lytic	low quality draft	ERR2206757
k127_348322 flag=1 multi=10.0000 len=9116	lytic	low quality draft	ERR2206757
k127_153392 flag=1 multi=14.0000 len=7072	lytic	low quality draft	ERR2206757
k127_1072415 flag=1 multi=7.0000 len=3800	lytic	low quality draft	ERR2206757
k127_1056915 flag=0 multi=12.0000 len=4519	lytic	low quality draft	ERR2206757
k127_136140 flag=1 multi=7.0000 len=5582	lytic	low quality draft	ERR2206758
k127_877566 flag=1 multi=6.0000 len=4019	lytic	low quality draft	ERR2206758
k127_16326 flag=0 multi=5.9872 len=4025	lytic	low quality draft	ERR2206758
k127_971542 flag=1 multi=8.0000 len=8823	lytic	low quality draft	ERR2206758
k127_135413 flag=1 multi=7.0000 len=3896	lytic	low quality draft	ERR2206758
k127_259629 flag=1 multi=9.0000 len=8817	lytic	low quality draft	ERR2206758
k127_204054 flag=1 multi=9.0000 len=4484	lytic	low quality draft	ERR2206758
k127_829750 flag=0 multi=5.9637 len=4258	lytic	low quality draft	ERR2206758
k127_910667 flag=1 multi=9.0000 len=5597	lytic	low quality draft	ERR2206758
k127_542703 flag=1 multi=4.0000 len=3431	lytic	low quality draft	ERR2206758
k127_179499 flag=1 multi=8.0000 len=4137	lytic	low quality draft	ERR2206758
k127_336275 flag=1 multi=11.0000 len=4913	lytic	low quality draft	ERR2206758
k127_711777 flag=1 multi=10.0000 len=52734	lytic	low quality draft	ERR2206758
k127_780971 flag=1 multi=9.0000 len=5775	lytic	low quality draft	ERR2206758
k127_157865 flag=1 multi=5.0000 len=5687	lytic	low quality draft	ERR2206758
k127_482401 flag=0 multi=16.1404 len=3810	lytic	low quality draft	ERR2206758
k127_281305 flag=0 multi=24.0000 len=42279	lytic	medium quality draft	ERR2206758
k127_278533 flag=0 multi=18.0000 len=9897	lytic	low quality draft	ERR2206758
k127_585615 flag=1 multi=6.0000 len=4212	lytic	low quality draft	ERR2206758
k127_723933 flag=0 multi=23.0000 len=35897	lytic	low quality draft	ERR2206758
k127_184289 flag=1 multi=5.0000 len=3727	lytic	low quality draft	ERR2206758
k127_403828 flag=1 multi=24.7375 len=8554	lytic	low quality draft	ERR2206758
k127_152333 flag=1 multi=11.0000 len=7380	lytic	low quality draft	ERR2206758
k127_801295 flag=0 multi=8.7696 len=5057	lytic	low quality draft	ERR2206758
k127_808368 flag=1 multi=8.0000 len=3300	lytic	low quality draft	ERR2206758
k127_564992 flag=1 multi=4.0000 len=3542	lytic	low quality draft	ERR2206758
k127_255318 flag=1 multi=11.0000 len=8787	lytic	low quality draft	ERR2206758
k127_775154 flag=1 multi=16.0000 len=53891	lytic	medium quality draft	ERR2206758
k127_684341 flag=0 multi=16.9612 len=8378	lytic	low quality draft	ERR2206758
k127_463290 flag=1 multi=7.0000 len=7678	lytic	medium quality draft	ERR2206758
k127_870467 flag=0 multi=4.9889 len=3717	lytic	low quality draft	ERR2206758
k127_338942 flag=1 multi=6.0000 len=3648	lytic	low quality draft	ERR2206758
k127_653273 flag=1 multi=7.0000 len=3189	lytic	low quality draft	ERR2206758
k127_486984 flag=1 multi=16.2266 len=7717	lytic	low quality draft	ERR2206758
k127_776696 flag=0 multi=18.9274 len=5086	lytic	low quality draft	ERR2206758
k127_441548 flag=0 multi=25.0000 len=6610	lytic	low quality draft	ERR2206758
k127_412642 flag=1 multi=6.0000 len=3391	lytic	low quality draft	ERR2206758
k127_274766 flag=0 multi=18.7646 len=8500	lytic	low quality draft	ERR2206758
k127_779143 flag=1 multi=26.2660 len=4976	lytic	low quality draft	ERR2206758
k127_544368 flag=1 multi=9.0000 len=9621	lytic	low quality draft	ERR2206758
k127_41067 flag=0 multi=15.8811 len=7807	lytic	low quality draft	ERR2206758
k127_218366 flag=1 multi=9.0000 len=4849	lytic	low quality draft	ERR2206758
k127_227222 flag=1 multi=11.0000 len=7052	lytic	low quality draft	ERR2206758
k127_416725 flag=0 multi=21.9596 len=36106	lytic	medium quality draft	ERR2206758
k127_182167 flag=0 multi=10.9345 len=3181	lytic	low quality draft	ERR2206758
k127_949426 flag=1 multi=10.0000 len=7778	lytic	low quality draft	ERR2206758
k127_684901 flag=0 multi=11.0000 len=7598	lytic	low quality draft	ERR2206758
k127_204237 flag=0 multi=17.7132 len=7715	lytic	low quality draft	ERR2206758
k127_576724 flag=1 multi=9.0000 len=3322	lytic	low quality draft	ERR2206758
k127_93960 flag=0 multi=31.8898 len=5754	lytic	low quality draft	ERR2206758
k127_58238 flag=1 multi=9.0000 len=3364	lytic	low quality draft	ERR2206758
k127_951569 flag=1 multi=15.9595 len=4823	lytic	low quality draft	ERR2206758
k127_479464 flag=1 multi=6.0000 len=6821	lytic	low quality draft	ERR2206759
k127_498787 flag=1 multi=8.0000 len=6961	lytic	low quality draft	ERR2206759
k127_699169 flag=0 multi=7.9976 len=5984	lytic	low quality draft	ERR2206759
k127_752136 flag=0 multi=22.0000 len=34278	lytic	low quality draft	ERR2206759
k127_438249 flag=1 multi=8.0000 len=3844	lytic	low quality draft	ERR2206759
k127_612227 flag=1 multi=7.0000 len=4828	lytic	low quality draft	ERR2206759
k127_262136 flag=0 multi=10.0000 len=5714	lytic	low quality draft	ERR2206759
k127_699387 flag=1 multi=7.0000 len=3972	lytic	low quality draft	ERR2206759
k127_21031 flag=0 multi=17.0000 len=7167	lytic	low quality draft	ERR2206759
k127_392889 flag=1 multi=11.0000 len=4104	lytic	low quality draft	ERR2206759
k127_768026 flag=1 multi=11.0000 len=7817	lytic	low quality draft	ERR2206759
k127_431474 flag=1 multi=9.3592 len=4247	lytic	low quality draft	ERR2206759
k127_370038 flag=0 multi=17.0000 len=8061	lytic	low quality draft	ERR2206759
k127_6566 flag=0 multi=9.0000 len=3937	lytic	low quality draft	ERR2206759
k127_241763 flag=0 multi=12.3564 len=8615	lytic	low quality draft	ERR2206759
k127_224874 flag=1 multi=7.0000 len=4690	lytic	low quality draft	ERR2206759
k127_285026 flag=1 multi=11.0000 len=6509	lytic	low quality draft	ERR2206759
k127_587357 flag=1 multi=12.0000 len=57335	lytic	medium quality draft	ERR2206759
k127_503397 flag=0 multi=6.0000 len=3397	lytic	low quality draft	ERR2206759
k127_66981 flag=1 multi=5.0000 len=3790	lytic	low quality draft	ERR2206759
k127_69419 flag=0 multi=34.1816 len=7187	lytic	low quality draft	ERR2206759
k127_502172 flag=1 multi=6.0000 len=3979	lytic	low quality draft	ERR2206759
k127_622419 flag=1 multi=5.0000 len=5003	lytic	low quality draft	ERR2206759
k127_231359 flag=0 multi=7.0000 len=5918	lytic	low quality draft	ERR2206759
k127_234731 flag=1 multi=8.0000 len=5774	lytic	low quality draft	ERR2206759
k127_291348 flag=1 multi=12.6881 len=8295	lytic	low quality draft	ERR2206759
k127_396346 flag=0 multi=12.0000 len=42814_fragment_1	lysogenic	low quality draft	ERR2206759
k127_946762 flag=1 multi=15.6224 len=6293	lytic	low quality draft	ERR2206759
k127_11252 flag=0 multi=35.8728 len=5401	lytic	low quality draft	ERR2206759
k127_114986 flag=1 multi=11.0000 len=9794	lytic	low quality draft	ERR2206759
k127_850044 flag=0 multi=18.9799 len=9068	lytic	low quality draft	ERR2206759
k127_103971 flag=0 multi=8.9919 len=9963	lytic	low quality draft	ERR2206759
k127_995421 flag=1 multi=14.0000 len=4147	lytic	low quality draft	ERR2206760
k127_138807 flag=1 multi=40.0000 len=6241	lytic	low quality draft	ERR2206760
k127_985643 flag=0 multi=15.0000 len=5377	lytic	low quality draft	ERR2206760
k127_252971 flag=0 multi=46.8903 len=4319	lytic	low quality draft	ERR2206760
k127_713520 flag=1 multi=12.0000 len=3563	lytic	low quality draft	ERR2206760
k127_365466 flag=0 multi=20.0000 len=65961	lytic	medium quality draft	ERR2206760
k127_750517 flag=0 multi=20.6382 len=8184	lytic	low quality draft	ERR2206760
k127_31322 flag=1 multi=17.0000 len=35110	lytic	low quality draft	ERR2206760
k127_521768 flag=1 multi=39.2830 len=38731	lytic	low quality draft	ERR2206760
k127_1141134 flag=0 multi=23.9468 len=8766	lytic	low quality draft	ERR2206760
k127_857818 flag=1 multi=12.0000 len=8245	lytic	low quality draft	ERR2206760
k127_801113 flag=1 multi=15.0000 len=7722	lytic	low quality draft	ERR2206760
k127_412845 flag=1 multi=30.0000 len=46229	lytic	medium quality draft	ERR2206760
k127_210066 flag=1 multi=8.0000 len=4149	lytic	low quality draft	ERR2206760
k127_1092386 flag=0 multi=39.9892 len=36132	lytic	medium quality draft	ERR2206760
k127_126563 flag=1 multi=11.0000 len=7942	lytic	low quality draft	ERR2206760
k127_772829 flag=1 multi=5.8602 len=5751	lytic	low quality draft	ERR2206760
k127_1041840 flag=0 multi=13.3984 len=3187	lytic	low quality draft	ERR2206760
k127_86105 flag=1 multi=10.5919 len=8693	lytic	low quality draft	ERR2206760
k127_714306 flag=0 multi=7.0000 len=3806	lytic	low quality draft	ERR2206760
k127_109603 flag=1 multi=16.0000 len=6134	lytic	low quality draft	ERR2206760
k127_516698 flag=1 multi=11.0000 len=3774	lytic	low quality draft	ERR2206760
k127_196153 flag=0 multi=41.0000 len=42939	lytic	medium quality draft	ERR2206760
k127_1102757 flag=1 multi=10.0000 len=8140	lytic	low quality draft	ERR2206760
k127_785087 flag=0 multi=28.4275 len=54592	lytic	medium quality draft	ERR2206760
k127_345774 flag=0 multi=9.5836 len=3069	lytic	low quality draft	ERR2206760
k127_1163927 flag=1 multi=16.5034 len=4803	lytic	low quality draft	ERR2206760
k127_564452 flag=1 multi=9.0000 len=3437	lysogenic	low quality draft	ERR2206760
k127_24696 flag=0 multi=44.9947 len=83589	lytic	high quality draft	ERR2206760
k127_895625 flag=1 multi=20.0000 len=8916	lytic	low quality draft	ERR2206760
k127_1030452 flag=0 multi=11.0000 len=5256	lytic	low quality draft	ERR2206760
k127_1025149 flag=0 multi=7.8656 len=3617	lytic	low quality draft	ERR2206760
k127_1156790 flag=0 multi=28.9922 len=36139	lytic	low quality draft	ERR2206760
k127_85308 flag=0 multi=10.5831 len=4502	lytic	low quality draft	ERR2206760
k127_1066663 flag=1 multi=13.0000 len=34712	lytic	medium quality draft	ERR2206760
k127_473170 flag=1 multi=5.0000 len=5682	lytic	low quality draft	ERR2206760
k127_534345 flag=0 multi=31.0000 len=61685	lytic	medium quality draft	ERR2206760
k127_325395 flag=1 multi=10.0000 len=3175	lytic	low quality draft	ERR2206760
k127_122844 flag=1 multi=12.0000 len=7133	lytic	low quality draft	ERR2206760
k127_331424 flag=0 multi=29.9951 len=59650	lytic	medium quality draft	ERR2206760
k127_1046073 flag=1 multi=8.0000 len=5957	lytic	low quality draft	ERR2206760
k127_275765 flag=1 multi=8.0000 len=3951	lytic	low quality draft	ERR2206761
k127_232925 flag=1 multi=9.0000 len=4901	lytic	low quality draft	ERR2206761
k127_6872 flag=1 multi=8.0000 len=3764	lytic	low quality draft	ERR2206761
k127_374418 flag=0 multi=5.7749 len=5699	lytic	low quality draft	ERR2206761
k127_118859 flag=1 multi=10.0000 len=3356	lytic	low quality draft	ERR2206761
k127_210026 flag=1 multi=6.4679 len=4453	lytic	low quality draft	ERR2206761
k127_1087172 flag=0 multi=21.9393 len=7047	lytic	low quality draft	ERR2206761
k127_458729 flag=1 multi=45.0000 len=6373	lytic	low quality draft	ERR2206761
k127_625687 flag=0 multi=16.4477 len=9690	lytic	low quality draft	ERR2206761
k127_955686 flag=1 multi=7.0000 len=3161	lytic	low quality draft	ERR2206761
k127_759875 flag=0 multi=23.0000 len=7831	lysogenic	low quality draft	ERR2206761
k127_740518 flag=1 multi=8.0000 len=6517	lytic	low quality draft	ERR2206761
k127_636073 flag=0 multi=48.9837 len=59182	lytic	high quality draft	ERR2206761
k127_443845 flag=1 multi=18.0000 len=47761	lytic	medium quality draft	ERR2206761
k127_678899 flag=0 multi=12.0000 len=8132	lytic	low quality draft	ERR2206761
k127_31995 flag=1 multi=39.0000 len=31277	lytic	medium quality draft	ERR2206761
k127_1158003 flag=1 multi=10.0000 len=4067	lytic	low quality draft	ERR2206761
k127_937067 flag=1 multi=12.0000 len=9960	lytic	low quality draft	ERR2206761
k127_1160629 flag=1 multi=38.0000 len=31153	lytic	low quality draft	ERR2206761
k127_804741 flag=0 multi=43.0000 len=6462	lytic	low quality draft	ERR2206761
k127_542789 flag=1 multi=31.0000 len=8425	lytic	low quality draft	ERR2206761
k127_366315 flag=1 multi=9.0000 len=8203	lytic	low quality draft	ERR2206761
k127_428776 flag=1 multi=11.0000 len=6639	lytic	low quality draft	ERR2206761
k127_503428 flag=1 multi=10.0000 len=4333	lytic	low quality draft	ERR2206761
k127_611007 flag=1 multi=35.8774 len=94125	lytic	high quality draft	ERR2206761
k127_559081 flag=1 multi=9.0000 len=4746	lytic	low quality draft	ERR2206761
k127_13452 flag=0 multi=33.9791 len=31731	lytic	low quality draft	ERR2206761
k127_428745 flag=1 multi=10.0000 len=4165	lytic	low quality draft	ERR2206761
k127_659418 flag=1 multi=6.0000 len=3383	lytic	low quality draft	ERR2206761
k127_911780 flag=1 multi=12.0000 len=3210	lytic	low quality draft	ERR2206761
k127_243653 flag=0 multi=25.9630 len=6875	lytic	low quality draft	ERR2206761
k127_754721 flag=0 multi=20.9937 len=31994	lytic	low quality draft	ERR2206761
k127_1121754 flag=1 multi=5.0000 len=3093	lytic	low quality draft	ERR2206761
k127_784626 flag=0 multi=13.8446 len=4060	lytic	low quality draft	ERR2206761
k127_740215 flag=0 multi=27.9605 len=53110	lytic	high quality draft	ERR2206761
k127_1043382 flag=1 multi=9.0000 len=3375	lytic	low quality draft	ERR2206761
k127_164404 flag=1 multi=8.0000 len=3518	lytic	low quality draft	ERR2206761
k127_1045274 flag=0 multi=23.9545 len=5186	lytic	low quality draft	ERR2206761
k127_1247837 flag=1 multi=7.0000 len=6352	lytic	low quality draft	ERR2206762
k127_1211889 flag=1 multi=7.0000 len=3882	lytic	low quality draft	ERR2206762
k127_1053666 flag=0 multi=11.9842 len=7082	lytic	low quality draft	ERR2206762
k127_1385152 flag=3 multi=32.0004 len=82422	lytic	medium quality draft	ERR2206762
k127_23571 flag=1 multi=8.0000 len=4676	lytic	low quality draft	ERR2206762
k127_1177700 flag=0 multi=17.4843 len=49037	lytic	low quality draft	ERR2206762
k127_823332 flag=1 multi=9.0000 len=3510	lytic	low quality draft	ERR2206762
k127_59552 flag=0 multi=30.0000 len=99843	lytic	medium quality draft	ERR2206762
k127_1151560 flag=1 multi=9.0000 len=7982	lytic	low quality draft	ERR2206762
k127_375762 flag=1 multi=12.0000 len=8004	lytic	low quality draft	ERR2206762
k127_300965 flag=0 multi=20.0000 len=43864	lytic	low quality draft	ERR2206762
k127_595553 flag=0 multi=14.9551 len=3244	lytic	low quality draft	ERR2206762
k127_241728 flag=1 multi=9.0000 len=4115	lytic	low quality draft	ERR2206762
k127_357717 flag=0 multi=8.9750 len=6538	lytic	low quality draft	ERR2206762
k127_1140277 flag=1 multi=7.0000 len=3234	lytic	low quality draft	ERR2206762
k127_1229027 flag=1 multi=14.0000 len=8075	lytic	low quality draft	ERR2206762
k127_98700 flag=0 multi=8.0000 len=6809	lytic	low quality draft	ERR2206762
k127_905335 flag=0 multi=25.9962 len=65679	lytic	medium quality draft	ERR2206762
k127_249550 flag=1 multi=5.0000 len=3369	lysogenic	low quality draft	ERR2206762
k127_562674 flag=1 multi=12.0000 len=7272	lytic	low quality draft	ERR2206762
k127_438136 flag=1 multi=14.0000 len=52740	lytic	medium quality draft	ERR2206762
k127_323843 flag=1 multi=13.0000 len=35036	lytic	medium quality draft	ERR2206762
k127_378853 flag=1 multi=7.0000 len=5552	lytic	low quality draft	ERR2206762
k127_891294 flag=1 multi=15.5128 len=46085	lytic	medium quality draft	ERR2206762
k127_1041853 flag=1 multi=10.1892 len=6109	lytic	low quality draft	ERR2206762
k127_536856 flag=0 multi=14.9792 len=6851	lysogenic	low quality draft	ERR2206762
k127_1385152 flag=3 multi=32.0004 len=82422	lytic	complete circular	ERR2206762
k127_388750 flag=1 multi=9.0000 len=5635	lytic	low quality draft	ERR2206764
k127_505411 flag=0 multi=13.0000 len=3974	lytic	low quality draft	ERR2206764
k127_576227 flag=0 multi=23.6388 len=4601	lytic	low quality draft	ERR2206764
k127_343519 flag=0 multi=18.5476 len=4537	lytic	low quality draft	ERR2206764
k127_517643 flag=0 multi=25.0000 len=41699	lytic	low quality draft	ERR2206764
k127_825288 flag=0 multi=10.7057 len=4748	lytic	low quality draft	ERR2206764
k127_623019 flag=0 multi=79.8462 len=5265	lytic	low quality draft	ERR2206764
k127_895451 flag=1 multi=7.0000 len=5612	lytic	low quality draft	ERR2206764
k127_719983 flag=1 multi=12.9919 len=4574	lysogenic	low quality draft	ERR2206765
k127_354066 flag=0 multi=12.9744 len=4810	lytic	low quality draft	ERR2206765
k127_746318 flag=1 multi=7.0000 len=4270	lytic	low quality draft	ERR2206765
k127_923858 flag=1 multi=9.0000 len=7863	lytic	low quality draft	ERR2206765
k127_240688 flag=1 multi=7.0000 len=4537	lytic	low quality draft	ERR2206765
k127_706833 flag=1 multi=13.0000 len=4400	lytic	low quality draft	ERR2206765
k127_423637 flag=1 multi=7.0000 len=5572	lytic	low quality draft	ERR2206767
k127_562518 flag=1 multi=21.0000 len=53102	lytic	low quality draft	ERR2206767
k127_778709 flag=0 multi=23.0000 len=76124	lytic	medium quality draft	ERR2206767
k127_245298 flag=0 multi=7.0000 len=3563	lytic	low quality draft	ERR2206767
k127_1027680 flag=1 multi=6.0000 len=3512	lytic	low quality draft	ERR2206768
k127_1069076 flag=1 multi=9.0000 len=4863	lytic	low quality draft	ERR2206768
k127_1020295 flag=1 multi=12.0048 len=3915	lysogenic	low quality draft	ERR2206768
k127_834681 flag=0 multi=61.1866 len=49783	lytic	medium quality draft	ERR2206768
k127_513762 flag=1 multi=13.0000 len=5959	lytic	low quality draft	ERR2206768
k127_838003 flag=1 multi=9.0000 len=4660	lytic	low quality draft	ERR2206768
k127_735225 flag=1 multi=5.0000 len=4077	lytic	low quality draft	ERR2206768
k127_1115320 flag=1 multi=11.0751 len=10339_fragment_1	lysogenic	low quality draft	ERR2206768
k127_962579 flag=1 multi=11.0000 len=8441	lytic	low quality draft	ERR2206768
k127_1017083 flag=1 multi=9.0000 len=5244	lytic	low quality draft	ERR2206768
k127_848334 flag=0 multi=18.0000 len=77164	lytic	medium quality draft	ERR2206768
k127_927601 flag=1 multi=10.0000 len=3609	lytic	low quality draft	ERR2206768
k127_558127 flag=1 multi=7.0000 len=4818	lytic	low quality draft	ERR2206768
k127_873253 flag=1 multi=7.0000 len=3189	lytic	low quality draft	ERR2206768
k127_843443 flag=1 multi=7.0000 len=3780	lytic	low quality draft	ERR2206771
k127_920735 flag=1 multi=12.0000 len=9013	lytic	low quality draft	ERR2206771
k127_557336 flag=1 multi=7.0000 len=5015	lytic	low quality draft	ERR2206771
k127_528633 flag=1 multi=8.0000 len=3655	lytic	low quality draft	ERR2206771
k127_586947 flag=0 multi=181.9522 len=38005	lytic	low quality draft	ERR2206771
k127_460390 flag=1 multi=6.0000 len=4285	lytic	low quality draft	ERR2206771
k127_252885 flag=1 multi=8.0000 len=4974	lytic	low quality draft	ERR2206771
k127_868228 flag=0 multi=11.9669 len=3453	lytic	low quality draft	ERR2206771
k127_223818 flag=0 multi=19.4757 len=8960	lytic	low quality draft	ERR2206771
k127_459756 flag=0 multi=19.0668 len=3390	lytic	low quality draft	ERR2206771
k127_659117 flag=0 multi=10.0000 len=3257	lytic	low quality draft	ERR2206771
k127_282286 flag=0 multi=20.9446 len=7347	lytic	low quality draft	ERR2206771
k127_444586 flag=1 multi=6.0000 len=3246	lytic	low quality draft	ERR2206771
k127_779225 flag=0 multi=15.2451 len=5945	lytic	low quality draft	ERR2206771
k127_830858 flag=1 multi=7.0000 len=4928	lytic	low quality draft	ERR2206771
k127_171861 flag=1 multi=7.9784 len=3371	lytic	low quality draft	ERR2206771
k127_431868 flag=1 multi=5.0000 len=3093	lytic	low quality draft	ERR2206771
k127_949300 flag=1 multi=12.0000 len=3329	lytic	low quality draft	ERR2206771
k127_22651 flag=0 multi=55.8952 len=3799	lytic	low quality draft	ERR2206771
k127_699948 flag=1 multi=9.0000 len=6295	lytic	low quality draft	ERR2206771
k127_352872 flag=1 multi=9.0000 len=4268	lytic	low quality draft	ERR2206771
k127_85392 flag=1 multi=10.0000 len=3608	lytic	low quality draft	ERR2206771
k127_901943 flag=1 multi=15.0000 len=84472	lytic	medium quality draft	ERR2206771
k127_585391 flag=0 multi=19.8194 len=60170	lytic	low quality draft	ERR2206771
k127_194160 flag=1 multi=11.0000 len=8960	lytic	low quality draft	ERR2206771
k127_603749 flag=1 multi=8.8815 len=3301	lytic	low quality draft	ERR2206771
k127_843032 flag=0 multi=9.6587 len=6641	lysogenic	low quality draft	ERR2206771
k127_250368 flag=1 multi=8.0000 len=3134	lytic	low quality draft	ERR2206771
k127_442439 flag=0 multi=13.2958 len=7957	lytic	low quality draft	ERR2206771
k127_215432 flag=1 multi=11.0000 len=9935	lytic	low quality draft	ERR2206771
k127_296265 flag=1 multi=6.0000 len=3143	lytic	low quality draft	ERR2206771
k127_275228 flag=0 multi=10.9779 len=6928	lytic	low quality draft	ERR2206771
k127_760781 flag=1 multi=6.0000 len=5008	lytic	low quality draft	ERR2206771
k127_417944 flag=0 multi=15.2097 len=3794	lytic	low quality draft	ERR2206771
k127_378555 flag=1 multi=8.0000 len=4590	lytic	low quality draft	ERR2206771
k127_369707 flag=0 multi=6.9807 len=3234	lytic	low quality draft	ERR2206771
k127_459492 flag=0 multi=8.0609 len=6100	lytic	low quality draft	ERR2206771
k127_451265 flag=1 multi=6.0000 len=5662	lytic	low quality draft	ERR2206771
k127_764813 flag=1 multi=8.0000 len=5715	lytic	low quality draft	ERR2206771
k127_344425 flag=0 multi=7.7171 len=3079	lytic	low quality draft	ERR2206771
k127_125004 flag=0 multi=7.4491 len=5780	lytic	low quality draft	ERR2206771
k127_961573 flag=1 multi=8.0000 len=5888	lytic	low quality draft	ERR2206771
k127_837069 flag=0 multi=7.0683 len=7086	lytic	low quality draft	ERR2206771
k127_83716 flag=0 multi=80.4632 len=88049	lytic	low quality draft	ERR2206771
k127_203440 flag=0 multi=53.9217 len=6900	lytic	low quality draft	ERR2206771
k127_1154 flag=1 multi=9.0000 len=5333	lytic	low quality draft	ERR2206771
k127_314016 flag=0 multi=33.0000 len=5622	lytic	low quality draft	ERR2206771
k127_617734 flag=1 multi=10.0000 len=7974	lytic	low quality draft	ERR2206771
k127_347675 flag=1 multi=17.0000 len=43969	lysogenic	medium quality draft	ERR2206771
k127_424668 flag=0 multi=17.9995 len=314259	lytic	high quality draft	ERR2206771
k127_175043 flag=1 multi=8.7735 len=7835	lytic	low quality draft	ERR2206771
k127_885346 flag=0 multi=9.9886 len=8002	lytic	low quality draft	ERR2206771
k127_339041 flag=0 multi=24.9438 len=7389	lytic	low quality draft	ERR2206771
k127_966270 flag=0 multi=15.0000 len=39969	lytic	medium quality draft	ERR2206771
k127_528218 flag=1 multi=15.0000 len=9484	lytic	low quality draft	ERR2206771
k127_260434 flag=1 multi=7.0000 len=3600	lytic	low quality draft	ERR2206771
k127_714645 flag=1 multi=7.0000 len=3866	lytic	low quality draft	ERR2206771
k127_765840 flag=0 multi=7.9863 len=5218	lytic	low quality draft	ERR2206771
k127_635214 flag=1 multi=7.0046 len=3845	lytic	low quality draft	ERR2206771
k127_596694 flag=1 multi=10.0000 len=6276	lytic	low quality draft	ERR2206771
k127_888920 flag=1 multi=14.0000 len=49718	lytic	medium quality draft	ERR2206771
k127_150162 flag=1 multi=6.0000 len=4777	lytic	low quality draft	ERR2206771
k127_250253 flag=1 multi=16.0000 len=39638	lytic	low quality draft	ERR2206771
k127_671245 flag=0 multi=7.0000 len=5753	lytic	low quality draft	ERR2206771
k127_735105 flag=1 multi=8.0000 len=4348	lytic	low quality draft	ERR2206771
k127_448851 flag=1 multi=7.0000 len=5195	lytic	low quality draft	ERR2206771
k127_92898 flag=1 multi=11.0000 len=5729	lytic	low quality draft	ERR2206771
k127_969312 flag=0 multi=65.9850 len=43604	lytic	medium quality draft	ERR2206771
k127_904287 flag=1 multi=8.0000 len=3403	lytic	low quality draft	ERR2206771
k127_733324 flag=0 multi=19.0000 len=51901	lytic	medium quality draft	ERR2206771
k127_639290 flag=0 multi=81.0000 len=6659	lytic	low quality draft	ERR2206771
k127_340402 flag=0 multi=24.9283 len=3056	lytic	low quality draft	ERR2206771
k127_58140 flag=0 multi=19.6844 len=6591	lytic	low quality draft	ERR2206771
k127_587796 flag=0 multi=68.9909 len=74929	lytic	medium quality draft	ERR2206771
k127_432937 flag=0 multi=17.0000 len=9156	lytic	low quality draft	ERR2206771
k127_59055 flag=1 multi=7.0000 len=8504	lytic	low quality draft	ERR2206771
k127_520075 flag=0 multi=67.9811 len=71102	lytic	high quality draft	ERR2206771
k127_946858 flag=0 multi=15.9476 len=9863	lytic	low quality draft	ERR2206771
k127_380626 flag=1 multi=8.0000 len=4571	lytic	low quality draft	ERR2206771
k127_347675 flag=1 multi=17.0000 len=43969	lysogenic	complete circular	ERR2206771
k127_236031 flag=0 multi=94.0000 len=5266	lytic	low quality draft	ERR2206772
k127_166439 flag=1 multi=10.0000 len=5030	lytic	low quality draft	ERR2206772
k127_127024 flag=0 multi=33.3247 len=5529	lytic	low quality draft	ERR2206772
k127_704261 flag=0 multi=7.9863 len=5240	lytic	low quality draft	ERR2206772
k127_820293 flag=0 multi=36.7395 len=32082	lytic	low quality draft	ERR2206772
k127_996519 flag=1 multi=10.0000 len=8767	lytic	low quality draft	ERR2206772
k127_338740 flag=1 multi=9.0000 len=5176	lytic	low quality draft	ERR2206772
k127_1014920 flag=1 multi=7.8943 len=4165	lytic	low quality draft	ERR2206772
k127_310091 flag=0 multi=18.9486 len=3632	lytic	low quality draft	ERR2206772
k127_693196 flag=1 multi=18.0322 len=5967	lytic	low quality draft	ERR2206772
k127_935941 flag=1 multi=12.0000 len=4426	lytic	low quality draft	ERR2206772
k127_991010 flag=1 multi=18.7646 len=5173	lytic	low quality draft	ERR2206772
k127_154683 flag=1 multi=5.0000 len=8953	lytic	low quality draft	ERR2206772
k127_215334 flag=1 multi=11.0000 len=9850	lytic	low quality draft	ERR2206772
k127_905028 flag=0 multi=5.9859 len=3678	lytic	low quality draft	ERR2206772
k127_483 flag=0 multi=13.7950 len=3614	lytic	low quality draft	ERR2206772
k127_544703 flag=0 multi=8.7891 len=4470	lytic	low quality draft	ERR2206772
k127_132992 flag=0 multi=25.0000 len=6020	lytic	low quality draft	ERR2206772
k127_667609 flag=1 multi=9.7501 len=4873	lytic	low quality draft	ERR2206772
k127_588379 flag=0 multi=18.0000 len=3096	lytic	low quality draft	ERR2206772
k127_976587 flag=0 multi=21.9755 len=8367	lytic	low quality draft	ERR2206772
k127_250794 flag=0 multi=15.8565 len=3994	lytic	low quality draft	ERR2206772
k127_164507 flag=0 multi=13.5239 len=5853	lytic	low quality draft	ERR2206772
k127_440388 flag=1 multi=9.0000 len=6157	lytic	low quality draft	ERR2206772
k127_236070 flag=0 multi=10.9738 len=3945	lytic	low quality draft	ERR2206773
k127_338059 flag=1 multi=10.0000 len=4312	lytic	low quality draft	ERR2206773
k127_29277 flag=0 multi=10.0000 len=4305	lytic	low quality draft	ERR2206773
k127_379256 flag=1 multi=24.0000 len=40199	lytic	medium quality draft	ERR2206773
k127_12411 flag=0 multi=13.9914 len=30494	lysogenic	low quality draft	ERR2206773
k127_170587 flag=0 multi=14.0000 len=3647	lytic	low quality draft	ERR2206773
k127_217926 flag=1 multi=9.0000 len=3669	lytic	low quality draft	ERR2206773
k127_400093 flag=1 multi=7.0000 len=7676	lytic	low quality draft	ERR2206773
k127_16220 flag=0 multi=16.0000 len=7519	lytic	low quality draft	ERR2206773
k127_765738 flag=0 multi=38.5766 len=7347	lytic	low quality draft	ERR2206774
k127_119599 flag=1 multi=11.0000 len=4587	lytic	low quality draft	ERR2206774
k127_95320 flag=0 multi=8.5243 len=3108	lytic	low quality draft	ERR2206774
k127_422363 flag=1 multi=32.0000 len=35418	lytic	low quality draft	ERR2206774
k127_450469 flag=1 multi=9.0000 len=5779	lytic	low quality draft	ERR2206774
k127_563312 flag=0 multi=439.5769 len=3767	lytic	low quality draft	ERR2206774
k127_127554 flag=1 multi=18.0000 len=6690	lytic	low quality draft	ERR2206774
k127_385255 flag=0 multi=23.0000 len=48858	lytic	medium quality draft	ERR2206774
k127_375465 flag=1 multi=9.0000 len=4805	lytic	low quality draft	ERR2206774
k127_712924 flag=1 multi=6.9543 len=3017	lytic	low quality draft	ERR2206774
k127_617116 flag=1 multi=24.9950 len=71946	lytic	low quality draft	ERR2206774
k127_353038 flag=0 multi=182.8920 len=3996	lytic	low quality draft	ERR2206774
k127_817892 flag=0 multi=18.9409 len=3174	lytic	low quality draft	ERR2206774
k127_168436 flag=0 multi=22.7217 len=3641	lytic	low quality draft	ERR2206774
k127_421088 flag=0 multi=18.2461 len=3828	lytic	low quality draft	ERR2206774
k127_42489 flag=0 multi=97.0000 len=3500	lytic	low quality draft	ERR2206774
k127_117317 flag=0 multi=32.5901 len=5687	lytic	low quality draft	ERR2206774
k127_521033 flag=0 multi=42.6183 len=3208	lytic	low quality draft	ERR2206774
k127_410899 flag=0 multi=88.0000 len=3718	lytic	low quality draft	ERR2206774
k127_341914 flag=1 multi=13.0000 len=6040	lytic	low quality draft	ERR2206774
k127_703570 flag=0 multi=22.9225 len=9005	lytic	low quality draft	ERR2206774
k127_259284 flag=0 multi=129.8936 len=5953	lytic	low quality draft	ERR2206774
k127_861628 flag=1 multi=10.4405 len=4288	lytic	low quality draft	ERR2206774
k127_576384 flag=1 multi=5.0000 len=3654	lytic	low quality draft	ERR2206774
k127_820560 flag=0 multi=21.0301 len=4584	lytic	low quality draft	ERR2206774
k127_262839 flag=1 multi=11.0000 len=4961	lytic	low quality draft	ERR2206774
k127_640689 flag=0 multi=54.4254 len=59193	lytic	high quality draft	ERR2206774
k127_78941 flag=1 multi=11.0000 len=3983	lytic	low quality draft	ERR2206774
k127_282526 flag=1 multi=8.0000 len=7653	lytic	low quality draft	ERR2206774
k127_478935 flag=1 multi=33.0000 len=51217	lytic	high quality draft	ERR2206774
k127_495089 flag=1 multi=17.7896 len=53080	lytic	low quality draft	ERR2206774
k127_724204 flag=1 multi=10.0000 len=3002	lytic	low quality draft	ERR2206774
k127_521255 flag=1 multi=11.0000 len=4792	lytic	low quality draft	ERR2206774
k127_274759 flag=0 multi=29.9229 len=3887	lytic	low quality draft	ERR2206774
k127_223214 flag=0 multi=7.9636 len=3973	lytic	low quality draft	ERR2206774
k127_663067 flag=1 multi=11.0000 len=3700	lytic	low quality draft	ERR2206774
k127_432472 flag=0 multi=40.8917 len=3822	lytic	low quality draft	ERR2206774
k127_751384 flag=0 multi=12.0000 len=9660	lytic	low quality draft	ERR2206774
k127_343641 flag=0 multi=10.9713 len=3616	lytic	low quality draft	ERR2206774
k127_314609 flag=1 multi=14.0000 len=6597	lytic	low quality draft	ERR2206774
k127_694163 flag=0 multi=50.9886 len=44009	lytic	high quality draft	ERR2206774
k127_7838 flag=0 multi=24.0750 len=3086	lytic	low quality draft	ERR2206774
k127_549641 flag=0 multi=7.9830 len=4236	lytic	low quality draft	ERR2206774
k127_352611 flag=1 multi=7.0000 len=4332	lytic	low quality draft	ERR2206774
k127_193590 flag=1 multi=32.0000 len=33232	lytic	low quality draft	ERR2206774
k127_494032 flag=1 multi=10.0000 len=5795	lytic	low quality draft	ERR2206774
k127_486284 flag=0 multi=125.4717 len=4956	lytic	low quality draft	ERR2206774
k127_229995 flag=0 multi=565.0000 len=6975	lytic	low quality draft	ERR2206774
k127_655685 flag=1 multi=12.0000 len=7698	lytic	low quality draft	ERR2206774
k127_115435 flag=0 multi=21.3656 len=4399	lytic	low quality draft	ERR2206774
k127_711797 flag=1 multi=5.0000 len=3597	lytic	low quality draft	ERR2206774
k127_820616 flag=0 multi=76.5265 len=3840	lytic	low quality draft	ERR2206775
k127_224292 flag=1 multi=7.0000 len=3567	lytic	low quality draft	ERR2206775
k127_831601 flag=0 multi=10.0000 len=5172	lytic	low quality draft	ERR2206775
k127_886054 flag=1 multi=4.9542 len=6410	lytic	low quality draft	ERR2206775
k127_76978 flag=0 multi=12.0000 len=4225	lytic	low quality draft	ERR2206775
k127_650643 flag=1 multi=9.0000 len=3717	lytic	low quality draft	ERR2206775
k127_697026 flag=1 multi=10.0000 len=3995	lytic	low quality draft	ERR2206775
k127_42713 flag=1 multi=4.0000 len=3891	lytic	low quality draft	ERR2206775
k127_595824 flag=1 multi=12.0000 len=41251	lytic	high quality draft	ERR2206775
k127_164409 flag=0 multi=35.3771 len=4060	lytic	low quality draft	ERR2206775
k127_455099 flag=0 multi=9.0000 len=4175	lytic	low quality draft	ERR2206775
k127_85322 flag=0 multi=32.0146 len=10364_fragment_1	lysogenic	low quality draft	ERR2206776
k127_471086 flag=0 multi=8.1919 len=7275	lytic	low quality draft	ERR2206776
k127_188580 flag=1 multi=17.0000 len=7681	lytic	low quality draft	ERR2206776
k127_506920 flag=1 multi=10.0000 len=6597	lytic	low quality draft	ERR2206776
k127_672617 flag=1 multi=8.0000 len=7066	lytic	low quality draft	ERR2206776
k127_107699 flag=0 multi=14.6542 len=5945	lytic	low quality draft	ERR2206776
k127_513338 flag=0 multi=97.0168 len=4884	lytic	low quality draft	ERR2206776
k127_269548 flag=1 multi=30.0000 len=3558	lytic	low quality draft	ERR2206776
k127_594545 flag=1 multi=4.9874 len=3295	lytic	low quality draft	ERR2206776
k127_454756 flag=0 multi=7.9891 len=9750	lytic	low quality draft	ERR2206776
k127_348380 flag=1 multi=6.0000 len=3706	lytic	low quality draft	ERR2206777
k127_741490 flag=1 multi=2.5373 len=3386	lytic	low quality draft	ERR2206777
k127_943458 flag=1 multi=14.0000 len=34965	lytic	low quality draft	ERR2206777
k127_783545 flag=1 multi=12.0000 len=8450	lytic	low quality draft	ERR2206777
k127_619213 flag=1 multi=8.0000 len=5526	lytic	low quality draft	ERR2206777
k127_211676 flag=1 multi=7.0000 len=3516	lytic	low quality draft	ERR2206777
k127_540139 flag=1 multi=11.0000 len=8123	lytic	low quality draft	ERR2206777
k127_223725 flag=1 multi=8.0000 len=3621	lytic	low quality draft	ERR2206777
k127_431071 flag=1 multi=6.0000 len=4387	lytic	low quality draft	ERR2206777
k127_167471 flag=1 multi=8.0000 len=3087	lytic	low quality draft	ERR2206777
k127_303171 flag=1 multi=8.8937 len=6750	lytic	low quality draft	ERR2206777
k127_889833 flag=0 multi=19.0000 len=3845	lytic	low quality draft	ERR2206777
k127_717485 flag=1 multi=6.0000 len=4891	lytic	low quality draft	ERR2206777
k127_531809 flag=0 multi=17.9907 len=36546	lytic	low quality draft	ERR2206777
k127_653354 flag=0 multi=10.0000 len=5574	lytic	low quality draft	ERR2206777
k127_252012 flag=1 multi=20.0000 len=6057	lytic	low quality draft	ERR2206777
k127_249204 flag=1 multi=18.0000 len=3471	lytic	low quality draft	ERR2206777
k127_323935 flag=1 multi=10.0000 len=3761	lytic	low quality draft	ERR2206777
k127_170972 flag=1 multi=10.0000 len=5838	lytic	low quality draft	ERR2206777
k127_437311 flag=0 multi=14.9796 len=6992	lytic	low quality draft	ERR2206777
k127_389572 flag=1 multi=4.0000 len=3076	lytic	low quality draft	ERR2206777
k127_293508 flag=0 multi=14.8175 len=4675	lytic	low quality draft	ERR2206777
k127_425770 flag=1 multi=7.0000 len=3358	lytic	low quality draft	ERR2206777
k127_279223 flag=1 multi=7.0000 len=6256	lytic	low quality draft	ERR2206777
k127_147703 flag=0 multi=5.9900 len=5117	lytic	low quality draft	ERR2206777
k127_305261 flag=1 multi=9.0000 len=4212	lytic	low quality draft	ERR2206777
k127_988810 flag=3 multi=39.0007 len=54426	lytic	high quality draft	ERR2206777
k127_105741 flag=1 multi=5.8116 len=3226	lytic	low quality draft	ERR2206777
k127_861288 flag=1 multi=15.0000 len=6812	lytic	low quality draft	ERR2206777
k127_857207 flag=1 multi=8.0000 len=4852	lytic	low quality draft	ERR2206777
k127_101125 flag=1 multi=13.0000 len=9203	lytic	medium quality draft	ERR2206777
k127_842382 flag=1 multi=7.9760 len=3040	lytic	low quality draft	ERR2206777
k127_915851 flag=0 multi=18.9383 len=5963	lytic	low quality draft	ERR2206777
k127_344577 flag=0 multi=18.0000 len=7211	lytic	low quality draft	ERR2206777
k127_988810 flag=3 multi=39.0007 len=54426	lytic	complete circular	ERR2206777
k127_449294 flag=1 multi=13.0000 len=4137	lytic	low quality draft	ERR2206778
k127_743250 flag=1 multi=12.0000 len=9168	lytic	low quality draft	ERR2206778
k127_981454 flag=1 multi=9.9606 len=4699	lytic	low quality draft	ERR2206778
k127_741357 flag=0 multi=24.9471 len=9207	lytic	low quality draft	ERR2206778
k127_257630 flag=0 multi=17.0000 len=8373	lytic	low quality draft	ERR2206778
k127_835462 flag=0 multi=28.7430 len=54916	lytic	medium quality draft	ERR2206778
k127_867921 flag=1 multi=7.9404 len=3147	lytic	low quality draft	ERR2206778
k127_687554 flag=1 multi=68.6184 len=60240	lytic	medium quality draft	ERR2206778
k127_973767 flag=0 multi=8.8125 len=5076	lytic	low quality draft	ERR2206778
k127_641172 flag=0 multi=22.9297 len=6387	lytic	low quality draft	ERR2206778
k127_880746 flag=1 multi=12.0000 len=3268	lytic	low quality draft	ERR2206778
k127_37389 flag=1 multi=9.0000 len=4295	lytic	low quality draft	ERR2206778
k127_482464 flag=0 multi=8.0000 len=4515	lytic	low quality draft	ERR2206778
k127_473950 flag=1 multi=21.0000 len=4911	lytic	low quality draft	ERR2206778
k127_450391 flag=0 multi=19.9307 len=5614	lytic	low quality draft	ERR2206778
k127_624956 flag=0 multi=6.9785 len=6255	lytic	low quality draft	ERR2206778
k127_618880 flag=1 multi=21.0000 len=4798	lytic	low quality draft	ERR2206778
k127_536055 flag=0 multi=17.0568 len=3809	lytic	low quality draft	ERR2206778
k127_729313 flag=1 multi=15.0000 len=4196	lytic	low quality draft	ERR2206778
k127_575960 flag=1 multi=6.0000 len=5547	lytic	low quality draft	ERR2206778
k127_260891 flag=0 multi=22.0000 len=5490	lytic	low quality draft	ERR2206778
k127_650951 flag=1 multi=15.0000 len=6042	lytic	low quality draft	ERR2206778
k127_529020 flag=1 multi=11.0000 len=4825	lytic	low quality draft	ERR2206779
k127_41419 flag=0 multi=8.0000 len=4060	lytic	low quality draft	ERR2206779
k127_19068 flag=1 multi=8.0000 len=4348	lytic	low quality draft	ERR2206779
k127_186907 flag=1 multi=9.0000 len=5015	lytic	low quality draft	ERR2206779
k127_531325 flag=0 multi=13.9642 len=7389	lytic	low quality draft	ERR2206779
k127_288271 flag=0 multi=51.8665 len=7765	lysogenic	low quality draft	ERR2206779
k127_302897 flag=0 multi=6.0000 len=3346	lytic	low quality draft	ERR2206779
k127_428269 flag=0 multi=10.9624 len=5444	lytic	low quality draft	ERR2206779
k127_70930 flag=1 multi=11.0000 len=7064	lytic	low quality draft	ERR2206779
k127_580088 flag=1 multi=8.9404 len=5896	lytic	low quality draft	ERR2206779
k127_358828 flag=1 multi=10.0000 len=9659	lytic	low quality draft	ERR2206780
k127_640981 flag=0 multi=9.9759 len=3863	lytic	low quality draft	ERR2206780
k127_178105 flag=1 multi=5.0000 len=6297	lytic	low quality draft	ERR2206780
k127_456830 flag=1 multi=10.0000 len=4049	lytic	low quality draft	ERR2206780
k127_307850 flag=0 multi=10.9713 len=3608	lytic	low quality draft	ERR2206780
k127_413463 flag=1 multi=10.0000 len=9252	lytic	low quality draft	ERR2206780
k127_100864 flag=0 multi=6.9878 len=5051	lytic	low quality draft	ERR2206780
k127_388559 flag=1 multi=8.0000 len=6097	lytic	low quality draft	ERR2206780
k127_566764 flag=0 multi=6.9840 len=5757	lytic	low quality draft	ERR2206780
k127_363224 flag=1 multi=6.0000 len=3213	lytic	low quality draft	ERR2206780
k127_531105 flag=1 multi=9.0000 len=8487	lytic	low quality draft	ERR2206780
k127_301136 flag=1 multi=8.0000 len=7589	lytic	low quality draft	ERR2206780
k127_441483 flag=1 multi=9.0000 len=4738	lytic	low quality draft	ERR2206780
k127_149370 flag=1 multi=7.0000 len=3129	lytic	low quality draft	ERR2206780
k127_152021 flag=0 multi=6.9888 len=5496	lytic	low quality draft	ERR2206780
k127_477287 flag=1 multi=7.0000 len=4506	lytic	low quality draft	ERR2206780
k127_472041 flag=1 multi=7.0000 len=3614	lytic	low quality draft	ERR2206780
k127_320457 flag=1 multi=14.0000 len=3376	lytic	low quality draft	ERR2206780
k127_421455 flag=0 multi=12.5617 len=4809	lytic	low quality draft	ERR2206780
k127_363033 flag=0 multi=8.0000 len=4907	lytic	low quality draft	ERR2206780
k127_178111 flag=1 multi=9.0000 len=6797	lytic	low quality draft	ERR2206780
k127_635923 flag=0 multi=31.5762 len=3574	lytic	low quality draft	ERR2206780
k127_638767 flag=0 multi=15.9370 len=3145	lytic	low quality draft	ERR2206780
k127_193174 flag=1 multi=18.8780 len=76433_fragment_1	lysogenic	low quality draft	ERR2206780
k127_622521 flag=1 multi=14.0000 len=10808_fragment_1	lysogenic	low quality draft	ERR2206780
k127_14686 flag=1 multi=9.0000 len=6251	lytic	low quality draft	ERR2206785
k127_169672 flag=1 multi=6.0000 len=9082	lytic	low quality draft	ERR2206785
k127_315287 flag=1 multi=39.9383 len=6450	lytic	low quality draft	ERR2206785
k127_96485 flag=1 multi=7.0000 len=4272	lytic	low quality draft	ERR2206785
k127_341714 flag=1 multi=5.9888 len=4574	lytic	low quality draft	ERR2206785
k127_186350 flag=0 multi=54.4396 len=36976	lytic	low quality draft	ERR2206785
k127_92085 flag=0 multi=49.0000 len=8556	lytic	low quality draft	ERR2206785
k127_222632 flag=1 multi=7.0000 len=3718	lytic	low quality draft	ERR2206785
k127_43266 flag=0 multi=23.0653 len=9314	lytic	low quality draft	ERR2206785
k127_115255 flag=1 multi=12.0000 len=50499	lytic	medium quality draft	ERR2206785
k127_354188 flag=0 multi=141.8423 len=9070	lytic	low quality draft	ERR2206785
k127_258831 flag=0 multi=8.9764 len=3519	lytic	low quality draft	ERR2206785
k127_158121 flag=1 multi=6.5242 len=8324	lytic	low quality draft	ERR2206785
k127_331400 flag=1 multi=7.0000 len=5186	lytic	low quality draft	ERR2206785
k127_186886 flag=0 multi=51.1250 len=7206	lytic	low quality draft	ERR2206785
k127_342007 flag=0 multi=15.7562 len=6375	lytic	low quality draft	ERR2206785
k127_318663 flag=0 multi=20.9780 len=32858	lytic	medium quality draft	ERR2206785
k127_272207 flag=1 multi=6.0000 len=6184	lytic	low quality draft	ERR2206785
k127_203060 flag=0 multi=11.8576 len=6231	lytic	low quality draft	ERR2206785
k127_77439 flag=1 multi=7.0000 len=7645	lytic	low quality draft	ERR2206785
k127_209736 flag=1 multi=5.0000 len=7635	lytic	low quality draft	ERR2206785
k127_102308 flag=1 multi=4.0000 len=4154	lytic	low quality draft	ERR2206785
k127_157516 flag=1 multi=7.0000 len=5885	lytic	low quality draft	ERR2206785
k127_280931 flag=0 multi=8.8306 len=8755	lytic	low quality draft	ERR2206785
k127_80884 flag=0 multi=6.0000 len=8129	lytic	low quality draft	ERR2206785
k127_153545 flag=0 multi=9.9971 len=37097	lytic	high quality draft	ERR2206785
k127_361410 flag=1 multi=8.0000 len=8470	lytic	low quality draft	ERR2206785
k127_329934 flag=0 multi=26.4995 len=8509	lytic	low quality draft	ERR2206785
k127_261213 flag=1 multi=6.0000 len=4463	lytic	low quality draft	ERR2206785
k127_295968 flag=0 multi=47.7791 len=4029	lytic	low quality draft	ERR2206785
k127_196400 flag=0 multi=9.0142 len=6909	lytic	low quality draft	ERR2206785
k127_182174 flag=1 multi=6.0000 len=7356	lytic	low quality draft	ERR2206785
k127_266978 flag=3 multi=23.9491 len=40430	lytic	low quality draft	ERR2206785
k127_382940 flag=0 multi=8.1843 len=3871	lytic	low quality draft	ERR2206785
k127_106819 flag=1 multi=7.0000 len=7739	lytic	low quality draft	ERR2206785
k127_173423 flag=0 multi=14.1307 len=5267	lytic	low quality draft	ERR2206785
k127_246326 flag=0 multi=4.7709 len=4431	lytic	low quality draft	ERR2206785
k127_114181 flag=1 multi=5.0000 len=5404	lysogenic	low quality draft	ERR2206785
k127_82868 flag=0 multi=21.0000 len=7056	lytic	low quality draft	ERR2206785
k127_51833 flag=1 multi=5.1556 len=8604	lytic	low quality draft	ERR2206785
k127_268414 flag=0 multi=15.0000 len=3175	lytic	low quality draft	ERR2206785
k127_375124 flag=1 multi=6.0000 len=7167	lytic	low quality draft	ERR2206785
k127_54264 flag=1 multi=5.8563 len=4073	lytic	low quality draft	ERR2206785
k127_260224 flag=1 multi=9.0000 len=32094	lytic	low quality draft	ERR2206785
k127_99713 flag=0 multi=28.0000 len=40150	lytic	low quality draft	ERR2206785
k127_334750 flag=0 multi=51.8488 len=3499	lytic	low quality draft	ERR2206785
k127_352905 flag=0 multi=7.6106 len=8315	lytic	low quality draft	ERR2206785
k127_182855 flag=0 multi=299.0000 len=3101	lytic	low quality draft	ERR2206785
k127_352979 flag=0 multi=5.9717 len=5808	lytic	low quality draft	ERR2206785
k127_4464 flag=0 multi=21.9533 len=4627	lytic	low quality draft	ERR2206785
k127_160597 flag=1 multi=4.9925 len=5464	lytic	low quality draft	ERR2206785
k127_11114 flag=1 multi=7.0000 len=4876	lytic	low quality draft	ERR2206785
k127_212415 flag=0 multi=51.9331 len=7747	lytic	low quality draft	ERR2206785
k127_213672 flag=0 multi=12.9231 len=50811	lytic	high quality draft	ERR2206785
k127_205874 flag=0 multi=11.9258 len=9935	lytic	low quality draft	ERR2206785
k127_283768 flag=1 multi=5.7248 len=7139	lytic	low quality draft	ERR2206785
k127_55217 flag=0 multi=26.9383 len=8134	lytic	low quality draft	ERR2206785
k127_375956 flag=1 multi=10.6753 len=4469	lytic	low quality draft	ERR2206785
k127_116720 flag=1 multi=10.4499 len=9132	lytic	low quality draft	ERR2206785
k127_145720 flag=1 multi=5.0000 len=3549	lytic	low quality draft	ERR2206785
k127_193525 flag=1 multi=20.8783 len=4729	lytic	low quality draft	ERR2206785
k127_227138 flag=1 multi=4.0000 len=3878	lytic	low quality draft	ERR2206785
k127_285225 flag=1 multi=9.0000 len=7006	lytic	low quality draft	ERR2206785
k127_117186 flag=0 multi=22.6300 len=41961	lysogenic	high quality draft	ERR2206785
k127_169453 flag=0 multi=6.9882 len=5218	lytic	low quality draft	ERR2206785
k127_115255 flag=1 multi=12.0000 len=50499	lytic	complete circular	ERR2206785
k127_266978 flag=3 multi=23.9491 len=40430	lytic	complete circular	ERR2206785
k127_366731 flag=0 multi=15.0000 len=3280	lytic	low quality draft	ERR2206786
k127_73667 flag=0 multi=8.9974 len=30729	lytic	medium quality draft	ERR2206786
k127_384774 flag=1 multi=5.0000 len=3448	lytic	low quality draft	ERR2206786
k127_86611 flag=1 multi=9.0000 len=4937	lytic	low quality draft	ERR2206786
k127_436053 flag=0 multi=25.9345 len=7766	lysogenic	low quality draft	ERR2206786
k127_392252 flag=1 multi=13.0000 len=6277	lytic	low quality draft	ERR2206786
k127_43454 flag=1 multi=8.0000 len=5092	lytic	low quality draft	ERR2206786
k127_45371 flag=0 multi=13.0386 len=6684	lytic	low quality draft	ERR2206786
k127_300122 flag=1 multi=7.1299 len=6565	lytic	low quality draft	ERR2206786
k127_321592 flag=0 multi=11.0694 len=5154	lytic	low quality draft	ERR2206786
k127_94798 flag=0 multi=4.8724 len=3198	lytic	low quality draft	ERR2206786
k127_128428 flag=1 multi=8.7162 len=5438	lytic	low quality draft	ERR2206786
k127_11665 flag=1 multi=7.0000 len=9559	lytic	low quality draft	ERR2206786
k127_203022 flag=0 multi=13.9742 len=5167	lytic	low quality draft	ERR2206786
k127_390563 flag=0 multi=19.9959 len=46855	lytic	high quality draft	ERR2206786
k127_461406 flag=0 multi=6.9445 len=3694	lytic	low quality draft	ERR2206786
k127_343084 flag=0 multi=164.1684 len=3404	lytic	low quality draft	ERR2206786
k127_180478 flag=1 multi=6.0000 len=7127	lytic	low quality draft	ERR2206786
k127_104285 flag=0 multi=10.9986 len=71693_fragment_1	lysogenic	low quality draft	ERR2206786
k127_86766 flag=0 multi=15.5851 len=5314	lytic	low quality draft	ERR2206787
k127_472334 flag=1 multi=8.0000 len=31393	lytic	low quality draft	ERR2206787
k127_244032 flag=1 multi=6.0000 len=3380	lytic	low quality draft	ERR2206787
k127_50506 flag=0 multi=6.9827 len=3591	lytic	low quality draft	ERR2206787
k127_201404 flag=0 multi=100.0000 len=3547	lytic	low quality draft	ERR2206787
k127_5241 flag=1 multi=5.0000 len=4196	lytic	low quality draft	ERR2206787
k127_343800 flag=0 multi=5.9883 len=4405	lytic	low quality draft	ERR2206787
k127_205941 flag=1 multi=6.0000 len=9214	lytic	low quality draft	ERR2206787
k127_117041 flag=0 multi=8.0000 len=4667	lytic	low quality draft	ERR2206787
k127_4899 flag=1 multi=7.0000 len=4833	lytic	low quality draft	ERR2206787
k127_357866 flag=0 multi=19.9906 len=40695	lytic	low quality draft	ERR2206787
k127_93733 flag=0 multi=5.9013 len=8639	lytic	low quality draft	ERR2206787
k127_452347 flag=0 multi=12.9393 len=9176	lytic	low quality draft	ERR2206787
k127_55935 flag=0 multi=8.9823 len=4649	lytic	low quality draft	ERR2206787
k127_191674 flag=0 multi=9.1261 len=3918	lytic	low quality draft	ERR2206787
k127_440601 flag=1 multi=4.0000 len=3343	lytic	low quality draft	ERR2206787
k127_348019 flag=1 multi=6.0000 len=3309	lytic	low quality draft	ERR2206787
k127_160895 flag=0 multi=10.9550 len=4570	lytic	low quality draft	ERR2206787
k127_330683 flag=0 multi=4.9130 len=4416	lytic	low quality draft	ERR2206787
k127_95397 flag=1 multi=5.0000 len=4585	lytic	low quality draft	ERR2206787
k127_37071 flag=1 multi=4.0000 len=3703	lytic	low quality draft	ERR2206787
k127_194716 flag=0 multi=7.9799 len=3612	lytic	low quality draft	ERR2206787
k127_389685 flag=0 multi=39.5428 len=3476	lytic	low quality draft	ERR2206787
k127_221405 flag=0 multi=15.9224 len=33162	lytic	low quality draft	ERR2206787
k127_307162 flag=1 multi=6.0000 len=3261	lytic	low quality draft	ERR2206787
k127_287384 flag=1 multi=7.0000 len=3185	lytic	low quality draft	ERR2206787
k127_350035 flag=1 multi=3.0000 len=3163	lytic	low quality draft	ERR2206787
k127_472628 flag=0 multi=37.0000 len=3451	lytic	low quality draft	ERR2206787
k127_382851 flag=0 multi=6.9881 len=5148	lytic	low quality draft	ERR2206787
k127_157340 flag=0 multi=8.0000 len=5728	lytic	low quality draft	ERR2206787
k127_307365 flag=1 multi=57.5974 len=4660	lytic	low quality draft	ERR2206787
k127_509500 flag=3 multi=13.0003 len=50578	lytic	medium quality draft	ERR2206787
k127_234639 flag=0 multi=5.9847 len=3389	lytic	low quality draft	ERR2206787
k127_116615 flag=0 multi=12.4132 len=8704	lytic	low quality draft	ERR2206787
k127_137022 flag=0 multi=11.9373 len=5390	lytic	low quality draft	ERR2206787
k127_4874 flag=0 multi=9.5737 len=4603	lytic	low quality draft	ERR2206787
k127_335250 flag=0 multi=12.2933 len=7045	lytic	low quality draft	ERR2206787
k127_382825 flag=0 multi=13.9985 len=88496	lytic	high quality draft	ERR2206787
k127_224142 flag=1 multi=6.0000 len=5749	lytic	low quality draft	ERR2206787
k127_303793 flag=1 multi=6.0000 len=10120_fragment_1	lysogenic	low quality draft	ERR2206787
k127_98167 flag=0 multi=18.0000 len=7433	lytic	low quality draft	ERR2206787
k127_53675 flag=0 multi=10.6380 len=8070	lytic	low quality draft	ERR2206787
k127_498417 flag=0 multi=42.0000 len=5420	lytic	low quality draft	ERR2206787
k127_320273 flag=0 multi=16.0000 len=3002	lytic	low quality draft	ERR2206787
k127_30859 flag=0 multi=4.9496 len=7106	lytic	low quality draft	ERR2206787
k127_104208 flag=1 multi=5.0000 len=6580	lytic	low quality draft	ERR2206787
k127_280136 flag=0 multi=6.9583 len=3002	lytic	low quality draft	ERR2206787
k127_401475 flag=1 multi=7.0000 len=3561	lytic	low quality draft	ERR2206787
k127_28000 flag=0 multi=11.8384 len=4507	lytic	low quality draft	ERR2206787
k127_98750 flag=0 multi=10.0000 len=5647	lytic	low quality draft	ERR2206787
k127_21689 flag=0 multi=17.0000 len=7124	lytic	low quality draft	ERR2206787
k127_134164 flag=1 multi=9.0000 len=5867	lytic	low quality draft	ERR2206787
k127_118238 flag=1 multi=6.0000 len=3574	lytic	low quality draft	ERR2206787
k127_194669 flag=0 multi=19.9905 len=42120	lysogenic	high quality draft	ERR2206787
k127_379806 flag=1 multi=6.0000 len=4828	lytic	low quality draft	ERR2206787
k127_283892 flag=0 multi=44.0000 len=5102	lytic	low quality draft	ERR2206787
k127_509500 flag=3 multi=13.0003 len=50578	lytic	complete circular	ERR2206787
k127_145472 flag=1 multi=7.0000 len=3029	lytic	low quality draft	ERR2206788
k127_244501 flag=0 multi=15.3794 len=5174	lytic	low quality draft	ERR2206788
k127_170593 flag=0 multi=19.9503 len=7766	lysogenic	low quality draft	ERR2206788
k127_102025 flag=1 multi=5.0000 len=3931	lytic	low quality draft	ERR2206788
k127_119014 flag=0 multi=18.2780 len=8263	lytic	low quality draft	ERR2206788
k127_63511 flag=0 multi=9.0000 len=8242	lytic	low quality draft	ERR2206788
k127_153965 flag=1 multi=5.0000 len=5770	lytic	low quality draft	ERR2206788
k127_277557 flag=0 multi=24.9954 len=52136	lytic	high quality draft	ERR2206788
k127_153836 flag=1 multi=8.9979 len=38065	lytic	low quality draft	ERR2206789
k127_273892 flag=1 multi=6.0000 len=5917	lytic	low quality draft	ERR2206789
k127_288857 flag=0 multi=4.9798 len=4088	lytic	low quality draft	ERR2206789
k127_443043 flag=1 multi=6.0000 len=5266	lytic	low quality draft	ERR2206789
k127_22936 flag=1 multi=5.0000 len=3006	lytic	low quality draft	ERR2206789
k127_343905 flag=0 multi=6.0000 len=3041	lytic	low quality draft	ERR2206789
k127_633509 flag=0 multi=13.3412 len=3720	lytic	low quality draft	ERR2206789
k127_5986 flag=0 multi=10.3637 len=99571	lytic	low quality draft	ERR2206789
k127_175563 flag=1 multi=8.0000 len=7430	lytic	low quality draft	ERR2206789
k127_376535 flag=1 multi=11.2639 len=5432	lytic	low quality draft	ERR2206789
k127_89919 flag=1 multi=10.0000 len=9909	lytic	low quality draft	ERR2206789
k127_122683 flag=1 multi=3.0000 len=4678	lytic	low quality draft	ERR2206789
k127_641688 flag=1 multi=12.0000 len=33872	lytic	low quality draft	ERR2206789
k127_541395 flag=0 multi=10.6606 len=5304	lytic	low quality draft	ERR2206789
k127_113876 flag=1 multi=7.0000 len=4726	lytic	low quality draft	ERR2206789
k127_431435 flag=1 multi=5.0000 len=3326	lytic	low quality draft	ERR2206789
k127_394427 flag=1 multi=6.0000 len=7337	lytic	low quality draft	ERR2206789
k127_254139 flag=1 multi=5.0000 len=4473	lytic	low quality draft	ERR2206789
k127_450320 flag=0 multi=10.9733 len=3877	lytic	low quality draft	ERR2206789
k127_93353 flag=1 multi=4.0000 len=4837	lytic	low quality draft	ERR2206789
k127_384698 flag=0 multi=9.9986 len=64232	lytic	low quality draft	ERR2206789
k127_334240 flag=1 multi=8.0000 len=5158	lytic	low quality draft	ERR2206789
k127_87838 flag=1 multi=7.0000 len=9317	lytic	low quality draft	ERR2206789
k127_581398 flag=1 multi=6.0000 len=3253	lytic	low quality draft	ERR2206789
k127_398707 flag=0 multi=60.7388 len=3098	lytic	low quality draft	ERR2206789
k127_559101 flag=1 multi=6.0000 len=4545	lytic	low quality draft	ERR2206789
k127_486002 flag=1 multi=9.9975 len=35841	lytic	medium quality draft	ERR2206789
k127_458234 flag=1 multi=10.0000 len=30475	lytic	low quality draft	ERR2206789
k127_155365 flag=1 multi=5.0000 len=6244	lysogenic	low quality draft	ERR2206789
k127_43811 flag=0 multi=34.5512 len=6424	lytic	low quality draft	ERR2206789
k127_428290 flag=1 multi=8.0000 len=4743	lytic	low quality draft	ERR2206789
k127_645491 flag=0 multi=45.0000 len=6359	lytic	low quality draft	ERR2206789
k127_469485 flag=0 multi=105.7921 len=9596	lytic	low quality draft	ERR2206789
k127_222244 flag=1 multi=7.0000 len=6496	lytic	low quality draft	ERR2206789
k127_11362 flag=1 multi=6.0000 len=3165	lytic	low quality draft	ERR2206789
k127_547333 flag=1 multi=12.0000 len=37109	lytic	medium quality draft	ERR2206789
k127_277737 flag=1 multi=4.6285 len=6463	lytic	low quality draft	ERR2206789
k127_73203 flag=1 multi=6.0000 len=4390	lytic	low quality draft	ERR2206789
k127_341593 flag=1 multi=6.0000 len=7057	lytic	low quality draft	ERR2206789
k127_46947 flag=0 multi=63.8830 len=7861	lytic	low quality draft	ERR2206789
k127_638640 flag=1 multi=9.0000 len=6145	lysogenic	low quality draft	ERR2206789
k127_371134 flag=0 multi=9.0000 len=8037	lytic	low quality draft	ERR2206789
k127_571532 flag=0 multi=83.0000 len=4591	lytic	low quality draft	ERR2206789
k127_672057 flag=1 multi=6.7174 len=5400	lytic	low quality draft	ERR2206789
k127_69804 flag=1 multi=5.0000 len=4448	lytic	low quality draft	ERR2206789
k127_317593 flag=0 multi=5.0000 len=7361	lytic	low quality draft	ERR2206789
k127_522093 flag=0 multi=27.8876 len=6596	lytic	low quality draft	ERR2206789
k127_121488 flag=1 multi=9.0000 len=4221	lytic	low quality draft	ERR2206789
k127_296106 flag=0 multi=16.3967 len=3787	lytic	low quality draft	ERR2206789
k127_227840 flag=1 multi=5.0000 len=3903	lytic	low quality draft	ERR2206789
k127_121509 flag=0 multi=10.8399 len=9659	lytic	low quality draft	ERR2206789
k127_529497 flag=1 multi=8.0000 len=8973	lytic	low quality draft	ERR2206789
k127_407357 flag=0 multi=20.5654 len=7214	lytic	low quality draft	ERR2206789
k127_599109 flag=0 multi=6.0000 len=3124	lytic	low quality draft	ERR2206789
k127_566933 flag=0 multi=3.9906 len=3327	lytic	low quality draft	ERR2206789
k127_350679 flag=1 multi=5.0000 len=4073	lytic	low quality draft	ERR2206789
k127_326641 flag=1 multi=5.0000 len=6852	lytic	low quality draft	ERR2206789
k127_496260 flag=1 multi=6.0000 len=3158	lytic	low quality draft	ERR2206789
k127_102208 flag=0 multi=7.0000 len=6870	lytic	low quality draft	ERR2206789
k127_5814 flag=1 multi=7.0000 len=6310	lytic	low quality draft	ERR2206789
k127_142341 flag=1 multi=4.0000 len=5760	lytic	low quality draft	ERR2206789
k127_316741 flag=1 multi=6.0000 len=5196	lytic	low quality draft	ERR2206790
k127_225552 flag=0 multi=107.9794 len=52136	lytic	high quality draft	ERR2206790
k127_254398 flag=1 multi=5.0000 len=3377	lytic	low quality draft	ERR2206790
k127_176492 flag=1 multi=6.0000 len=3250	lytic	low quality draft	ERR2206790
k127_10269 flag=1 multi=6.0000 len=4749	lytic	low quality draft	ERR2206790
k127_24736 flag=1 multi=13.8235 len=5113	lytic	low quality draft	ERR2206790
k127_297923 flag=1 multi=4.8927 len=4714	lytic	low quality draft	ERR2206790
k127_149627 flag=0 multi=14.9829 len=8321	lytic	low quality draft	ERR2206790
k127_206991 flag=1 multi=7.0000 len=7147	lytic	low quality draft	ERR2206790
k127_2976 flag=1 multi=7.0000 len=7163	lytic	low quality draft	ERR2206790
k127_73272 flag=1 multi=6.0000 len=6593	lytic	low quality draft	ERR2206790
k127_140794 flag=1 multi=6.0000 len=6034	lytic	low quality draft	ERR2206790
k127_327437 flag=0 multi=12.9792 len=5895	lytic	low quality draft	ERR2206790
k127_98649 flag=1 multi=7.0000 len=5239	lytic	low quality draft	ERR2206790
k127_276387 flag=1 multi=6.5851 len=6123	lytic	low quality draft	ERR2206790
k127_154308 flag=1 multi=6.0000 len=3069	lytic	low quality draft	ERR2206790
k127_83541 flag=1 multi=6.0000 len=6369	lytic	low quality draft	ERR2206790
k127_83686 flag=1 multi=5.0000 len=3128	lytic	low quality draft	ERR2206790
k127_224892 flag=1 multi=4.0000 len=3612	lytic	low quality draft	ERR2206790
k127_270251 flag=1 multi=10.0000 len=46269	lytic	low quality draft	ERR2206790
k127_82987 flag=0 multi=9.9682 len=3619	lytic	low quality draft	ERR2206790
k127_152491 flag=0 multi=19.0000 len=3131	lytic	low quality draft	ERR2206790
k127_509747 flag=0 multi=19.0000 len=50707	lytic	low quality draft	ERR2206791
k127_71938 flag=1 multi=7.0000 len=8994	lytic	low quality draft	ERR2206791
k127_238843 flag=1 multi=6.0000 len=5583	lytic	low quality draft	ERR2206791
k127_127972 flag=1 multi=4.0000 len=4784	lytic	low quality draft	ERR2206791
k127_524660 flag=1 multi=14.0039 len=4275	lytic	low quality draft	ERR2206791
k127_118511 flag=1 multi=23.0000 len=7029	lytic	low quality draft	ERR2206791
k127_418404 flag=0 multi=47.6622 len=3724	lytic	low quality draft	ERR2206791
k127_28987 flag=1 multi=5.0000 len=4462	lytic	low quality draft	ERR2206791
k127_239193 flag=1 multi=4.8270 len=3364	lytic	low quality draft	ERR2206791
k127_294431 flag=0 multi=16.9573 len=3878	lytic	low quality draft	ERR2206791
k127_33512 flag=0 multi=12.8836 len=6607	lytic	low quality draft	ERR2206791
k127_73623 flag=0 multi=5.9672 len=3180	lytic	low quality draft	ERR2206791
k127_8613 flag=0 multi=5.9854 len=3544	lytic	low quality draft	ERR2206791
k127_17682 flag=0 multi=29.9492 len=5835	lytic	low quality draft	ERR2206791
k127_14768 flag=1 multi=6.0000 len=3869	lytic	low quality draft	ERR2206791
k127_361746 flag=0 multi=10.9977 len=44026	lytic	low quality draft	ERR2206791
k127_165018 flag=0 multi=7.0000 len=3905	lytic	low quality draft	ERR2206791
k127_542262 flag=1 multi=7.0000 len=4006	lytic	low quality draft	ERR2206791
k127_252696 flag=1 multi=5.0000 len=3645	lytic	low quality draft	ERR2206791
k127_83022 flag=1 multi=8.7648 len=3800	lytic	low quality draft	ERR2206791
k127_295940 flag=1 multi=20.0000 len=79537	lytic	medium quality draft	ERR2206791
k127_32280 flag=1 multi=8.3881 len=8276	lytic	low quality draft	ERR2206791
k127_520913 flag=0 multi=13.1326 len=3393	lytic	low quality draft	ERR2206791
k127_143211 flag=1 multi=7.0000 len=7762	lytic	low quality draft	ERR2206791
k127_246258 flag=0 multi=36.2941 len=5941	lytic	low quality draft	ERR2206791
k127_224177 flag=0 multi=7.9911 len=7961	lytic	low quality draft	ERR2206791
k127_500042 flag=1 multi=20.0000 len=33214	lytic	low quality draft	ERR2206791
k127_440067 flag=1 multi=7.0000 len=4230	lytic	low quality draft	ERR2206791
k127_226575 flag=0 multi=4.9850 len=3328	lytic	low quality draft	ERR2206791
k127_324909 flag=0 multi=8.8252 len=3114	lytic	low quality draft	ERR2206791
k127_327108 flag=1 multi=4.0000 len=3336	lytic	low quality draft	ERR2206791
k127_409103 flag=1 multi=8.0000 len=4395	lytic	low quality draft	ERR2206791
k127_494038 flag=0 multi=33.8804 len=8955	lytic	low quality draft	ERR2206791
k127_325563 flag=0 multi=14.9235 len=3787	lytic	low quality draft	ERR2206791
k127_40897 flag=0 multi=6.9798 len=3098	lytic	low quality draft	ERR2206791
k127_427939 flag=1 multi=6.0000 len=3900	lytic	low quality draft	ERR2206791
k127_250949 flag=1 multi=7.0000 len=5178	lytic	low quality draft	ERR2206791
k127_56866 flag=0 multi=16.9460 len=6051	lytic	low quality draft	ERR2206791
k127_225449 flag=1 multi=5.7836 len=5257	lytic	low quality draft	ERR2206791
k127_199068 flag=1 multi=6.0000 len=9387	lytic	low quality draft	ERR2206791
k127_71906 flag=0 multi=20.0000 len=7742	lytic	low quality draft	ERR2206791
k127_187216 flag=0 multi=9.8116 len=3396	lytic	low quality draft	ERR2206791
k127_417807 flag=0 multi=7.8415 len=9012	lytic	low quality draft	ERR2206791
k127_453621 flag=0 multi=13.0000 len=5087	lytic	low quality draft	ERR2206791
k127_347089 flag=1 multi=8.0000 len=6123	lytic	low quality draft	ERR2206791
k127_66581 flag=1 multi=6.0000 len=4272	lytic	low quality draft	ERR2206791
k127_60152 flag=1 multi=13.0000 len=40296	lytic	low quality draft	ERR2206791
k127_271798 flag=0 multi=98.6931 len=3320	lytic	low quality draft	ERR2206791
k127_100092 flag=1 multi=5.0000 len=6013	lytic	low quality draft	ERR2206791
k127_394753 flag=0 multi=35.7766 len=4716	lytic	low quality draft	ERR2206791
k127_334289 flag=1 multi=21.0142 len=4713	lytic	low quality draft	ERR2206791
k127_8012 flag=0 multi=12.9817 len=8002	lytic	low quality draft	ERR2206791
k127_370101 flag=0 multi=10.9443 len=5869	lysogenic	low quality draft	ERR2206791
k127_124037 flag=0 multi=14.5994 len=4426	lytic	low quality draft	ERR2206791
k127_193356 flag=0 multi=9.0653 len=3621	lytic	low quality draft	ERR2206791
k127_535544 flag=0 multi=8.9879 len=6713	lytic	low quality draft	ERR2206791
k127_171264 flag=1 multi=6.0000 len=4258	lytic	low quality draft	ERR2206791
k127_475807 flag=1 multi=6.0000 len=5834	lytic	low quality draft	ERR2206791
k127_250919 flag=1 multi=8.0000 len=3609	lytic	low quality draft	ERR2206791
k127_495098 flag=1 multi=3.9868 len=3318	lytic	low quality draft	ERR2206791
k127_232711 flag=1 multi=16.0806 len=4570	lytic	low quality draft	ERR2206791
k127_145206 flag=1 multi=6.0000 len=3121	lytic	low quality draft	ERR2206791
k127_202036 flag=0 multi=11.6082 len=7038	lytic	low quality draft	ERR2206791
k127_155102 flag=1 multi=8.0000 len=9467	lytic	low quality draft	ERR2206792
k127_32631 flag=1 multi=6.0000 len=7891	lytic	low quality draft	ERR2206792
k127_79041 flag=1 multi=7.0000 len=3527	lytic	low quality draft	ERR2206792
k127_68297 flag=1 multi=5.0000 len=6203	lytic	low quality draft	ERR2206792
k127_224814 flag=0 multi=9.7206 len=3087	lytic	low quality draft	ERR2206792
k127_121572 flag=1 multi=5.0000 len=3785	lytic	low quality draft	ERR2206792
k127_154245 flag=1 multi=7.0000 len=5196	lytic	low quality draft	ERR2206792
k127_224732 flag=0 multi=7.9919 len=8757	lytic	low quality draft	ERR2206792
k127_197019 flag=0 multi=24.2370 len=23728_fragment_1	lysogenic	low quality draft	ERR2206792
k127_207479 flag=1 multi=7.0000 len=7894	lytic	low quality draft	ERR2206792
k127_214276 flag=1 multi=7.0000 len=5035	lytic	low quality draft	ERR2206792
k127_158467 flag=1 multi=4.0000 len=3004	lytic	low quality draft	ERR2206792
k127_280973 flag=1 multi=8.0000 len=9681	lytic	low quality draft	ERR2206792
k127_264505 flag=0 multi=76.9635 len=41743	lytic	medium quality draft	ERR2206792
k127_272058 flag=1 multi=9.0000 len=54446	lytic	medium quality draft	ERR2206792
k127_171867 flag=1 multi=5.0000 len=4416	lytic	low quality draft	ERR2206792
k127_33376 flag=0 multi=12.7217 len=108029_fragment_1	lysogenic	low quality draft	ERR2206792
k127_276244 flag=1 multi=5.0000 len=3227	lytic	low quality draft	ERR2206792
k127_15566 flag=0 multi=4.8488 len=3433	lytic	low quality draft	ERR2206793
k127_41854 flag=1 multi=4.0000 len=3525	lytic	low quality draft	ERR2206793
k127_106921 flag=0 multi=7.0000 len=8355	lytic	low quality draft	ERR2206793
k127_110766 flag=0 multi=26.8694 len=33490	lytic	low quality draft	ERR2206793
k127_103699 flag=0 multi=13.5576 len=7982	lytic	low quality draft	ERR2206793
k127_11906 flag=0 multi=12.8102 len=3794	lytic	low quality draft	ERR2206793
k127_89236 flag=1 multi=6.0000 len=3744	lytic	low quality draft	ERR2206793
k127_39834 flag=0 multi=4.9915 len=4856	lytic	low quality draft	ERR2206793
k127_67302 flag=0 multi=11.9766 len=4818	lytic	low quality draft	ERR2206793
k127_21697 flag=1 multi=5.0000 len=4211	lytic	low quality draft	ERR2206793
k127_114165 flag=1 multi=7.0000 len=9577	lytic	low quality draft	ERR2206793
k127_244068 flag=0 multi=5.9902 len=5216	lytic	low quality draft	ERR2206794
k127_205867 flag=1 multi=5.0000 len=4471	lytic	low quality draft	ERR2206794
k127_402204 flag=1 multi=5.7914 len=5224	lytic	low quality draft	ERR2206794
k127_11883 flag=1 multi=6.0000 len=4145	lytic	low quality draft	ERR2206794
k127_186374 flag=1 multi=8.8340 len=6072	lytic	low quality draft	ERR2206794
k127_285210 flag=1 multi=4.0000 len=3652	lytic	low quality draft	ERR2206794
k127_275783 flag=1 multi=5.0000 len=3962	lytic	low quality draft	ERR2206794
k127_229315 flag=0 multi=7.9731 len=5324	lytic	low quality draft	ERR2206794
k127_140465 flag=0 multi=31.9930 len=44629	lytic	medium quality draft	ERR2206794
k127_8323 flag=1 multi=9.2174 len=9390	lytic	low quality draft	ERR2206794
k127_612779 flag=1 multi=6.5686 len=7048	lytic	low quality draft	ERR2206794
k127_234358 flag=0 multi=9.9563 len=4244	lytic	low quality draft	ERR2206794
k127_429755 flag=1 multi=6.0000 len=4863	lytic	low quality draft	ERR2206794
k127_424006 flag=0 multi=4.9922 len=5248	lytic	low quality draft	ERR2206794
k127_362473 flag=1 multi=3.0000 len=3637	lytic	low quality draft	ERR2206794
k127_154200 flag=1 multi=7.0000 len=4242	lytic	low quality draft	ERR2206794
k127_159435 flag=0 multi=22.8709 len=3536	lytic	low quality draft	ERR2206794
k127_4512 flag=1 multi=6.0000 len=3617	lytic	low quality draft	ERR2206794
k127_37883 flag=0 multi=16.9972 len=56496	lysogenic	medium quality draft	ERR2206794
k127_108928 flag=1 multi=4.0000 len=3848	lytic	low quality draft	ERR2206794
k127_314303 flag=0 multi=4.9893 len=3852	lytic	low quality draft	ERR2206794
k127_276175 flag=0 multi=4.9361 len=7452	lytic	low quality draft	ERR2206794
k127_17881 flag=0 multi=4.9894 len=3907	lytic	low quality draft	ERR2206794
k127_336815 flag=0 multi=24.8809 len=4157	lytic	low quality draft	ERR2206794
k127_36279 flag=0 multi=18.9658 len=5394	lytic	low quality draft	ERR2206794
k127_537484 flag=0 multi=8.1477 len=3079	lytic	low quality draft	ERR2206794
k127_454822 flag=0 multi=19.5788 len=5481	lytic	low quality draft	ERR2206794
k127_262654 flag=0 multi=11.9496 len=4490	lytic	low quality draft	ERR2206794
k127_611582 flag=1 multi=9.0000 len=65574	lytic	high quality draft	ERR2206794
k127_132687 flag=0 multi=23.9710 len=9264	lytic	low quality draft	ERR2206794
k127_358727 flag=1 multi=6.0000 len=3450	lytic	low quality draft	ERR2206794
k127_521280 flag=0 multi=21.5755 len=9422	lytic	low quality draft	ERR2206794
k127_608525 flag=1 multi=6.0000 len=4190	lytic	low quality draft	ERR2206794
k127_485173 flag=1 multi=7.0000 len=4349	lytic	low quality draft	ERR2206794
k127_583856 flag=0 multi=44.0000 len=5987	lytic	low quality draft	ERR2206794
k127_350850 flag=0 multi=8.8726 len=3486	lytic	low quality draft	ERR2206794
k127_117521 flag=1 multi=4.0000 len=4122	lytic	low quality draft	ERR2206794
k127_6113 flag=0 multi=17.9555 len=87881	lytic	high quality draft	ERR2206794
k127_262258 flag=1 multi=5.0000 len=4845	lytic	low quality draft	ERR2206794
k127_187658 flag=1 multi=6.0000 len=4343	lytic	low quality draft	ERR2206794
k127_300144 flag=0 multi=28.0000 len=4144	lytic	low quality draft	ERR2206794
k127_405168 flag=1 multi=7.0000 len=5433	lytic	low quality draft	ERR2206794
k127_386349 flag=0 multi=13.1959 len=7065	lytic	low quality draft	ERR2206794
k127_433257 flag=1 multi=6.6897 len=7944	lytic	low quality draft	ERR2206794
k127_138753 flag=1 multi=6.0000 len=3869	lytic	low quality draft	ERR2206794
k127_37553 flag=0 multi=7.9888 len=6401	lytic	low quality draft	ERR2206794
k127_478227 flag=0 multi=7.8707 len=3530	lytic	low quality draft	ERR2206794
k127_420881 flag=1 multi=5.0000 len=4531	lytic	low quality draft	ERR2206794
k127_539067 flag=0 multi=11.9079 len=49038	lytic	high quality draft	ERR2206794
k127_41073 flag=0 multi=34.9150 len=7331	lytic	low quality draft	ERR2206794
k127_179094 flag=1 multi=5.0000 len=3061	lytic	low quality draft	ERR2206794
k127_37462 flag=0 multi=6.0000 len=3180	lytic	low quality draft	ERR2206794
k127_385848 flag=1 multi=8.0000 len=45606	lytic	low quality draft	ERR2206794
k127_492478 flag=0 multi=13.8758 len=7914	lysogenic	low quality draft	ERR2206794
k127_273085 flag=1 multi=5.0000 len=8857	lytic	low quality draft	ERR2206794
k127_393978 flag=0 multi=13.0275 len=41588	lytic	low quality draft	ERR2206794
k127_568618 flag=0 multi=12.9971 len=40918	lytic	medium quality draft	ERR2206794
k127_81973 flag=1 multi=4.8159 len=4059	lytic	low quality draft	ERR2206794
k127_382286 flag=0 multi=11.3549 len=4658	lytic	low quality draft	ERR2206794
k127_173752 flag=0 multi=11.9827 len=6479	lytic	low quality draft	ERR2206794
k127_611759 flag=1 multi=6.0000 len=7523	lytic	low quality draft	ERR2206794
k127_51919 flag=1 multi=5.0000 len=4886	lytic	low quality draft	ERR2206794
k127_57544 flag=1 multi=5.9960 len=6181	lytic	low quality draft	ERR2206794
k127_597873 flag=1 multi=7.0000 len=6097	lytic	low quality draft	ERR2206794
k127_111434 flag=0 multi=17.9952 len=35772	lytic	high quality draft	ERR2206794
k127_49725 flag=0 multi=8.9805 len=4237	lytic	low quality draft	ERR2206794
k127_627432 flag=0 multi=5.3037 len=4263	lytic	low quality draft	ERR2206794
k127_448964 flag=1 multi=5.0000 len=4852	lytic	low quality draft	ERR2206794
k127_129026 flag=1 multi=4.0000 len=4634	lytic	low quality draft	ERR2206794
k127_336553 flag=0 multi=7.0000 len=3274	lytic	low quality draft	ERR2206794
k127_539267 flag=0 multi=25.0000 len=5078	lytic	low quality draft	ERR2206794
k127_95298 flag=0 multi=11.0000 len=7914	lytic	low quality draft	ERR2206794
k127_137617 flag=1 multi=7.5078 len=4020	lytic	low quality draft	ERR2206794
k127_331879 flag=1 multi=4.0000 len=3762	lytic	low quality draft	ERR2206794
k127_292377 flag=1 multi=5.7113 len=4104	lytic	low quality draft	ERR2206794
k127_216849 flag=0 multi=4.0000 len=3290	lytic	low quality draft	ERR2206794
k127_108461 flag=1 multi=6.0000 len=8121	lytic	low quality draft	ERR2206794
k127_438163 flag=0 multi=14.6703 len=41546	lytic	medium quality draft	ERR2206794
k127_94179 flag=0 multi=7.9913 len=8158	lytic	low quality draft	ERR2206794
k127_186580 flag=1 multi=10.0000 len=6459	lytic	low quality draft	ERR2206794
k127_430557 flag=0 multi=16.5849 len=6278	lytic	low quality draft	ERR2206794
k127_177011 flag=1 multi=6.0000 len=3779	lytic	low quality draft	ERR2206794
k127_357059 flag=1 multi=5.9929 len=7198	lytic	low quality draft	ERR2206794
k127_631667 flag=1 multi=5.0000 len=3236	lytic	low quality draft	ERR2206794
k127_232586 flag=1 multi=3.3671 len=5543	lytic	low quality draft	ERR2206794
k127_293751 flag=1 multi=9.0000 len=3942	lytic	low quality draft	ERR2206794
k127_413576 flag=1 multi=5.0000 len=5267	lytic	low quality draft	ERR2206794
k127_256511 flag=0 multi=27.0022 len=5656	lytic	low quality draft	ERR2206794
k127_312955 flag=1 multi=7.0000 len=7335	lytic	low quality draft	ERR2206794
k127_159486 flag=0 multi=9.4628 len=5557	lytic	low quality draft	ERR2206794
k127_530768 flag=0 multi=10.9877 len=8232	lytic	low quality draft	ERR2206794
k127_611854 flag=1 multi=4.5565 len=3065	lytic	low quality draft	ERR2206794
k127_172696 flag=0 multi=5.0000 len=6038	lytic	low quality draft	ERR2206794
k127_257236 flag=1 multi=3.9896 len=3006	lytic	low quality draft	ERR2206794
k127_383058 flag=0 multi=17.9627 len=9238	lytic	low quality draft	ERR2206794
k127_537884 flag=0 multi=16.9775 len=7239	lytic	low quality draft	ERR2206794
k127_624126 flag=0 multi=22.9300 len=3272	lytic	low quality draft	ERR2206794
k127_48729 flag=1 multi=8.0000 len=62767	lytic	high quality draft	ERR2206794
k127_242132 flag=1 multi=6.8041 len=6984	lytic	low quality draft	ERR2206794
k127_168410 flag=1 multi=6.7598 len=8935	lytic	low quality draft	ERR2206794
k127_143895 flag=0 multi=10.0000 len=3973	lytic	low quality draft	ERR2206794
k127_105543 flag=1 multi=7.0000 len=5115	lytic	low quality draft	ERR2206794
k127_438082 flag=1 multi=5.0000 len=6587	lytic	low quality draft	ERR2206794
k127_421815 flag=0 multi=11.7659 len=6141	lytic	low quality draft	ERR2206794
k127_590595 flag=1 multi=7.0000 len=3318	lytic	low quality draft	ERR2206794
k127_614522 flag=0 multi=16.0000 len=5364	lytic	low quality draft	ERR2206794
k127_441726 flag=0 multi=26.9688 len=8453	lytic	low quality draft	ERR2206794
k127_619193 flag=0 multi=17.2975 len=3078	lytic	low quality draft	ERR2206794
k127_117775 flag=1 multi=5.0000 len=3840	lytic	low quality draft	ERR2206794
k127_324953 flag=0 multi=8.2980 len=6715	lytic	low quality draft	ERR2206794
k127_286853 flag=1 multi=5.0000 len=5725	lytic	low quality draft	ERR2206794
k127_84663 flag=1 multi=4.0000 len=3815	lytic	low quality draft	ERR2206794
k127_201485 flag=0 multi=14.9385 len=4226	lytic	low quality draft	ERR2206794
k127_66830 flag=0 multi=10.9694 len=6663	lytic	low quality draft	ERR2206794
k127_182838 flag=0 multi=9.9897 len=8844	lytic	low quality draft	ERR2206794
k127_470201 flag=0 multi=19.3641 len=6611	lytic	low quality draft	ERR2206794
k127_348076 flag=1 multi=6.0000 len=3145	lytic	low quality draft	ERR2206794
k127_501133 flag=1 multi=7.0000 len=6787	lytic	low quality draft	ERR2206794
k127_253558 flag=0 multi=37.0000 len=62676	lytic	low quality draft	ERR2206794
k127_100793 flag=1 multi=8.0000 len=3737	lytic	low quality draft	ERR2206794
k127_88915 flag=1 multi=8.0000 len=4734	lytic	low quality draft	ERR2206794
k127_621029 flag=1 multi=6.0000 len=3737	lytic	low quality draft	ERR2206794
k127_384033 flag=0 multi=8.7430 len=3166	lytic	low quality draft	ERR2206794
k127_82138 flag=1 multi=6.0000 len=4408	lytic	low quality draft	ERR2206795
k127_91349 flag=1 multi=5.0000 len=5089	lytic	low quality draft	ERR2206795
k127_180272 flag=1 multi=5.0000 len=6960	lytic	low quality draft	ERR2206795
k127_66106 flag=1 multi=6.0000 len=8674	lytic	low quality draft	ERR2206795
k127_324109 flag=1 multi=8.0000 len=4848	lytic	low quality draft	ERR2206795
k127_368098 flag=1 multi=6.0000 len=7785	lytic	low quality draft	ERR2206795
k127_311935 flag=1 multi=6.0000 len=4099	lytic	low quality draft	ERR2206795
k127_242398 flag=1 multi=4.0000 len=4013	lytic	low quality draft	ERR2206795
k127_176301 flag=1 multi=7.0000 len=6672	lytic	low quality draft	ERR2206795
k127_353295 flag=1 multi=5.0000 len=3252	lytic	low quality draft	ERR2206795
k127_20116 flag=0 multi=6.9938 len=9879	lytic	low quality draft	ERR2206795
k127_2215 flag=0 multi=7.0000 len=4168	lytic	low quality draft	ERR2206795
k127_360611 flag=1 multi=4.0000 len=3198	lytic	low quality draft	ERR2206795
k127_21207 flag=0 multi=5.9856 len=3598	lytic	low quality draft	ERR2206795
k127_19648 flag=1 multi=5.3460 len=3355	lytic	low quality draft	ERR2206795
k127_358751 flag=1 multi=2.9410 len=3379	lytic	low quality draft	ERR2206795
k127_32943 flag=1 multi=4.8187 len=5305	lytic	low quality draft	ERR2206795
k127_239783 flag=1 multi=6.0000 len=4173	lytic	low quality draft	ERR2206795
k127_277851 flag=1 multi=6.0000 len=5636	lytic	low quality draft	ERR2206795
k127_6566 flag=0 multi=7.0000 len=8380	lytic	low quality draft	ERR2206795
k127_27554 flag=1 multi=6.0000 len=6345	lytic	low quality draft	ERR2206795
k127_385162 flag=1 multi=5.0000 len=4155	lytic	low quality draft	ERR2206795
k127_235064 flag=1 multi=5.7974 len=5087	lytic	low quality draft	ERR2206795
k127_469740 flag=0 multi=4.9816 len=4477	lytic	low quality draft	ERR2206795
k127_194652 flag=1 multi=5.0000 len=6205	lytic	low quality draft	ERR2206795
k127_113910 flag=1 multi=5.0000 len=3511	lytic	low quality draft	ERR2206795
k127_150246 flag=1 multi=6.6891 len=7477	lytic	low quality draft	ERR2206795
k127_305053 flag=1 multi=5.0000 len=4268	lytic	low quality draft	ERR2206795
k127_188962 flag=1 multi=6.0000 len=4076	lytic	low quality draft	ERR2206795
k127_193980 flag=1 multi=4.0000 len=3117	lytic	low quality draft	ERR2206795
k127_245324 flag=1 multi=7.0000 len=7217	lytic	low quality draft	ERR2206795
k127_128018 flag=1 multi=6.0000 len=3874	lytic	low quality draft	ERR2206795
k127_291010 flag=1 multi=8.0000 len=6244	lytic	low quality draft	ERR2206795
k127_413748 flag=1 multi=5.0000 len=4744	lytic	low quality draft	ERR2206795
k127_361261 flag=0 multi=31.0000 len=30420	lytic	low quality draft	ERR2206795
k127_101326 flag=1 multi=4.0000 len=4525	lytic	low quality draft	ERR2206795
k127_379126 flag=1 multi=7.0000 len=3720	lytic	low quality draft	ERR2206795
k127_243573 flag=0 multi=24.9939 len=39542	lytic	low quality draft	ERR2206795
k127_474504 flag=1 multi=7.0000 len=5263	lytic	low quality draft	ERR2206795
k127_497678 flag=0 multi=7.0000 len=4073	lytic	low quality draft	ERR2206795
k127_288693 flag=1 multi=6.0000 len=5869	lytic	low quality draft	ERR2206795
k127_321475 flag=1 multi=8.0000 len=6190	lytic	low quality draft	ERR2206795
k127_447361 flag=1 multi=7.0000 len=4872	lytic	low quality draft	ERR2206795
k127_300108 flag=1 multi=6.0000 len=3054	lytic	low quality draft	ERR2206795
k127_83283 flag=1 multi=4.7920 len=5046	lytic	low quality draft	ERR2206795
k127_482673 flag=1 multi=5.0000 len=5693	lytic	low quality draft	ERR2206796
k127_261941 flag=1 multi=6.0000 len=5392	lytic	low quality draft	ERR2206796
k127_297611 flag=1 multi=5.0000 len=4866	lytic	low quality draft	ERR2206796
k127_224995 flag=0 multi=6.9786 len=5743	lytic	low quality draft	ERR2206796
k127_446757 flag=0 multi=9.0535 len=3755	lytic	low quality draft	ERR2206796
k127_284404 flag=1 multi=4.0000 len=5793	lytic	low quality draft	ERR2206796
k127_182983 flag=1 multi=6.0000 len=3423	lytic	low quality draft	ERR2206796
k127_85847 flag=0 multi=6.3637 len=7268	lytic	low quality draft	ERR2206796
k127_226049 flag=1 multi=5.0000 len=3362	lytic	low quality draft	ERR2206796
k127_45893 flag=1 multi=5.0000 len=5001	lytic	low quality draft	ERR2206796
k127_65987 flag=0 multi=9.8547 len=6454	lytic	low quality draft	ERR2206796
k127_90854 flag=0 multi=5.9929 len=7125	lytic	medium quality draft	ERR2206796
k127_480195 flag=1 multi=7.9575 len=9674	lytic	low quality draft	ERR2206796
k127_470107 flag=0 multi=5.7368 len=3869	lytic	low quality draft	ERR2206796
k127_301584 flag=0 multi=78.4480 len=9668	lytic	low quality draft	ERR2206796
k127_481970 flag=1 multi=5.0000 len=6036	lytic	low quality draft	ERR2206796
k127_93221 flag=1 multi=5.0000 len=6383	lytic	low quality draft	ERR2206796
k127_436857 flag=0 multi=13.9688 len=4294	lytic	low quality draft	ERR2206796
k127_404278 flag=0 multi=21.9710 len=7376	lytic	low quality draft	ERR2206796
k127_276788 flag=1 multi=5.0000 len=3640	lytic	low quality draft	ERR2206796
k127_446754 flag=0 multi=16.9539 len=3595	lytic	low quality draft	ERR2206796
k127_22282 flag=1 multi=3.0000 len=3633	lytic	low quality draft	ERR2206796
k127_136219 flag=0 multi=9.9527 len=6782	lytic	low quality draft	ERR2206796
k127_437231 flag=0 multi=11.0000 len=91659	lytic	medium quality draft	ERR2206796
k127_133538 flag=1 multi=4.0000 len=3744	lytic	low quality draft	ERR2206796
k127_27369 flag=0 multi=6.0000 len=9979	lytic	low quality draft	ERR2206796
k127_480503 flag=0 multi=8.7193 len=9844	lytic	low quality draft	ERR2206796
k127_256100 flag=0 multi=5.7139 len=3584	lytic	low quality draft	ERR2206796
k127_317871 flag=1 multi=8.0000 len=8230	lytic	low quality draft	ERR2206796
k127_69165 flag=1 multi=7.0000 len=5971	lytic	low quality draft	ERR2206796
k127_119361 flag=0 multi=7.6934 len=4808	lytic	low quality draft	ERR2206796
k127_162751 flag=1 multi=5.0000 len=4773	lytic	low quality draft	ERR2206796
k127_493908 flag=0 multi=3.9854 len=4236	lytic	low quality draft	ERR2206796
k127_7500 flag=0 multi=14.0000 len=3147	lytic	low quality draft	ERR2206796
k127_86917 flag=1 multi=41.0000 len=69853	lytic	medium quality draft	ERR2206796
k127_178747 flag=1 multi=5.0000 len=3228	lytic	low quality draft	ERR2206796
k127_195713 flag=1 multi=5.0000 len=5301	lytic	low quality draft	ERR2206796
k127_67106 flag=0 multi=13.0000 len=7060	lytic	low quality draft	ERR2206796
k127_107601 flag=0 multi=11.7731 len=7544	lytic	low quality draft	ERR2206796
k127_229291 flag=1 multi=5.0000 len=3802	lytic	low quality draft	ERR2206796
k127_96450 flag=0 multi=31.0000 len=4317	lytic	low quality draft	ERR2206796
k127_454910 flag=0 multi=14.3118 len=9043	lytic	low quality draft	ERR2206796
k127_264317 flag=0 multi=8.0000 len=3505	lytic	low quality draft	ERR2206796
k127_33523 flag=0 multi=4.0000 len=3572	lytic	low quality draft	ERR2206796
k127_240401 flag=0 multi=12.9665 len=7282	lytic	low quality draft	ERR2206796
k127_410025 flag=0 multi=20.0000 len=89940	lytic	high quality draft	ERR2206796
k127_416386 flag=0 multi=2.9790 len=3551	lytic	low quality draft	ERR2206796
k127_124080 flag=1 multi=7.0000 len=4011	lytic	low quality draft	ERR2206796
k127_438752 flag=0 multi=11.7423 len=8308	lytic	low quality draft	ERR2206796
k127_222101 flag=1 multi=5.0000 len=7140	lytic	low quality draft	ERR2206796
k127_359662 flag=0 multi=8.9858 len=5764	lytic	low quality draft	ERR2206796
k127_54603 flag=0 multi=6.3250 len=3407	lytic	low quality draft	ERR2206796
k127_132550 flag=0 multi=5.9869 len=3952	lytic	low quality draft	ERR2206796
k127_380297 flag=0 multi=25.9344 len=3939	lytic	low quality draft	ERR2206796
k127_107700 flag=1 multi=4.0000 len=6428	lytic	low quality draft	ERR2206796
k127_256991 flag=0 multi=15.9697 len=5082	lytic	low quality draft	ERR2206796
k127_392078 flag=1 multi=5.0000 len=4148	lytic	low quality draft	ERR2206796
k127_323746 flag=0 multi=7.9835 len=4364	lytic	low quality draft	ERR2206796
k127_154098 flag=1 multi=10.0000 len=6646	lytic	low quality draft	ERR2206796
k127_204247 flag=1 multi=7.0000 len=3694	lytic	low quality draft	ERR2206796
k127_206886 flag=0 multi=7.5286 len=3986	lytic	low quality draft	ERR2206796
k127_339627 flag=0 multi=7.9553 len=9397	lytic	low quality draft	ERR2206796
k127_148482 flag=0 multi=15.3297 len=3342	lytic	low quality draft	ERR2206796
k127_145362 flag=0 multi=5.9880 len=4308	lytic	low quality draft	ERR2206796
k127_134317 flag=0 multi=4.9639 len=3561	lytic	low quality draft	ERR2206796
k127_8541 flag=1 multi=7.0000 len=4973	lytic	low quality draft	ERR2206796
k127_276233 flag=0 multi=10.1574 len=5623	lytic	low quality draft	ERR2206796
k127_264959 flag=1 multi=5.0000 len=4039	lytic	low quality draft	ERR2206796
k127_150789 flag=1 multi=6.0000 len=5228	lytic	low quality draft	ERR2206796
k127_8935 flag=0 multi=9.9851 len=6185	lytic	low quality draft	ERR2206796
k127_341927 flag=1 multi=6.0000 len=9267	lytic	low quality draft	ERR2206796
k127_239601 flag=0 multi=8.9989 len=7705	lytic	low quality draft	ERR2206796
k127_152400 flag=0 multi=5.0000 len=5377	lytic	low quality draft	ERR2206796
k127_232233 flag=1 multi=8.0000 len=5279	lytic	low quality draft	ERR2206797
k127_2670 flag=0 multi=12.0000 len=4501	lytic	low quality draft	ERR2206797
k127_104171 flag=1 multi=7.0000 len=6689	lytic	low quality draft	ERR2206797
k127_164467 flag=1 multi=7.0000 len=7338	lytic	low quality draft	ERR2206797
k127_28412 flag=1 multi=7.0000 len=4648	lytic	low quality draft	ERR2206797
k127_197448 flag=1 multi=7.0000 len=3462	lytic	low quality draft	ERR2206797
k127_118912 flag=1 multi=12.0000 len=94479	lytic	low quality draft	ERR2206797
k127_108620 flag=1 multi=8.0000 len=5509	lytic	low quality draft	ERR2206797
k127_171740 flag=1 multi=6.0000 len=6909	lytic	low quality draft	ERR2206797
k127_160521 flag=1 multi=7.0000 len=7111	lytic	low quality draft	ERR2206797
k127_219595 flag=1 multi=6.0000 len=6915	lytic	low quality draft	ERR2206797
k127_173890 flag=1 multi=8.0000 len=3098	lytic	low quality draft	ERR2206798
k127_4137 flag=0 multi=15.7692 len=6417	lytic	low quality draft	ERR2206798
k127_162495 flag=0 multi=7.9849 len=4763	lytic	low quality draft	ERR2206798
k127_448282 flag=1 multi=8.0000 len=5711	lytic	low quality draft	ERR2206798
k127_63663 flag=0 multi=50.7800 len=8891	lytic	low quality draft	ERR2206798
k127_20356 flag=0 multi=16.1901 len=8207	lytic	low quality draft	ERR2206798
k127_347356 flag=1 multi=10.0000 len=3885	lytic	low quality draft	ERR2206798
k127_176479 flag=0 multi=13.9741 len=5142	lytic	low quality draft	ERR2206798
k127_163146 flag=0 multi=9.9706 len=3186	lytic	low quality draft	ERR2206798
k127_247439 flag=1 multi=5.0000 len=3304	lytic	low quality draft	ERR2206798
k127_455921 flag=1 multi=7.0000 len=9657	lytic	low quality draft	ERR2206798
k127_223738 flag=1 multi=3.9908 len=4708	lytic	low quality draft	ERR2206798
k127_426851 flag=0 multi=9.9905 len=9603	lytic	low quality draft	ERR2206798
k127_361073 flag=1 multi=8.0000 len=7452	lytic	low quality draft	ERR2206798
k127_454260 flag=1 multi=7.0000 len=3844	lytic	low quality draft	ERR2206798
k127_374291 flag=0 multi=6.0000 len=3705	lytic	low quality draft	ERR2206798
k127_465811 flag=3 multi=16.0004 len=38016	lytic	medium quality draft	ERR2206798
k127_230642 flag=1 multi=7.0000 len=3424	lytic	low quality draft	ERR2206798
k127_431742 flag=0 multi=18.9562 len=8354	lytic	low quality draft	ERR2206798
k127_19698 flag=0 multi=14.5180 len=6197	lytic	low quality draft	ERR2206798
k127_117791 flag=0 multi=29.1194 len=9648	lytic	low quality draft	ERR2206798
k127_324167 flag=1 multi=8.0000 len=3162	lytic	low quality draft	ERR2206798
k127_315955 flag=0 multi=8.9847 len=5362	lysogenic	low quality draft	ERR2206798
k127_83782 flag=1 multi=6.0000 len=3727	lytic	low quality draft	ERR2206798
k127_324511 flag=0 multi=7.8356 len=5536	lytic	low quality draft	ERR2206798
k127_198700 flag=0 multi=6.0000 len=8111	lytic	low quality draft	ERR2206798
k127_346394 flag=1 multi=6.0000 len=3187	lytic	low quality draft	ERR2206798
k127_331941 flag=0 multi=8.4792 len=4482	lytic	low quality draft	ERR2206798
k127_361935 flag=1 multi=5.0000 len=3272	lytic	low quality draft	ERR2206798
k127_8452 flag=1 multi=8.0000 len=5833	lytic	low quality draft	ERR2206798
k127_277624 flag=0 multi=35.3715 len=6539	lytic	low quality draft	ERR2206798
k127_201247 flag=0 multi=18.9710 len=6333	lytic	low quality draft	ERR2206798
k127_118256 flag=1 multi=5.0000 len=4768	lytic	low quality draft	ERR2206798
k127_312911 flag=0 multi=21.3037 len=72279	lytic	high quality draft	ERR2206798
k127_209698 flag=0 multi=19.1346 len=4264	lytic	low quality draft	ERR2206798
k127_380234 flag=1 multi=6.0000 len=3867	lytic	low quality draft	ERR2206798
k127_213613 flag=1 multi=8.7602 len=8293	lytic	low quality draft	ERR2206798
k127_344280 flag=1 multi=10.0000 len=8814	lytic	low quality draft	ERR2206798
k127_205261 flag=1 multi=7.0000 len=4685	lytic	low quality draft	ERR2206798
k127_322436 flag=1 multi=6.0000 len=6480	lytic	low quality draft	ERR2206798
k127_369364 flag=1 multi=4.0000 len=3820	lytic	low quality draft	ERR2206798
k127_331690 flag=0 multi=21.9331 len=3267	lytic	low quality draft	ERR2206798
k127_317671 flag=1 multi=8.0000 len=3019	lytic	low quality draft	ERR2206798
k127_172706 flag=1 multi=4.0000 len=3487	lytic	low quality draft	ERR2206798
k127_41662 flag=0 multi=13.0000 len=3060	lytic	low quality draft	ERR2206798
k127_465811 flag=3 multi=16.0004 len=38016	lytic	complete circular	ERR2206798
k127_235033 flag=0 multi=16.0000 len=74832	lytic	low quality draft	ERR3761395
k127_95942 flag=1 multi=5.0000 len=4837	lytic	low quality draft	ERR3761395
k127_217793 flag=0 multi=16.0000 len=37698	lytic	low quality draft	ERR3761395
k127_788 flag=1 multi=6.0000 len=5575	lytic	low quality draft	ERR3761395
k127_1407 flag=1 multi=10.3407 len=23097_fragment_1	lysogenic	low quality draft	ERR3761395
k127_117041 flag=0 multi=9.0000 len=4868	lytic	low quality draft	ERR3761396
k127_21125 flag=0 multi=10.9837 len=6278	lytic	low quality draft	ERR3761396
k127_205435 flag=1 multi=5.0000 len=4710	lytic	low quality draft	ERR3761396
k127_497181 flag=1 multi=5.0000 len=3794	lytic	low quality draft	ERR3761396
k127_508260 flag=1 multi=6.0000 len=4790	lytic	low quality draft	ERR3761396
k127_190434 flag=0 multi=8.6756 len=6262	lytic	low quality draft	ERR3761396
k127_54004 flag=1 multi=21.8604 len=10399_fragment_1	lysogenic	low quality draft	ERR3761396
k127_287802 flag=0 multi=4.9871 len=3229	lytic	low quality draft	ERR3761396
k127_434501 flag=1 multi=9.0000 len=4714	lytic	low quality draft	ERR3761396
k127_244914 flag=1 multi=8.0000 len=3462	lytic	low quality draft	ERR3761397
k127_263724 flag=0 multi=16.9956 len=36578	lytic	low quality draft	ERR3761397
k127_319369 flag=0 multi=7.9764 len=6048	lytic	low quality draft	ERR3761397
k127_293505 flag=0 multi=10.2872 len=8241_fragment_1	lysogenic	low quality draft	ERR3761397
k127_145513 flag=0 multi=30.5138 len=8580	lytic	medium quality draft	ERR3761397
k127_463094 flag=0 multi=22.0000 len=54736	lytic	medium quality draft	ERR3761397
k127_404927 flag=0 multi=5.9469 len=3233	lytic	low quality draft	ERR3761397
k127_367076 flag=0 multi=11.9802 len=5677	lytic	low quality draft	ERR3761397
k127_225364 flag=0 multi=18.0000 len=36291	lytic	high quality draft	ERR3761397
k127_97838 flag=1 multi=7.0000 len=4332	lytic	low quality draft	ERR3761397
k127_360937 flag=0 multi=18.1208 len=8230	lytic	low quality draft	ERR3761397
k127_170383 flag=0 multi=22.0000 len=30241_fragment_1	lysogenic	low quality draft	ERR3761397
k127_692463 flag=1 multi=12.0000 len=8481	lytic	low quality draft	ERR3761398
k127_168502 flag=0 multi=12.9402 len=75497	lytic	low quality draft	ERR3761398
k127_369851 flag=0 multi=6.0000 len=3885	lytic	low quality draft	ERR3761398
k127_705941 flag=1 multi=9.0000 len=3430	lytic	low quality draft	ERR3761398
k127_134405 flag=1 multi=6.0000 len=4237	lytic	low quality draft	ERR3761398
k127_407304 flag=1 multi=7.0000 len=3159	lytic	low quality draft	ERR3761398
k127_641663 flag=0 multi=12.0000 len=3587	lytic	low quality draft	ERR3761398
k127_502970 flag=0 multi=8.0000 len=6245	lytic	low quality draft	ERR3761398
k127_397827 flag=1 multi=7.0000 len=3294	lytic	low quality draft	ERR3761398
k127_616794 flag=0 multi=7.4279 len=7014	lytic	low quality draft	ERR3761398
k127_104455 flag=0 multi=33.9383 len=41343	lysogenic	low quality draft	ERR3761398
k127_359362 flag=0 multi=7.9917 len=8611	lytic	low quality draft	ERR3761398
k127_383976 flag=1 multi=9.0000 len=4569	lytic	low quality draft	ERR3761398
k127_403143 flag=1 multi=8.8572 len=3027	lytic	low quality draft	ERR3761398
k127_113948 flag=0 multi=8.0000 len=3667	lytic	low quality draft	ERR3761398
k127_715791 flag=1 multi=11.0000 len=5893	lytic	low quality draft	ERR3761398
k127_168502 flag=0 multi=12.9402 len=75497	lytic	complete circular	ERR3761398
k127_359535 flag=1 multi=2.0000 len=3031	lytic	low quality draft	ERR3761399
k127_90460 flag=0 multi=6.9684 len=3927	lytic	low quality draft	ERR3761399
k127_85631 flag=0 multi=11.2329 len=6474	lytic	low quality draft	ERR3761399
k127_411139 flag=1 multi=8.0000 len=6016	lytic	low quality draft	ERR3761399
k127_202997 flag=0 multi=30.9438 len=5468	lytic	low quality draft	ERR3761399
k127_377931 flag=1 multi=4.0000 len=3227	lytic	low quality draft	ERR3761399
k127_217189 flag=0 multi=13.9681 len=4197	lytic	low quality draft	ERR3761399
k127_291422 flag=0 multi=17.9428 len=3097	lytic	low quality draft	ERR3761399
k127_301833 flag=0 multi=10.9363 len=6778	lytic	low quality draft	ERR3761399
k127_342806 flag=0 multi=70.9014 len=7225	lytic	low quality draft	ERR3761399
k127_321858 flag=1 multi=13.0000 len=6626	lytic	low quality draft	ERR3761399
k127_150186 flag=0 multi=14.6336 len=6055	lytic	low quality draft	ERR3761399
k127_416026 flag=1 multi=6.0000 len=6050	lytic	low quality draft	ERR3761399
k127_121894 flag=1 multi=5.0558 len=5289	lytic	low quality draft	ERR3761399
k127_215388 flag=1 multi=12.0000 len=39134_fragment_1	lysogenic	low quality draft	ERR3761399
k127_491598 flag=0 multi=4.8717 len=3650	lytic	low quality draft	ERR3761399
k127_289013 flag=1 multi=8.0000 len=8723	lytic	low quality draft	ERR3761399
k127_187649 flag=1 multi=6.0000 len=4051	lytic	low quality draft	ERR3761399
k127_482547 flag=1 multi=23.0000 len=34267	lytic	high quality draft	ERR3761399
k127_193452 flag=1 multi=11.0000 len=38677	lytic	low quality draft	ERR3761399
k127_283446 flag=1 multi=8.0000 len=4298	lytic	low quality draft	ERR3761399
k127_10604 flag=1 multi=9.0000 len=4872	lytic	low quality draft	ERR3761399
k127_324791 flag=0 multi=12.9702 len=4148	lytic	low quality draft	ERR3761399
k127_290111 flag=1 multi=9.0000 len=3848	lytic	low quality draft	ERR3761399
k127_31020 flag=1 multi=9.0000 len=4808	lytic	low quality draft	ERR3761399
k127_104164 flag=0 multi=13.3722 len=4093	lytic	low quality draft	ERR3761399
k127_241628 flag=1 multi=9.0000 len=5938	lytic	low quality draft	ERR3761399
k127_357748 flag=1 multi=11.0000 len=65353	lytic	medium quality draft	ERR3761399
k127_47932 flag=1 multi=9.0000 len=7754	lytic	low quality draft	ERR3761399
k127_281674 flag=0 multi=12.9840 len=7631	lytic	low quality draft	ERR3761399
k127_233831 flag=0 multi=14.4515 len=7392	lytic	low quality draft	ERR3761399
k127_484687 flag=1 multi=7.6013 len=8158	lytic	low quality draft	ERR3761399
k127_422061 flag=0 multi=19.0000 len=3391	lytic	low quality draft	ERR3761414
k127_443721 flag=1 multi=13.6004 len=7549	lytic	low quality draft	ERR3761414
k127_119951 flag=1 multi=7.0000 len=4765	lytic	low quality draft	ERR3761414
k127_239875 flag=0 multi=24.0450 len=3458	lytic	low quality draft	ERR3761414
k127_292250 flag=0 multi=9.9831 len=5465	lytic	low quality draft	ERR3761414
k127_414294 flag=1 multi=8.0000 len=4317	lytic	low quality draft	ERR3761414
k127_566096 flag=1 multi=8.0000 len=3827	lytic	low quality draft	ERR3761414
k127_528364 flag=1 multi=3.0000 len=3909	lytic	low quality draft	ERR3761414
k127_3468 flag=1 multi=8.0000 len=7486	lytic	low quality draft	ERR3761414
k127_447444 flag=0 multi=8.9631 len=8961	lytic	low quality draft	ERR3761414
k127_28863 flag=1 multi=8.9858 len=5770	lytic	low quality draft	ERR3761414
k127_492822 flag=1 multi=6.0000 len=9381	lytic	low quality draft	ERR3761414
k127_306435 flag=1 multi=10.0000 len=5922	lytic	low quality draft	ERR3761414
k127_668099 flag=1 multi=6.0000 len=3613	lysogenic	low quality draft	ERR3761414
k127_582970 flag=1 multi=8.0000 len=3214	lytic	low quality draft	ERR3761414
k127_411831 flag=0 multi=11.9804 len=5750	lytic	low quality draft	ERR3761414
k127_482317 flag=1 multi=7.0000 len=5315	lytic	low quality draft	ERR3761414
k127_35783 flag=0 multi=16.8866 len=4555	lytic	low quality draft	ERR3761414
k127_311558 flag=0 multi=9.9784 len=4287	lytic	low quality draft	ERR3761414
k127_44065 flag=1 multi=6.0000 len=8999	lytic	low quality draft	ERR3761414
k127_61173 flag=1 multi=9.0000 len=5417	lytic	low quality draft	ERR3761414
k127_228774 flag=1 multi=14.8057 len=7837	lytic	low quality draft	ERR3761414
k127_307540 flag=1 multi=9.0000 len=21717_fragment_1	lysogenic	low quality draft	ERR3761414
k127_192349 flag=0 multi=8.8620 len=6155	lytic	low quality draft	ERR3761414
k127_485272 flag=1 multi=7.0000 len=3859	lytic	low quality draft	ERR3761414
k127_218558 flag=0 multi=17.9446 len=6261	lytic	low quality draft	ERR3761414
k127_193522 flag=1 multi=6.0000 len=6784	lytic	low quality draft	ERR3761414
k127_85535 flag=1 multi=8.9763 len=8574	lytic	low quality draft	ERR3761414
k127_630202 flag=1 multi=7.0000 len=3190	lytic	low quality draft	ERR3761414
k127_543708 flag=1 multi=10.0000 len=9155	lytic	low quality draft	ERR3761416
k127_317438 flag=0 multi=33.8939 len=3236	lytic	low quality draft	ERR3761416
k127_372680 flag=0 multi=23.9513 len=4854	lytic	low quality draft	ERR3761416
k127_217126 flag=1 multi=11.0000 len=7013	lytic	low quality draft	ERR3761416
k127_17643 flag=0 multi=8.9799 len=4113	lytic	low quality draft	ERR3761416
k127_552023 flag=1 multi=11.0000 len=3321	lytic	low quality draft	ERR3761416
k127_399013 flag=0 multi=8.0000 len=3300	lytic	low quality draft	ERR3761416
k127_235029 flag=1 multi=6.0000 len=3560	lytic	low quality draft	ERR3761416
k127_137295 flag=0 multi=8.9775 len=3687	lytic	low quality draft	ERR3761416
k127_716847 flag=1 multi=21.8102 len=4221	lytic	low quality draft	ERR3761416
k127_520629 flag=1 multi=15.0000 len=7180	lytic	low quality draft	ERR3761416
k127_598564 flag=1 multi=11.0000 len=9794	lytic	low quality draft	ERR3761416
k127_455702 flag=1 multi=6.0000 len=3283	lytic	low quality draft	ERR3761416
k127_240101 flag=0 multi=10.0815 len=7034	lytic	low quality draft	ERR3761416
k127_351313 flag=0 multi=24.9653 len=7037	lytic	low quality draft	ERR3761416
k127_371091 flag=1 multi=17.0000 len=4316	lytic	low quality draft	ERR3761416
k127_737678 flag=1 multi=5.0000 len=3439	lytic	low quality draft	ERR3761416
k127_471119 flag=1 multi=8.0000 len=5807	lytic	low quality draft	ERR3761416
k127_501953 flag=0 multi=29.9640 len=3097	lytic	low quality draft	ERR3761416
k127_319003 flag=1 multi=6.0000 len=4240	lytic	low quality draft	ERR3761416
k127_750593 flag=1 multi=6.0000 len=3083	lytic	low quality draft	ERR3761416
k127_716488 flag=1 multi=5.0000 len=6223	lytic	low quality draft	ERR3761416
k127_668140 flag=1 multi=12.0000 len=5265	lytic	low quality draft	ERR3761416
k127_577428 flag=1 multi=5.0000 len=3837	lytic	low quality draft	ERR3761416
k127_513811 flag=1 multi=7.9861 len=5172	lytic	low quality draft	ERR3761416
k127_146460 flag=0 multi=17.6665 len=4997	lytic	low quality draft	ERR3761416
k127_540759 flag=1 multi=10.0000 len=3291	lytic	low quality draft	ERR3761416
k127_527751 flag=1 multi=8.0000 len=3279	lytic	low quality draft	ERR3761416
k127_399069 flag=1 multi=11.0000 len=6624	lytic	low quality draft	ERR3761416
k127_502416 flag=0 multi=8.5451 len=3895	lytic	low quality draft	ERR3761416
k127_437182 flag=1 multi=7.0000 len=4528	lytic	low quality draft	ERR3761416
k127_610756 flag=1 multi=12.0000 len=5856	lytic	low quality draft	ERR3761416
k127_337251 flag=1 multi=8.9456 len=7633	lytic	low quality draft	ERR3761416
k127_415675 flag=1 multi=4.0000 len=3254	lytic	low quality draft	ERR3761416
k127_612275 flag=1 multi=11.0000 len=3500	lytic	low quality draft	ERR3761416
k127_585803 flag=1 multi=6.0000 len=3255	lytic	low quality draft	ERR3761416
k127_272742 flag=1 multi=6.0000 len=3114	lytic	low quality draft	ERR3761416
k127_91403 flag=1 multi=7.0000 len=6831	lytic	low quality draft	ERR3761416
k127_518864 flag=0 multi=20.9735 len=7678	lytic	low quality draft	ERR3761416
k127_782732 flag=1 multi=7.0000 len=3791	lytic	low quality draft	ERR3761416
k127_115439 flag=1 multi=5.0000 len=3324	lytic	low quality draft	ERR3761416
k127_454432 flag=0 multi=59.8804 len=5553	lytic	low quality draft	ERR3761416
k127_758626 flag=1 multi=6.0000 len=5437	lytic	low quality draft	ERR3761416
k127_464600 flag=1 multi=11.0000 len=6911	lytic	low quality draft	ERR3761416
k127_55523 flag=0 multi=35.2139 len=4714	lytic	low quality draft	ERR3761416
k127_273052 flag=1 multi=10.0000 len=7212	lytic	low quality draft	ERR3761416
k127_24512 flag=1 multi=8.0000 len=4339	lytic	low quality draft	ERR3761416
k127_725237 flag=1 multi=14.0000 len=3602	lytic	low quality draft	ERR3761416
k127_212065 flag=1 multi=9.0000 len=5490	lytic	low quality draft	ERR3761416
k127_684698 flag=0 multi=8.9432 len=7591	lytic	low quality draft	ERR3761416
k127_457691 flag=1 multi=11.0000 len=9588	lytic	low quality draft	ERR3761416
k127_586773 flag=1 multi=6.0000 len=3646	lytic	low quality draft	ERR3761416
k127_475223 flag=1 multi=8.0000 len=5024	lytic	low quality draft	ERR3761416
k127_344265 flag=1 multi=15.9715 len=5395	lytic	low quality draft	ERR3761416
k127_549196 flag=1 multi=10.0000 len=9542	lytic	low quality draft	ERR3761416
k127_542462 flag=1 multi=10.0000 len=6946	lytic	low quality draft	ERR3761416
k127_42910 flag=1 multi=6.8474 len=6818	lytic	low quality draft	ERR3761416
k127_217673 flag=1 multi=9.0000 len=4109	lytic	low quality draft	ERR3761416
k127_345208 flag=0 multi=23.7974 len=9149	lytic	low quality draft	ERR3761416
k127_54974 flag=1 multi=9.0000 len=6485	lytic	low quality draft	ERR3761416
k127_410859 flag=1 multi=8.0000 len=3973	lytic	low quality draft	ERR3761416
k127_317201 flag=0 multi=12.9861 len=8771	lytic	low quality draft	ERR3761416
k127_677545 flag=1 multi=5.0000 len=4109	lytic	low quality draft	ERR3761417
k127_217275 flag=0 multi=14.9829 len=8293	lytic	low quality draft	ERR3761417
k127_590445 flag=0 multi=6.9738 len=4700	lytic	low quality draft	ERR3761417
k127_887940 flag=0 multi=6.9932 len=8925	lytic	medium quality draft	ERR3761417
k127_411309 flag=1 multi=11.0000 len=9403	lytic	low quality draft	ERR3761417
k127_88772 flag=1 multi=8.0000 len=8155	lytic	low quality draft	ERR3761417
k127_221580 flag=0 multi=11.9653 len=3299	lytic	low quality draft	ERR3761417
k127_71109 flag=0 multi=11.5122 len=8593	lytic	low quality draft	ERR3761417
k127_120875 flag=1 multi=7.1398 len=5142	lytic	low quality draft	ERR3761417
k127_562193 flag=1 multi=5.0000 len=3467	lytic	low quality draft	ERR3761417
k127_248641 flag=0 multi=14.0649 len=5891	lytic	low quality draft	ERR3761417
k127_679049 flag=1 multi=9.0000 len=5219	lytic	low quality draft	ERR3761417
k127_62732 flag=0 multi=8.4071 len=5818	lytic	low quality draft	ERR3761417
k127_915070 flag=0 multi=10.9465 len=9498	lytic	low quality draft	ERR3761417
k127_152635 flag=0 multi=21.9656 len=48970	lytic	high quality draft	ERR3761417
k127_838537 flag=1 multi=3.0000 len=3384	lytic	low quality draft	ERR3761417
k127_55812 flag=1 multi=6.0000 len=9665	lytic	low quality draft	ERR3761417
k127_411632 flag=1 multi=6.0000 len=4425	lytic	low quality draft	ERR3761417
k127_309615 flag=0 multi=21.5140 len=35229	lytic	low quality draft	ERR3761417
k127_185527 flag=1 multi=6.0000 len=3119	lytic	low quality draft	ERR3761417
k127_200453 flag=1 multi=14.9746 len=32902	lytic	medium quality draft	ERR3761417
k127_758821 flag=0 multi=7.9898 len=6968	lytic	low quality draft	ERR3761417
k127_603035 flag=1 multi=6.0000 len=6398	lytic	low quality draft	ERR3761417
k127_132987 flag=0 multi=12.9671 len=3776	lytic	low quality draft	ERR3761417
k127_504918 flag=0 multi=9.7980 len=4316	lytic	low quality draft	ERR3761417
k127_442222 flag=1 multi=7.0000 len=4004	lytic	low quality draft	ERR3761417
k127_286275 flag=1 multi=7.0000 len=8591	lytic	low quality draft	ERR3761417
k127_666747 flag=1 multi=9.0000 len=3715	lytic	low quality draft	ERR3761417
k127_544103 flag=1 multi=8.0000 len=9315	lytic	low quality draft	ERR3761417
k127_991738 flag=1 multi=6.0000 len=5934	lytic	low quality draft	ERR3761417
k127_404990 flag=1 multi=7.0000 len=5123	lytic	low quality draft	ERR3761417
k127_969234 flag=1 multi=10.0000 len=9717	lytic	low quality draft	ERR3761417
k127_327297 flag=1 multi=5.3842 len=4023	lytic	low quality draft	ERR3761417
k127_729470 flag=0 multi=6.0000 len=5658	lytic	low quality draft	ERR3761417
k127_457185 flag=0 multi=23.0000 len=52475	lytic	high quality draft	ERR3761417
k127_790495 flag=0 multi=6.9805 len=3208	lytic	low quality draft	ERR3761417
k127_395631 flag=1 multi=4.0000 len=3116	lytic	low quality draft	ERR3761417
k127_501899 flag=0 multi=7.9853 len=4890	lytic	low quality draft	ERR3761417
k127_513332 flag=0 multi=12.5466 len=3541	lytic	low quality draft	ERR3761417
k127_348855 flag=1 multi=6.0000 len=3463	lytic	low quality draft	ERR3761417
k127_549420 flag=1 multi=6.0000 len=4171	lytic	low quality draft	ERR3761417
k127_483372 flag=0 multi=14.9958 len=33696	lytic	low quality draft	ERR3761417
k127_926620 flag=1 multi=5.0000 len=3080	lytic	low quality draft	ERR3761417
k127_608982 flag=1 multi=12.6642 len=3045	lytic	low quality draft	ERR3761417
k127_554507 flag=1 multi=5.0000 len=3782	lytic	low quality draft	ERR3761417
k127_604351 flag=0 multi=24.0000 len=32695	lytic	high quality draft	ERR3761417
k127_666291 flag=1 multi=12.0000 len=32645	lytic	low quality draft	ERR3761417
k127_7641 flag=0 multi=16.7135 len=4874	lytic	low quality draft	ERR3761417
k127_215908 flag=1 multi=6.0000 len=3760	lytic	low quality draft	ERR3761417
k127_889540 flag=0 multi=26.9838 len=33843	lytic	low quality draft	ERR3761417
k127_223718 flag=0 multi=10.0000 len=4012	lytic	low quality draft	ERR3761417
k127_158495 flag=1 multi=8.0000 len=5828	lytic	low quality draft	ERR3761419
k127_808945 flag=1 multi=64.0000 len=9892	lytic	low quality draft	ERR3761419
k127_553726 flag=1 multi=5.0000 len=3400	lytic	low quality draft	ERR3761419
k127_353548 flag=1 multi=11.2602 len=5227	lytic	low quality draft	ERR3761419
k127_104109 flag=1 multi=17.0000 len=56190	lytic	medium quality draft	ERR3761419
k127_729806 flag=1 multi=5.0000 len=5751	lytic	low quality draft	ERR3761419
k127_152685 flag=1 multi=8.0000 len=6257	lytic	low quality draft	ERR3761419
k127_488562 flag=0 multi=16.9293 len=4203	lytic	low quality draft	ERR3761419
k127_21140 flag=0 multi=6.9879 len=5068	lytic	low quality draft	ERR3761419
k127_732333 flag=1 multi=9.0000 len=5150	lytic	low quality draft	ERR3761419
k127_227460 flag=0 multi=11.0000 len=6103	lytic	low quality draft	ERR3761419
k127_933085 flag=1 multi=5.0000 len=3278	lytic	low quality draft	ERR3761419
k127_113437 flag=0 multi=10.0000 len=7473	lytic	low quality draft	ERR3761419
k127_659158 flag=1 multi=9.0000 len=7069	lytic	low quality draft	ERR3761419
k127_335997 flag=1 multi=5.0000 len=3938	lytic	low quality draft	ERR3761419
k127_94952 flag=1 multi=11.0000 len=6814	lytic	low quality draft	ERR3761419
k127_127321 flag=1 multi=7.7844 len=7881	lytic	low quality draft	ERR3761419
k127_530225 flag=0 multi=7.9813 len=3871	lytic	low quality draft	ERR3761419
k127_782624 flag=1 multi=10.0000 len=9408	lytic	low quality draft	ERR3761419
k127_201270 flag=1 multi=12.0000 len=7951	lytic	low quality draft	ERR3761419
k127_429628 flag=1 multi=5.0000 len=4970	lytic	low quality draft	ERR3761419
k127_104109 flag=1 multi=17.0000 len=56190	lytic	complete circular	ERR3761419
k127_171571 flag=1 multi=5.0000 len=3039	lytic	low quality draft	ERR3761420
k127_920985 flag=0 multi=11.9850 len=7474	lytic	low quality draft	ERR3761420
k127_827410 flag=1 multi=9.0000 len=9050	lytic	low quality draft	ERR3761420
k127_678657 flag=1 multi=6.0000 len=3435	lytic	low quality draft	ERR3761420
k127_650786 flag=0 multi=15.5134 len=3670	lytic	low quality draft	ERR3761420
k127_752390 flag=0 multi=15.9507 len=3170	lytic	low quality draft	ERR3761420
k127_993141 flag=0 multi=16.9784 len=7546	lytic	low quality draft	ERR3761420
k127_989754 flag=1 multi=5.0000 len=4410	lytic	low quality draft	ERR3761420
k127_384495 flag=1 multi=17.1459 len=8555	lytic	low quality draft	ERR3761420
k127_796922 flag=1 multi=9.0000 len=5046	lytic	low quality draft	ERR3761420
k127_864587 flag=1 multi=4.0000 len=3325	lytic	low quality draft	ERR3761420
k127_432810 flag=0 multi=7.9588 len=3358	lytic	low quality draft	ERR3761420
k127_248587 flag=0 multi=4.5888 len=3099	lytic	low quality draft	ERR3761420
k127_341968 flag=1 multi=6.0000 len=3819	lytic	low quality draft	ERR3761420
k127_760313 flag=1 multi=8.0000 len=4767	lytic	low quality draft	ERR3761420
k127_221324 flag=1 multi=8.0000 len=7495	lytic	low quality draft	ERR3761420
k127_509012 flag=1 multi=8.0000 len=4524	lytic	low quality draft	ERR3761420
k127_609260 flag=0 multi=29.0000 len=7641	lytic	low quality draft	ERR3761420
k127_93411 flag=0 multi=13.0000 len=8446	lytic	low quality draft	ERR3761420
k127_792600 flag=0 multi=13.0000 len=4443	lytic	low quality draft	ERR3761420
k127_219855 flag=0 multi=11.8119 len=58731	lytic	medium quality draft	ERR3761420
k127_689609 flag=0 multi=12.0000 len=5884	lytic	low quality draft	ERR3761420
k127_431520 flag=0 multi=4.9157 len=3165	lytic	low quality draft	ERR3761420
k127_657401 flag=1 multi=8.0000 len=4852	lytic	low quality draft	ERR3761420
k127_212957 flag=1 multi=6.0000 len=6275	lytic	low quality draft	ERR3761420
k127_416763 flag=0 multi=4.9870 len=3200	lytic	low quality draft	ERR3761420
k127_946597 flag=1 multi=4.0000 len=4140	lytic	low quality draft	ERR3761420
k127_450371 flag=1 multi=10.7720 len=8196	lytic	low quality draft	ERR3761420
k127_662981 flag=1 multi=5.0000 len=5520	lytic	low quality draft	ERR3761420
k127_947254 flag=0 multi=16.3717 len=5220	lytic	low quality draft	ERR3761420
k127_758670 flag=1 multi=7.0000 len=6079	lytic	low quality draft	ERR3761420
k127_369187 flag=1 multi=8.0000 len=4013	lytic	low quality draft	ERR3761420
k127_341680 flag=1 multi=9.0000 len=6670	lytic	low quality draft	ERR3761420
k127_142626 flag=1 multi=4.0000 len=3994	lytic	low quality draft	ERR3761420
k127_540036 flag=0 multi=14.9793 len=6886	lytic	low quality draft	ERR3761420
k127_380905 flag=1 multi=8.0000 len=7143	lytic	low quality draft	ERR3761420
k127_205219 flag=1 multi=6.0000 len=8932	lytic	low quality draft	ERR3761420
k127_151555 flag=0 multi=10.8780 len=5380	lytic	low quality draft	ERR3761420
k127_951032 flag=1 multi=8.0000 len=6320	lytic	low quality draft	ERR3761420
k127_97273 flag=1 multi=7.0000 len=3391	lytic	low quality draft	ERR3761420
k127_394024 flag=1 multi=5.3827 len=6362	lytic	low quality draft	ERR3761420
k127_490341 flag=1 multi=4.0000 len=3165	lytic	low quality draft	ERR3761420
k127_70395 flag=0 multi=38.7558 len=3239	lytic	low quality draft	ERR3761420
k127_404614 flag=1 multi=6.0000 len=4562	lytic	low quality draft	ERR3761420
k127_689127 flag=0 multi=37.8440 len=62896	lytic	low quality draft	ERR3761420
k127_665752 flag=0 multi=8.6963 len=7191	lytic	low quality draft	ERR3761420
k127_745591 flag=1 multi=6.7784 len=6125	lytic	low quality draft	ERR3761420
k127_23080 flag=1 multi=4.0000 len=3224	lytic	low quality draft	ERR3761420
k127_127579 flag=1 multi=8.0000 len=3217	lytic	low quality draft	ERR3761420
k127_394107 flag=1 multi=7.0000 len=3824	lytic	low quality draft	ERR3761420
k127_292257 flag=1 multi=11.9970 len=36890	lytic	medium quality draft	ERR3761420
k127_713952 flag=0 multi=10.4990 len=7363	lytic	low quality draft	ERR3761420
k127_956404 flag=1 multi=9.0000 len=4010	lytic	low quality draft	ERR3761420
k127_486541 flag=1 multi=4.0000 len=3367	lytic	low quality draft	ERR3761420
k127_950856 flag=1 multi=7.3087 len=6437	lytic	low quality draft	ERR3761420
k127_902179 flag=1 multi=5.0000 len=4601	lytic	low quality draft	ERR3761420
k127_354481 flag=0 multi=6.9982 len=33739	lytic	high quality draft	ERR3761420
k127_567720 flag=1 multi=7.0000 len=4915	lytic	low quality draft	ERR3761420
k127_428881 flag=1 multi=5.0000 len=4300	lytic	low quality draft	ERR3761420
k127_914405 flag=1 multi=5.0000 len=3174	lytic	low quality draft	ERR3761420
k127_13136 flag=1 multi=5.0000 len=5248	lytic	low quality draft	ERR3761420
k127_208183 flag=0 multi=7.0000 len=7844	lytic	low quality draft	ERR3761420
k127_950537 flag=1 multi=8.0000 len=3407	lytic	low quality draft	ERR3761420
k127_601586 flag=0 multi=5.9857 len=3628	lytic	low quality draft	ERR3761420
k127_565941 flag=0 multi=7.8678 len=3833	lytic	low quality draft	ERR3761420
k127_651434 flag=0 multi=10.9873 len=7981	lytic	low quality draft	ERR3761420
k127_722289 flag=0 multi=13.5875 len=40375	lytic	low quality draft	ERR3761420
k127_115276 flag=1 multi=7.0000 len=3636	lytic	low quality draft	ERR3761420
k127_670275 flag=1 multi=47.8310 len=5132	lytic	low quality draft	ERR3761420
k127_471040 flag=1 multi=4.0000 len=3799	lytic	low quality draft	ERR3761420
k127_423245 flag=1 multi=7.8882 len=7204	lytic	low quality draft	ERR3761420
k127_375549 flag=1 multi=12.0000 len=6581	lytic	low quality draft	ERR3761420
k127_531873 flag=1 multi=6.0000 len=6290	lytic	low quality draft	ERR3761420
k127_621167 flag=0 multi=11.9751 len=35456	lytic	low quality draft	ERR3761420
k127_440028 flag=1 multi=6.0000 len=5247	lytic	low quality draft	ERR3761420
k127_282079 flag=0 multi=12.8919 len=4995	lytic	low quality draft	ERR3761420
k127_303101 flag=0 multi=6.9917 len=7386	lytic	low quality draft	ERR3761420
k127_446188 flag=1 multi=7.0000 len=6772	lytic	low quality draft	ERR3761420
k127_1017574 flag=1 multi=6.0000 len=3356	lytic	low quality draft	ERR3761420
k127_879274 flag=1 multi=4.1124 len=4318	lytic	low quality draft	ERR3761420
k127_344650 flag=1 multi=7.8618 len=8200	lytic	low quality draft	ERR3761420
k127_802040 flag=1 multi=21.0000 len=56488	lytic	medium quality draft	ERR3761420
k127_693049 flag=0 multi=10.0000 len=3301	lytic	low quality draft	ERR3761420
k127_607360 flag=1 multi=19.3441 len=3951	lytic	low quality draft	ERR3761420
k127_389295 flag=0 multi=13.9741 len=5148	lytic	low quality draft	ERR3761420
k127_106908 flag=1 multi=4.0000 len=3843	lytic	low quality draft	ERR3761420
k127_260959 flag=0 multi=18.9915 len=42686	lytic	low quality draft	ERR3761420
k127_937123 flag=0 multi=10.0000 len=4293	lytic	low quality draft	ERR3761420
k127_271157 flag=0 multi=15.9535 len=3353	lytic	low quality draft	ERR3761420
k127_187909 flag=1 multi=6.7287 len=6230	lytic	low quality draft	ERR3761420
k127_106780 flag=0 multi=16.0000 len=9890	lytic	medium quality draft	ERR3761420
k127_45834 flag=1 multi=11.0000 len=5622	lytic	low quality draft	ERR3761420
k127_901619 flag=1 multi=15.2103 len=4769	lytic	low quality draft	ERR3761420
k127_349515 flag=0 multi=11.9882 len=9431	lytic	low quality draft	ERR3761420
k127_158170 flag=1 multi=7.0000 len=3524	lytic	low quality draft	ERR3761420
k127_932628 flag=1 multi=5.0000 len=3285	lytic	low quality draft	ERR3761420
k127_914941 flag=1 multi=6.0000 len=6044	lytic	low quality draft	ERR3761420
k127_1000070 flag=0 multi=18.9960 len=45642	lytic	low quality draft	ERR3761420
k127_251031 flag=0 multi=13.0000 len=6184	lytic	low quality draft	ERR3761420
k127_822293 flag=1 multi=11.0000 len=6753	lytic	low quality draft	ERR3761420
k127_968966 flag=1 multi=7.0000 len=7211	lytic	low quality draft	ERR3761420
k127_38303 flag=1 multi=6.0000 len=4724	lytic	low quality draft	ERR3761420
k127_490290 flag=0 multi=16.0000 len=40646	lytic	low quality draft	ERR3761420
k127_533827 flag=0 multi=2.9863 len=3050	lytic	low quality draft	ERR3761420
k127_806598 flag=1 multi=4.0000 len=5388	lytic	low quality draft	ERR3761420
k127_262701 flag=1 multi=6.0000 len=3486	lytic	low quality draft	ERR3761420
k127_774908 flag=0 multi=7.9861 len=5157	lytic	low quality draft	ERR3761420
k127_1006564 flag=0 multi=19.6151 len=3385	lytic	low quality draft	ERR3761420
k127_169684 flag=1 multi=6.9766 len=3971	lytic	low quality draft	ERR3761420
k127_906940 flag=1 multi=6.9378 len=4758	lytic	low quality draft	ERR3761420
k127_141048 flag=0 multi=5.9805 len=5265	lytic	low quality draft	ERR3761420
k127_153695 flag=1 multi=8.0000 len=6637	lytic	low quality draft	ERR3761420
k127_416145 flag=1 multi=8.0000 len=5435	lytic	low quality draft	ERR3761420
k127_160733 flag=1 multi=9.0000 len=5580	lytic	low quality draft	ERR3761420
k127_678794 flag=1 multi=7.0000 len=5887	lytic	low quality draft	ERR3761424
k127_189276 flag=0 multi=26.0000 len=37329	lytic	medium quality draft	ERR3761424
k127_916220 flag=0 multi=10.0000 len=4419	lytic	low quality draft	ERR3761424
k127_425441 flag=0 multi=80.9137 len=9397	lytic	low quality draft	ERR3761424
k127_689551 flag=0 multi=13.0915 len=9778	lytic	low quality draft	ERR3761424
k127_201674 flag=1 multi=9.0000 len=7123	lytic	low quality draft	ERR3761424
k127_870846 flag=1 multi=5.3299 len=6207	lytic	low quality draft	ERR3761424
k127_499870 flag=0 multi=13.6981 len=3744	lytic	low quality draft	ERR3761424
k127_1096010 flag=0 multi=33.6381 len=5443	lytic	low quality draft	ERR3761424
k127_534297 flag=1 multi=18.8987 len=5419	lytic	low quality draft	ERR3761424
k127_1302626 flag=0 multi=16.3432 len=3457	lytic	low quality draft	ERR3761424
k127_659851 flag=1 multi=5.0000 len=3121	lytic	low quality draft	ERR3761424
k127_1041128 flag=0 multi=12.0000 len=6922	lytic	low quality draft	ERR3761424
k127_1281985 flag=0 multi=9.9876 len=7381	lytic	low quality draft	ERR3761424
k127_880828 flag=1 multi=6.0000 len=3210	lytic	low quality draft	ERR3761424
k127_1206267 flag=1 multi=6.0000 len=5619	lytic	low quality draft	ERR3761424
k127_694557 flag=1 multi=7.0000 len=5215	lytic	low quality draft	ERR3761424
k127_577344 flag=1 multi=7.0000 len=4252	lytic	low quality draft	ERR3761424
k127_194580 flag=1 multi=6.0000 len=6624	lytic	low quality draft	ERR3761424
k127_101248 flag=0 multi=10.0000 len=3171	lytic	low quality draft	ERR3761424
k127_397673 flag=0 multi=27.0000 len=6720	lytic	low quality draft	ERR3761424
k127_942292 flag=0 multi=39.0000 len=5067	lytic	low quality draft	ERR3761424
k127_1235828 flag=0 multi=35.9207 len=8954	lytic	low quality draft	ERR3761424
k127_68886 flag=0 multi=12.9651 len=6995	lytic	low quality draft	ERR3761424
k127_584741 flag=1 multi=8.0000 len=5583	lytic	low quality draft	ERR3761424
k127_1143623 flag=1 multi=6.0000 len=3106	lytic	low quality draft	ERR3761424
k127_329714 flag=0 multi=10.6621 len=4436	lytic	low quality draft	ERR3761424
k127_932234 flag=0 multi=22.0000 len=31569	lytic	low quality draft	ERR3761424
k127_914363 flag=1 multi=8.0000 len=7296	lytic	low quality draft	ERR3761424
k127_847171 flag=0 multi=9.0000 len=7776	lytic	low quality draft	ERR3761424
k127_607816 flag=1 multi=17.9963 len=46062	lytic	low quality draft	ERR3761424
k127_962573 flag=1 multi=5.0000 len=5016	lytic	low quality draft	ERR3761424
k127_1025385 flag=1 multi=12.0000 len=7344	lytic	low quality draft	ERR3761424
k127_691388 flag=0 multi=17.9447 len=3203	lytic	low quality draft	ERR3761424
k127_320044 flag=0 multi=14.9112 len=4645	lytic	low quality draft	ERR3761424
k127_447043 flag=0 multi=14.0000 len=6788	lytic	low quality draft	ERR3761424
k127_551520 flag=0 multi=13.9472 len=5049	lytic	low quality draft	ERR3761424
k127_418488 flag=0 multi=5.6048 len=4548	lytic	low quality draft	ERR3761424
k127_1139124 flag=0 multi=16.0000 len=6561	lytic	low quality draft	ERR3761424
k127_1072532 flag=0 multi=14.9725 len=5227	lytic	low quality draft	ERR3761424
k127_762269 flag=0 multi=11.9714 len=3973	lytic	low quality draft	ERR3761424
k127_223777 flag=1 multi=13.0000 len=6710	lytic	low quality draft	ERR3761424
k127_593901 flag=1 multi=4.7124 len=4612	lytic	low quality draft	ERR3761424
k127_412182 flag=1 multi=6.0000 len=4653	lytic	low quality draft	ERR3761424
k127_746952 flag=1 multi=8.0000 len=3595	lytic	low quality draft	ERR3761424
k127_292553 flag=0 multi=5.9836 len=3180	lytic	low quality draft	ERR3761424
k127_849352 flag=0 multi=10.9862 len=7360	lytic	low quality draft	ERR3761424
k127_184558 flag=1 multi=8.0000 len=4289	lytic	low quality draft	ERR3761424
k127_328433 flag=0 multi=22.0000 len=3557	lytic	low quality draft	ERR3761424
k127_372202 flag=0 multi=9.9757 len=3833	lytic	low quality draft	ERR3761424
k127_778698 flag=1 multi=12.0000 len=8295	lytic	low quality draft	ERR3761424
k127_111726 flag=0 multi=16.6129 len=9114	lytic	low quality draft	ERR3761424
k127_960193 flag=1 multi=5.0000 len=3844	lytic	low quality draft	ERR3761424
k127_966860 flag=1 multi=9.0000 len=6889	lytic	low quality draft	ERR3761424
k127_1049487 flag=1 multi=4.0000 len=3464	lytic	low quality draft	ERR3761424
k127_994338 flag=1 multi=7.0000 len=4386	lytic	low quality draft	ERR3761424
k127_450439 flag=0 multi=11.7603 len=4090	lytic	low quality draft	ERR3761424
k127_841419 flag=0 multi=48.2189 len=6825	lytic	low quality draft	ERR3761424
k127_483796 flag=1 multi=5.0000 len=6939	lytic	low quality draft	ERR3761424
k127_1115270 flag=0 multi=7.9892 len=6600	lytic	low quality draft	ERR3761424
k127_23513 flag=0 multi=9.0204 len=3560	lytic	low quality draft	ERR3761424
k127_9084 flag=1 multi=7.0000 len=4713	lytic	low quality draft	ERR3761424
k127_1208427 flag=0 multi=12.3632 len=3313	lytic	low quality draft	ERR3761424
k127_724546 flag=1 multi=8.0000 len=6680	lytic	low quality draft	ERR3761424
k127_610593 flag=1 multi=9.0000 len=5648	lytic	low quality draft	ERR3761424
k127_526983 flag=1 multi=7.3636 len=3334	lytic	low quality draft	ERR3761424
k127_943526 flag=0 multi=8.0000 len=3033	lytic	low quality draft	ERR3761424
k127_786651 flag=0 multi=30.9693 len=9903	lytic	low quality draft	ERR3761424
k127_670051 flag=0 multi=60.6978 len=4098	lytic	low quality draft	ERR3761424
k127_411745 flag=1 multi=11.0000 len=4979	lytic	low quality draft	ERR3761424
k127_1181332 flag=0 multi=32.0000 len=6810	lytic	low quality draft	ERR3761424
k127_1062888 flag=0 multi=16.0000 len=3787	lytic	low quality draft	ERR3761424
k127_1036091 flag=1 multi=5.0000 len=4783	lytic	low quality draft	ERR3761424
k127_219082 flag=1 multi=6.0000 len=3704	lytic	low quality draft	ERR3761424
k127_66879 flag=0 multi=36.8345 len=5554	lytic	low quality draft	ERR3761424
k127_553823 flag=1 multi=8.0000 len=6311	lytic	low quality draft	ERR3761424
k127_1136770 flag=1 multi=7.0000 len=3826	lytic	low quality draft	ERR3761424
k127_1282659 flag=1 multi=6.0000 len=4709	lytic	low quality draft	ERR3761424
k127_539257 flag=1 multi=6.0000 len=3957	lytic	low quality draft	ERR3761424
k127_165287 flag=0 multi=12.0000 len=7785	lytic	low quality draft	ERR3761424
k127_183089 flag=1 multi=5.0000 len=3830	lytic	low quality draft	ERR3761424
k127_404548 flag=0 multi=16.3548 len=4882	lytic	low quality draft	ERR3761424
k127_287103 flag=0 multi=7.9917 len=8559	lytic	low quality draft	ERR3761424
k127_1031417 flag=1 multi=9.0000 len=3787	lytic	low quality draft	ERR3761424
k127_1057289 flag=1 multi=6.0000 len=8888	lytic	low quality draft	ERR3761424
k127_93615 flag=0 multi=10.0000 len=3421	lytic	low quality draft	ERR3761424
k127_184737 flag=0 multi=35.0000 len=5316	lytic	low quality draft	ERR3761424
k127_978137 flag=1 multi=7.0000 len=9369	lytic	low quality draft	ERR3761424
k127_822874 flag=1 multi=11.0582 len=3064	lytic	low quality draft	ERR3761424
k127_595969 flag=1 multi=19.9782 len=8854	lytic	low quality draft	ERR3761424
k127_47256 flag=1 multi=7.0000 len=4278	lytic	low quality draft	ERR3761424
k127_903703 flag=1 multi=10.0000 len=4649	lytic	low quality draft	ERR3761424
k127_1257347 flag=0 multi=12.9872 len=9473	lytic	medium quality draft	ERR3761424
k127_478799 flag=0 multi=3.9915 len=3668	lytic	low quality draft	ERR3761424
k127_714632 flag=1 multi=10.0000 len=5987	lytic	low quality draft	ERR3761424
k127_617836 flag=0 multi=10.9798 len=5086	lytic	low quality draft	ERR3761424
k127_1293506 flag=1 multi=8.0000 len=3771	lytic	low quality draft	ERR3761424
k127_875649 flag=1 multi=13.0000 len=7042	lytic	low quality draft	ERR3761424
k127_583356 flag=0 multi=15.9905 len=31670	lytic	low quality draft	ERR3761424
k127_23891 flag=1 multi=9.0000 len=3967	lytic	low quality draft	ERR3761424
k127_73904 flag=0 multi=10.9850 len=6778	lytic	low quality draft	ERR3761424
k127_1046835 flag=0 multi=16.0244 len=3615	lytic	low quality draft	ERR3761424
k127_609348 flag=0 multi=20.9360 len=3250	lytic	low quality draft	ERR3761424
k127_1015817 flag=1 multi=4.9717 len=7912	lytic	low quality draft	ERR3761424
k127_272569 flag=1 multi=5.0000 len=3564	lytic	low quality draft	ERR3761424
k127_118936 flag=1 multi=8.0000 len=4363	lytic	low quality draft	ERR3761424
k127_1148420 flag=1 multi=18.0000 len=68558	lytic	high quality draft	ERR3761424
k127_605345 flag=0 multi=31.0634 len=8267	lytic	low quality draft	ERR3761424
k127_130375 flag=0 multi=18.0000 len=5180	lytic	low quality draft	ERR3761424
k127_496433 flag=0 multi=10.9863 len=31564	lytic	low quality draft	ERR3761424
k127_807856 flag=1 multi=8.0000 len=7866	lytic	low quality draft	ERR3761424
k127_1232728 flag=0 multi=11.8455 len=3686	lytic	low quality draft	ERR3761424
k127_358146 flag=0 multi=8.9910 len=9057	lytic	low quality draft	ERR3761424
k127_1090084 flag=0 multi=4.1926 len=3901	lytic	low quality draft	ERR3761424
k127_422697 flag=0 multi=7.5340 len=8164	lytic	low quality draft	ERR3761424
k127_351326 flag=1 multi=8.0000 len=8654	lytic	low quality draft	ERR3761424
k127_166118 flag=1 multi=6.0000 len=3231	lytic	low quality draft	ERR3761424
k127_670697 flag=0 multi=42.9230 len=6970	lytic	low quality draft	ERR3761424
k127_606893 flag=0 multi=9.5861 len=4041	lytic	low quality draft	ERR3761424
k127_61744 flag=1 multi=7.0000 len=5419	lytic	low quality draft	ERR3761424
k127_1061708 flag=1 multi=5.0000 len=3926	lytic	low quality draft	ERR3761424
k127_111879 flag=1 multi=6.0000 len=5092	lytic	low quality draft	ERR3761424
k127_1060620 flag=1 multi=8.0000 len=6196	lytic	low quality draft	ERR3761424
k127_996346 flag=1 multi=9.0000 len=3942	lytic	low quality draft	ERR3761424
k127_989723 flag=1 multi=5.0000 len=3114	lytic	low quality draft	ERR3761424
k127_606491 flag=0 multi=14.9562 len=3325	lytic	low quality draft	ERR3761424
k127_1219140 flag=0 multi=7.5540 len=3777	lytic	low quality draft	ERR3761424
k127_150768 flag=1 multi=7.0000 len=4983	lytic	low quality draft	ERR3761424
k127_922810 flag=1 multi=8.0000 len=6257	lytic	low quality draft	ERR3761424
k127_662653 flag=0 multi=15.0000 len=9312	lytic	low quality draft	ERR3761424
k127_639908 flag=1 multi=10.0000 len=5055	lytic	low quality draft	ERR3761424
k127_740859 flag=1 multi=6.5105 len=3165	lytic	low quality draft	ERR3761424
k127_478311 flag=1 multi=9.0000 len=5601	lytic	low quality draft	ERR3761424
k127_1027970 flag=1 multi=9.0000 len=4024	lytic	low quality draft	ERR3761424
k127_458309 flag=0 multi=47.8629 len=3556	lytic	low quality draft	ERR3761424
k127_15438 flag=1 multi=8.9350 len=9893	lytic	low quality draft	ERR3761424
k127_188505 flag=0 multi=20.8720 len=3251	lytic	low quality draft	ERR3761424
k127_718405 flag=0 multi=31.6174 len=6766	lytic	low quality draft	ERR3761424
k127_559218 flag=1 multi=8.0000 len=3506	lytic	low quality draft	ERR3761424
k127_519041 flag=0 multi=17.1337 len=7309	lytic	low quality draft	ERR3761424
k127_1070592 flag=1 multi=11.0000 len=3374	lytic	low quality draft	ERR3761424
k127_1150911 flag=1 multi=8.0000 len=8593	lytic	low quality draft	ERR3761424
k127_208776 flag=1 multi=8.0000 len=9547	lytic	low quality draft	ERR3761424
k127_137065 flag=1 multi=6.0000 len=4223	lytic	low quality draft	ERR3761424
k127_452626 flag=1 multi=6.0000 len=4581	lytic	low quality draft	ERR3761424
k127_549236 flag=0 multi=23.8696 len=4537	lytic	low quality draft	ERR3761424
k127_884365 flag=0 multi=18.9417 len=4930	lytic	low quality draft	ERR3761424
k127_985604 flag=0 multi=50.9145 len=5978	lytic	low quality draft	ERR3761424
k127_562435 flag=0 multi=7.9146 len=4915	lytic	low quality draft	ERR3761424
k127_427905 flag=0 multi=19.0000 len=8475	lytic	low quality draft	ERR3761424
k127_827188 flag=0 multi=39.4186 len=4040	lytic	low quality draft	ERR3761424
k127_534085 flag=1 multi=8.0000 len=9867	lytic	low quality draft	ERR3761424
k127_1210980 flag=0 multi=31.9110 len=3612	lytic	low quality draft	ERR3761424
k127_825602 flag=1 multi=7.6251 len=7980	lytic	low quality draft	ERR3761424
k127_19263 flag=1 multi=4.0000 len=3099	lytic	low quality draft	ERR3761424
k127_418412 flag=0 multi=20.8799 len=30928	lytic	low quality draft	ERR3761424
k127_116630 flag=0 multi=28.0000 len=3029	lytic	low quality draft	ERR3761424
k127_1201793 flag=1 multi=7.7519 len=7907	lytic	low quality draft	ERR3761424
k127_193497 flag=0 multi=14.9643 len=4047	lytic	low quality draft	ERR3761424
k127_449463 flag=0 multi=63.0142 len=7013	lytic	low quality draft	ERR3761424
k127_669664 flag=0 multi=8.8472 len=4237	lytic	low quality draft	ERR3761424
k127_955214 flag=1 multi=11.3739 len=3960	lytic	low quality draft	ERR3761424
k127_1233515 flag=1 multi=6.0000 len=3349	lytic	low quality draft	ERR3761424
k127_956172 flag=0 multi=17.0000 len=7696	lytic	low quality draft	ERR3761424
k127_1141571 flag=1 multi=17.0000 len=4936	lytic	low quality draft	ERR3761424
k127_884122 flag=0 multi=14.9412 len=4890	lytic	low quality draft	ERR3761424
k127_986597 flag=1 multi=8.0939 len=7812	lytic	low quality draft	ERR3761424
k127_712652 flag=1 multi=6.7090 len=4628	lytic	low quality draft	ERR3761424
k127_1046311 flag=0 multi=30.8877 len=5472	lytic	low quality draft	ERR3761424
k127_1176819 flag=0 multi=10.9800 len=5138	lytic	low quality draft	ERR3761424
k127_575795 flag=1 multi=6.0000 len=3242	lytic	low quality draft	ERR3761424
k127_1163911 flag=0 multi=12.9771 len=5372	lytic	low quality draft	ERR3761424
k127_1119948 flag=0 multi=7.9779 len=3294	lytic	low quality draft	ERR3761424
k127_640851 flag=1 multi=6.0000 len=3055	lytic	low quality draft	ERR3761424
k127_238341 flag=0 multi=22.9967 len=67009	lytic	high quality draft	ERR3761424
k127_154860 flag=1 multi=9.9314 len=9572	lytic	low quality draft	ERR3761424
k127_313912 flag=1 multi=8.0000 len=5943	lytic	low quality draft	ERR3761424
k127_363381 flag=0 multi=25.8968 len=9090	lytic	low quality draft	ERR3761424
k127_555510 flag=1 multi=7.0000 len=4050	lytic	low quality draft	ERR3761424
k127_159217 flag=1 multi=7.0000 len=4974	lytic	low quality draft	ERR3761424
k127_1182926 flag=0 multi=9.0000 len=4813	lytic	low quality draft	ERR3761424
k127_802548 flag=1 multi=6.7794 len=3436	lytic	low quality draft	ERR3761424
k127_986930 flag=1 multi=9.0000 len=5591	lytic	low quality draft	ERR3761424
k127_356643 flag=1 multi=10.0000 len=6900	lytic	low quality draft	ERR3761424
k127_604038 flag=1 multi=7.0000 len=6482	lytic	low quality draft	ERR3761424
k127_740066 flag=1 multi=10.9887 len=8984	lytic	low quality draft	ERR3761424
k127_1166810 flag=0 multi=13.5763 len=4238	lytic	low quality draft	ERR3761424
k127_842119 flag=1 multi=25.0000 len=71385_fragment_2	lysogenic	low quality draft	ERR3761424
k127_222373 flag=1 multi=9.0000 len=6325	lytic	low quality draft	ERR3763010
k127_79924 flag=0 multi=8.9907 len=8704	lysogenic	low quality draft	ERR3763010
k127_160848 flag=1 multi=19.0000 len=9137	lytic	low quality draft	ERR3763010
k127_87455 flag=0 multi=11.1845 len=3038	lytic	low quality draft	ERR3763010
k127_331491 flag=1 multi=5.0000 len=3534	lytic	low quality draft	ERR3763010
k127_230091 flag=0 multi=8.0000 len=5453	lytic	low quality draft	ERR3763010
k127_100037 flag=1 multi=5.0000 len=3697	lytic	low quality draft	ERR3763010
k127_227729 flag=0 multi=10.9890 len=9243	lytic	low quality draft	ERR3763010
k127_47695 flag=1 multi=6.0000 len=3917	lytic	low quality draft	ERR3763010
k127_295240 flag=0 multi=7.9916 len=8427_fragment_1	lysogenic	low quality draft	ERR3763010
k127_63653 flag=0 multi=27.7380 len=32145	lytic	medium quality draft	ERR3763010
k127_144848 flag=0 multi=5.8575 len=5525	lytic	low quality draft	ERR3763010
k127_282396 flag=1 multi=10.0000 len=8625	lytic	low quality draft	ERR3763010
k127_283568 flag=0 multi=6.2720 len=7231	lytic	low quality draft	ERR3763010
k127_65458 flag=0 multi=16.2998 len=5001	lytic	low quality draft	ERR3763010
k127_186939 flag=1 multi=4.9768 len=3533	lytic	low quality draft	ERR3763010
k127_241481 flag=1 multi=8.0000 len=6681	lytic	low quality draft	ERR3763010
k127_123972 flag=1 multi=5.0000 len=3454	lytic	low quality draft	ERR3763010
k127_62716 flag=1 multi=6.0000 len=8286	lytic	low quality draft	ERR3763010
k127_325139 flag=1 multi=6.0000 len=7238	lytic	low quality draft	ERR3763010
k127_200830 flag=1 multi=5.0000 len=3573	lytic	low quality draft	ERR3763010
k127_254963 flag=0 multi=11.9620 len=5913	lytic	low quality draft	ERR3763010
k127_302864 flag=1 multi=7.0000 len=3977	lytic	low quality draft	ERR3763010
k127_292193 flag=0 multi=11.7946 len=6982	lytic	low quality draft	ERR3763010
k127_221280 flag=0 multi=12.0000 len=3649	lytic	low quality draft	ERR3763010
k127_115840 flag=1 multi=8.9825 len=3667	lytic	low quality draft	ERR3763010
k127_63653 flag=0 multi=27.7380 len=32145	lytic	complete circular	ERR3763010
k127_34401 flag=1 multi=8.0000 len=7757	lytic	low quality draft	ERR3763011
k127_307287 flag=0 multi=8.5422 len=12814_fragment_1	lysogenic	low quality draft	ERR3763011
k127_4358 flag=1 multi=13.9377 len=7222	lytic	low quality draft	ERR3763011
k127_125392 flag=1 multi=11.0000 len=4344	lytic	low quality draft	ERR3763011
k127_270909 flag=1 multi=5.9910 len=5668	lytic	low quality draft	ERR3763011
k127_212866 flag=1 multi=6.0000 len=4712	lytic	low quality draft	ERR3763011
k127_1147021 flag=0 multi=9.0000 len=3614	lytic	low quality draft	ERR3763012
k127_258586 flag=1 multi=27.9636 len=3531	lytic	low quality draft	ERR3763012
k127_827029 flag=1 multi=23.4385 len=3438	lytic	low quality draft	ERR3763012
k127_891271 flag=1 multi=11.0000 len=3591	lytic	low quality draft	ERR3763012
k127_451602 flag=1 multi=14.4852 len=3445	lytic	low quality draft	ERR3763012
k127_232001 flag=1 multi=7.5055 len=4135	lytic	low quality draft	ERR3763013
k127_262866 flag=0 multi=18.8118 len=36039	lytic	low quality draft	ERR3763013
k127_172936 flag=1 multi=7.0000 len=6054	lytic	low quality draft	ERR3763013
k127_3905 flag=0 multi=5.8984 len=6428	lytic	low quality draft	ERR3763013
k127_221604 flag=0 multi=16.4589 len=6871	lytic	low quality draft	ERR3763013
k127_404363 flag=1 multi=12.0000 len=8962	lytic	low quality draft	ERR3763013
k127_96028 flag=1 multi=7.0000 len=3254	lytic	low quality draft	ERR3763013
k127_476982 flag=1 multi=14.0000 len=4805	lytic	low quality draft	ERR3763013
k127_55645 flag=0 multi=16.1023 len=9289	lytic	low quality draft	ERR3763013
k127_78933 flag=1 multi=4.9525 len=5427	lytic	low quality draft	ERR3763013
k127_486189 flag=1 multi=7.0000 len=3914	lytic	low quality draft	ERR3763013
k127_404363 flag=1 multi=12.0000 len=8962	lytic	complete circular	ERR3763013
k127_1249650 flag=0 multi=65.7611 len=6573	lytic	low quality draft	ERR3763014
k127_548253 flag=1 multi=58.6038 len=4761	lytic	low quality draft	ERR3763014
k127_1264323 flag=1 multi=26.0325 len=4991	lytic	low quality draft	ERR3763015
k127_601660 flag=0 multi=33.0000 len=3134	lytic	low quality draft	ERR3763015
k127_282260 flag=0 multi=5.0000 len=3173	lytic	low quality draft	ERR3763021
k127_498656 flag=1 multi=8.0000 len=4055	lytic	low quality draft	ERR3763021
k127_394035 flag=1 multi=8.0000 len=3351	lytic	low quality draft	ERR3763021
k127_240420 flag=1 multi=7.0000 len=3140	lytic	low quality draft	ERR3763021
k127_528402 flag=1 multi=9.0000 len=7612	lytic	low quality draft	ERR3763021
k127_411219 flag=1 multi=10.0000 len=8676	lytic	low quality draft	ERR3763021
k127_499446 flag=1 multi=5.0000 len=5235	lytic	low quality draft	ERR3763021
k127_420231 flag=1 multi=5.0000 len=6122	lytic	low quality draft	ERR3763021
k127_90227 flag=1 multi=8.0000 len=6005	lytic	low quality draft	ERR3763021
k127_182720 flag=1 multi=11.0000 len=7339	lytic	low quality draft	ERR3763021
k127_171151 flag=1 multi=9.0000 len=5458	lytic	low quality draft	ERR3763261
k127_191939 flag=0 multi=9.0000 len=3915	lytic	low quality draft	ERR3763261
k127_367769 flag=0 multi=7.0000 len=4656	lytic	low quality draft	ERR3763261
k127_246046 flag=1 multi=5.0000 len=4987	lytic	low quality draft	ERR3763261
k127_625338 flag=1 multi=10.0000 len=7813	lytic	low quality draft	ERR3763261
k127_225721 flag=1 multi=13.0000 len=5000	lytic	low quality draft	ERR3763261
k127_421337 flag=0 multi=30.0000 len=6965	lytic	low quality draft	ERR3763261
k127_243966 flag=1 multi=8.0000 len=5099	lytic	low quality draft	ERR3763261
k127_227868 flag=1 multi=10.0000 len=3797	lytic	low quality draft	ERR3763261
k127_511914 flag=1 multi=8.0000 len=9628	lytic	low quality draft	ERR3763261
k127_141533 flag=1 multi=6.0000 len=4495	lytic	low quality draft	ERR3763261
k127_272104 flag=1 multi=8.0000 len=3869	lytic	low quality draft	ERR3763261
k127_80431 flag=0 multi=33.9393 len=146202_fragment_1	lysogenic	low quality draft	ERR3763261
k127_16088 flag=1 multi=5.0000 len=5219	lytic	low quality draft	ERR3763261
k127_140026 flag=1 multi=5.0000 len=7414	lytic	low quality draft	ERR3763261
k127_308760 flag=1 multi=10.0000 len=9361	lytic	low quality draft	ERR3763261
k127_215689 flag=0 multi=7.0000 len=5164	lytic	low quality draft	ERR3763261
k127_449524 flag=0 multi=6.0000 len=4237	lytic	low quality draft	ERR3763261
k127_389878 flag=1 multi=5.0000 len=3257	lytic	low quality draft	ERR3763261
k127_526426 flag=1 multi=4.0000 len=3319	lytic	low quality draft	ERR3763261
k127_238724 flag=1 multi=10.0000 len=8518	lytic	low quality draft	ERR3763261
k127_10352 flag=1 multi=3.0000 len=3127	lytic	low quality draft	ERR3763261
k127_557410 flag=0 multi=10.9795 len=3535	lytic	low quality draft	ERR3763261
k127_178713 flag=1 multi=4.0000 len=3967	lytic	low quality draft	ERR3763261
k127_580180 flag=1 multi=6.0000 len=5021	lytic	low quality draft	ERR3763261
k127_353600 flag=0 multi=10.8753 len=9441	lytic	medium quality draft	ERR3763261
k127_489921 flag=1 multi=7.8465 len=5268	lytic	low quality draft	ERR3763261
k127_492344 flag=1 multi=7.1816 len=4797	lytic	low quality draft	ERR3763261
k127_126935 flag=1 multi=19.2267 len=4574	lytic	low quality draft	ERR3763261
k127_581063 flag=1 multi=7.0000 len=5839	lytic	low quality draft	ERR3763261
k127_629369 flag=1 multi=6.0000 len=9603	lytic	low quality draft	ERR3763261
k127_333375 flag=0 multi=5.9688 len=3329	lytic	low quality draft	ERR3763261
k127_45589 flag=0 multi=14.9726 len=5238	lytic	low quality draft	ERR3763261
k127_1286219 flag=1 multi=30.5937 len=9135	lytic	low quality draft	ERR3764361
k127_1133407 flag=0 multi=14.4987 len=3562	lytic	low quality draft	ERR3764361
k127_490721 flag=0 multi=26.0000 len=36386	lytic	low quality draft	ERR3764908
k127_587350 flag=1 multi=8.0000 len=9890	lytic	low quality draft	ERR3764908
k127_137615 flag=1 multi=6.0000 len=3734	lytic	low quality draft	ERR3764908
k127_532221 flag=3 multi=16.9290 len=67473	lytic	high quality draft	ERR3764908
k127_253111 flag=1 multi=10.0000 len=9631	lysogenic	low quality draft	ERR3764908
k127_539143 flag=1 multi=7.6946 len=5137	lytic	low quality draft	ERR3764908
k127_459377 flag=1 multi=7.0000 len=6408	lytic	low quality draft	ERR3764908
k127_306332 flag=1 multi=10.0000 len=3498	lytic	low quality draft	ERR3764908
k127_497041 flag=0 multi=9.9900 len=9097	lytic	low quality draft	ERR3764908
k127_162213 flag=1 multi=7.9311 len=5305	lytic	low quality draft	ERR3764908
k127_283813 flag=1 multi=9.0000 len=34410	lytic	low quality draft	ERR3764908
k127_176067 flag=0 multi=7.0000 len=5831	lytic	low quality draft	ERR3764908
k127_532221 flag=3 multi=16.9290 len=67473	lytic	complete circular	ERR3764908
k127_1034488 flag=1 multi=6.0000 len=8150	lytic	low quality draft	ERR3765014
k127_711901 flag=1 multi=10.0000 len=32564	lytic	high quality draft	ERR3765014
k127_309802 flag=1 multi=5.1355 len=3971	lytic	low quality draft	ERR3765014
k127_549538 flag=1 multi=6.0000 len=3544	lytic	low quality draft	ERR3765014
k127_529233 flag=1 multi=7.7238 len=6017	lytic	low quality draft	ERR3765014
k127_910043 flag=0 multi=7.9904 len=7451	lytic	low quality draft	ERR3765014
k127_1219238 flag=0 multi=28.9522 len=5979	lytic	low quality draft	ERR3765014
k127_463382 flag=1 multi=6.0000 len=4088	lytic	low quality draft	ERR3765014
k127_730400 flag=1 multi=5.0000 len=4369	lytic	low quality draft	ERR3765014
k127_792035 flag=1 multi=9.0000 len=4670	lytic	low quality draft	ERR3765014
k127_123147 flag=0 multi=30.8030 len=3172	lytic	low quality draft	ERR3765014
k127_361805 flag=0 multi=6.9931 len=8860	lytic	low quality draft	ERR3765014
k127_399992 flag=1 multi=8.0000 len=4048	lytic	low quality draft	ERR3765014
k127_604082 flag=0 multi=20.9742 len=55926	lytic	medium quality draft	ERR3765014
k127_682583 flag=0 multi=25.0000 len=6605	lytic	low quality draft	ERR3765014
k127_1217514 flag=0 multi=11.9768 len=9611	lytic	low quality draft	ERR3765014
k127_136144 flag=1 multi=5.0000 len=3251	lytic	low quality draft	ERR3765014
k127_734922 flag=1 multi=4.0000 len=4430	lytic	low quality draft	ERR3765014
k127_4558 flag=1 multi=5.0000 len=4750	lytic	low quality draft	ERR3765014
k127_59080 flag=1 multi=6.0000 len=3396	lytic	low quality draft	ERR3765014
k127_425064 flag=0 multi=17.0000 len=3290	lytic	low quality draft	ERR3765014
k127_553627 flag=1 multi=5.0000 len=5772	lytic	low quality draft	ERR3765014
k127_217839 flag=1 multi=8.0000 len=8281	lytic	low quality draft	ERR3765014
k127_697388 flag=0 multi=19.1998 len=4912	lytic	low quality draft	ERR3765014
k127_959664 flag=0 multi=23.9043 len=4934	lytic	low quality draft	ERR3765014
k127_451034 flag=1 multi=9.2310 len=6914	lytic	low quality draft	ERR3765014
k127_120958 flag=0 multi=34.7352 len=3722	lytic	low quality draft	ERR3765014
k127_1014714 flag=0 multi=11.9870 len=8577	lytic	low quality draft	ERR3765014
k127_1168010 flag=0 multi=11.9832 len=6686	lytic	low quality draft	ERR3765014
k127_555251 flag=1 multi=5.0000 len=4524	lytic	low quality draft	ERR3765014
k127_1238037 flag=0 multi=8.5770 len=5574	lytic	low quality draft	ERR3765014
k127_533250 flag=0 multi=17.3943 len=3482	lytic	low quality draft	ERR3765014
k127_275288 flag=1 multi=6.0000 len=4482	lytic	low quality draft	ERR3765014
k127_492719 flag=0 multi=16.7503 len=8396	lytic	low quality draft	ERR3765014
k127_113716 flag=0 multi=48.9927 len=65863	lytic	high quality draft	ERR3765014
k127_60347 flag=0 multi=13.9513 len=4910	lytic	low quality draft	ERR3765014
k127_276519 flag=1 multi=11.0000 len=35257	lytic	low quality draft	ERR3765014
k127_1195681 flag=1 multi=7.0000 len=41335	lytic	low quality draft	ERR3765014
k127_1137045 flag=1 multi=7.0000 len=4370	lytic	low quality draft	ERR3765014
k127_201120 flag=0 multi=14.0000 len=8420	lytic	low quality draft	ERR3765014
k127_656062 flag=0 multi=8.0175 len=5160	lytic	low quality draft	ERR3765014
k127_956891 flag=0 multi=10.1620 len=3762	lytic	low quality draft	ERR3765014
k127_952917 flag=1 multi=5.0000 len=4128	lytic	low quality draft	ERR3765014
k127_397907 flag=0 multi=10.0000 len=5052	lytic	low quality draft	ERR3765014
k127_911524 flag=0 multi=6.0000 len=3130	lytic	low quality draft	ERR3765014
k127_918897 flag=0 multi=5.9884 len=4427	lytic	low quality draft	ERR3765014
k127_1010618 flag=1 multi=5.0000 len=3742	lytic	low quality draft	ERR3765014
k127_1175387 flag=1 multi=11.0000 len=5700	lytic	low quality draft	ERR3765014
k127_1232628 flag=0 multi=5.7791 len=3173	lytic	low quality draft	ERR3765014
k127_285310 flag=0 multi=4.2402 len=3054	lytic	low quality draft	ERR3765014
k127_273126 flag=0 multi=54.8981 len=5427	lytic	low quality draft	ERR3765014
k127_847759 flag=0 multi=19.9292 len=97256	lytic	high quality draft	ERR3765014
k127_1164223 flag=0 multi=17.0000 len=3164	lytic	low quality draft	ERR3765014
k127_935158 flag=1 multi=6.0000 len=5573	lytic	low quality draft	ERR3765014
k127_1220480 flag=0 multi=60.3987 len=3621	lytic	low quality draft	ERR3765014
k127_312662 flag=0 multi=6.9821 len=3486	lytic	low quality draft	ERR3765014
k127_613908 flag=0 multi=15.1681 len=6112	lytic	low quality draft	ERR3765014
k127_1177589 flag=0 multi=10.9800 len=5138	lytic	low quality draft	ERR3765014
k127_325665 flag=1 multi=4.0000 len=3750	lytic	low quality draft	ERR3765014
k127_83652 flag=1 multi=6.0000 len=3307	lytic	low quality draft	ERR3765014
k127_406722 flag=0 multi=24.8446 len=4523	lytic	low quality draft	ERR3765014
k127_6813 flag=0 multi=8.0000 len=9067	lytic	low quality draft	ERR3765014
k127_205547 flag=0 multi=9.9458 len=3448	lytic	low quality draft	ERR3765014
k127_1171163 flag=1 multi=7.7142 len=4857	lytic	low quality draft	ERR3765014
k127_381608 flag=1 multi=4.0000 len=6917	lytic	low quality draft	ERR3765014
k127_796407 flag=1 multi=7.9983 len=76401	lytic	low quality draft	ERR3765014
k127_224918 flag=1 multi=5.0000 len=3918	lytic	low quality draft	ERR3765014
k127_1220877 flag=0 multi=11.9102 len=3190	lytic	low quality draft	ERR3765014
k127_631407 flag=0 multi=16.0000 len=5982	lytic	low quality draft	ERR3765014
k127_911720 flag=0 multi=7.8971 len=6220	lytic	low quality draft	ERR3765014
k127_680935 flag=1 multi=6.0000 len=5640	lytic	low quality draft	ERR3765014
k127_899425 flag=0 multi=9.0000 len=7171	lytic	low quality draft	ERR3765014
k127_15219 flag=1 multi=5.0000 len=5996	lytic	low quality draft	ERR3765014
k127_354817 flag=1 multi=5.0000 len=3593	lytic	low quality draft	ERR3765014
k127_1164094 flag=0 multi=16.9740 len=5667	lytic	low quality draft	ERR3765014
k127_927104 flag=0 multi=8.0000 len=7174	lytic	low quality draft	ERR3765014
k127_847684 flag=0 multi=16.9418 len=5628	lytic	low quality draft	ERR3765014
k127_271783 flag=1 multi=9.0000 len=8808	lytic	low quality draft	ERR3765014
k127_796663 flag=1 multi=6.0000 len=6193	lytic	low quality draft	ERR3765014
k127_898985 flag=0 multi=5.9047 len=3822	lytic	low quality draft	ERR3765014
k127_351678 flag=0 multi=18.0000 len=63272	lytic	low quality draft	ERR3765014
k127_58637 flag=1 multi=5.0000 len=3282	lytic	low quality draft	ERR3765014
k127_680899 flag=0 multi=6.6734 len=7199	lytic	low quality draft	ERR3765014
k127_80709 flag=1 multi=6.0000 len=7047	lytic	low quality draft	ERR3765014
k127_320254 flag=0 multi=21.3351 len=57103	lytic	medium quality draft	ERR3765014
k127_145123 flag=0 multi=7.0000 len=5252	lytic	low quality draft	ERR3765014
k127_507424 flag=1 multi=6.8105 len=6100	lytic	low quality draft	ERR3765014
k127_1009680 flag=0 multi=6.5821 len=3001	lytic	low quality draft	ERR3765014
k127_1021982 flag=0 multi=10.9975 len=40302	lytic	low quality draft	ERR3765014
k127_1003424 flag=1 multi=5.0000 len=4669	lytic	low quality draft	ERR3765014
k127_548589 flag=1 multi=25.3781 len=7364	lytic	low quality draft	ERR3765014
k127_1132513 flag=1 multi=8.0000 len=5122	lytic	low quality draft	ERR3765014
k127_1260356 flag=1 multi=5.0000 len=3156	lytic	low quality draft	ERR3765014
k127_1101406 flag=1 multi=5.0000 len=3226	lytic	low quality draft	ERR3765014
k127_380685 flag=0 multi=32.4909 len=7515	lytic	low quality draft	ERR3765014
k127_530037 flag=0 multi=9.9844 len=5903	lytic	low quality draft	ERR3765014
k127_728836 flag=1 multi=7.8755 len=8301	lytic	low quality draft	ERR3765014
k127_587581 flag=0 multi=17.9951 len=35043	lytic	low quality draft	ERR3765014
k127_561176 flag=1 multi=7.0000 len=3374	lytic	low quality draft	ERR3765014
k127_1144333 flag=1 multi=8.9650 len=5046	lytic	low quality draft	ERR3765014
k127_953157 flag=0 multi=7.5592 len=4435	lytic	low quality draft	ERR3765014
k127_798590 flag=1 multi=8.0000 len=7307	lytic	low quality draft	ERR3765014
k127_526412 flag=1 multi=6.4250 len=9168	lysogenic	low quality draft	ERR3765014
k127_1146431 flag=1 multi=4.0000 len=3885	lytic	low quality draft	ERR3765014
k127_1031711 flag=0 multi=12.7111 len=44848	lytic	medium quality draft	ERR3765014
k127_116132 flag=0 multi=35.5629 len=3170	lytic	low quality draft	ERR3765014
k127_765057 flag=0 multi=8.9850 len=5467	lytic	low quality draft	ERR3765014
k127_83431 flag=1 multi=4.0000 len=3047	lytic	low quality draft	ERR3765014
k127_831436 flag=0 multi=42.2635 len=44336	lytic	high quality draft	ERR3765014
k127_1109810 flag=1 multi=10.0000 len=8674	lytic	low quality draft	ERR3765014
k127_303140 flag=1 multi=8.0000 len=7652	lytic	low quality draft	ERR3765014
k127_944218 flag=1 multi=6.0000 len=3692	lytic	low quality draft	ERR3765014
k127_159711 flag=0 multi=30.6310 len=3509	lytic	low quality draft	ERR3765014
k127_1192862 flag=1 multi=7.0000 len=6511	lytic	low quality draft	ERR3765014
k127_731189 flag=0 multi=20.6549 len=5369	lytic	low quality draft	ERR3765014
k127_847028 flag=0 multi=30.5806 len=37782	lytic	low quality draft	ERR3765014
k127_597037 flag=1 multi=15.0000 len=38952	lytic	medium quality draft	ERR3765014
k127_47159 flag=1 multi=5.9553 len=3144	lytic	low quality draft	ERR3765014
k127_744374 flag=1 multi=7.0000 len=5965	lytic	low quality draft	ERR3765014
[truncated: 5,541 more rows]
