# Supplementary material for: Auxiliary Metabolic Gene Functions in Pelagic and Benthic Viruses of the Baltic Sea
Source: Front Microbiol. 2022 Jul 7;13:863620. doi: 10.3389/fmicb.2022.863620 (PMC9301287; doi:10.3389/fmicb.2022.863620)
Supplement: Supplementary file 4 [file Data_Sheet_4.CSV]

Genome	Source	Kingdom	Phylum	Class	Order	Family	Genus	VC	VC Size
Acholeplasma~phage~MV-L51	RefSeq	Loebvirae	Hofneiviricota	Faserviricetes	Tubulavirales	Plectroviridae	Plectrovirus
Acholeplasma~virus~L2	RefSeq	Unassigned	Unassigned	Unassigned	Unassigned	Plasmaviridae	Plasmavirus
Achromobacter~phage~83-24	RefSeq	Heunggongvirae	Uroviricota	Caudoviricetes	Caudovirales	Siphoviridae	Steinhofvirus	VC_0_0	2
Achromobacter~phage~JWAlpha	RefSeq	Heunggongvirae	Uroviricota	Caudoviricetes	Caudovirales	Schitoviridae	Jwalphavirus	VC_7_0	14
Achromobacter~phage~JWF	RefSeq	Heunggongvirae	Uroviricota	Caudoviricetes	Caudovirales	Siphoviridae	Unassigned	VC_17_0	4
Achromobacter~phage~JWX	RefSeq	Heunggongvirae	Uroviricota	Caudoviricetes	Caudovirales	Siphoviridae	Steinhofvirus	VC_0_0	2
Achromobacter~phage~Mano	RefSeq	Heunggongvirae	Uroviricota	Caudoviricetes	Caudovirales	Myoviridae	Unassigned	VC_19_0	12
Achromobacter~phage~Motura	RefSeq	Heunggongvirae	Uroviricota	Caudoviricetes	Caudovirales	Myoviridae	Moturavirus	VC_24_1	1
Achromobacter~phage~phiAxp-1	RefSeq	Heunggongvirae	Uroviricota	Caudoviricetes	Caudovirales	Siphoviridae	Unassigned	VC_1_0	12
Achromobacter~phage~phiAxp-2	RefSeq	Heunggongvirae	Uroviricota	Caudoviricetes	Caudovirales	Siphoviridae	Unassigned	VC_33_0	7
Achromobacter~phage~phiAxp-3	RefSeq	Heunggongvirae	Uroviricota	Caudoviricetes	Caudovirales	Schitoviridae	Jwalphavirus	VC_7_0	14
Achromobacter~phage~vB_AxyP_19-32_Axy04	RefSeq	Heunggongvirae	Uroviricota	Caudoviricetes	Caudovirales	Schitoviridae	Dongdastvirus	VC_7_0	14
Achromobacter~phage~vB_AxyP_19-32_Axy10	RefSeq	Heunggongvirae	Uroviricota	Caudoviricetes	Caudovirales	Schitoviridae	Pourcelvirus	VC_7_0	14
Achromobacter~phage~vB_AxyP_19-32_Axy11	RefSeq	Heunggongvirae	Uroviricota	Caudoviricetes	Caudovirales	Schitoviridae	Pourcelvirus	VC_7_0	14
Achromobacter~phage~vB_AxyP_19-32_Axy12	RefSeq	Heunggongvirae	Uroviricota	Caudoviricetes	Caudovirales	Schitoviridae	Dongdastvirus	VC_7_0	14
Achromobacter~phage~vB_AxyP_19-32_Axy24	RefSeq	Heunggongvirae	Uroviricota	Caudoviricetes	Caudovirales	Schitoviridae	Dongdastvirus	VC_7_0	14
Acidianus~bottle-shaped~virus	RefSeq	Unassigned	Unassigned	Unassigned	Unassigned	Ampullaviridae	Bottigliavirus	VC_37_0	3
Acidianus~bottle-shaped~virus~2	RefSeq	Unassigned	Unassigned	Unassigned	Unassigned	Ampullaviridae	Ampullavirus	VC_37_0	3
Acidianus~bottle-shaped~virus~3	RefSeq	Unassigned	Unassigned	Unassigned	Unassigned	Ampullaviridae	Ampullavirus	VC_37_0	3
Acidianus~filamentous~virus~1	RefSeq	Zilligvirae	Taleaviricota	Tokiviricetes	Ligamenvirales	Lipothrixviridae	Gammalipothrixvirus
Acidianus~filamentous~virus~2	RefSeq	Zilligvirae	Taleaviricota	Tokiviricetes	Ligamenvirales	Lipothrixviridae	Deltalipothrixvirus	VC_40_0	2
Acidianus~filamentous~virus~3	RefSeq	Zilligvirae	Taleaviricota	Tokiviricetes	Ligamenvirales	Lipothrixviridae	Betalipothrixvirus	VC_39_0	6
Acidianus~filamentous~virus~6	RefSeq	Zilligvirae	Taleaviricota	Tokiviricetes	Ligamenvirales	Lipothrixviridae	Betalipothrixvirus	VC_39_0	6
Acidianus~filamentous~virus~7	RefSeq	Zilligvirae	Taleaviricota	Tokiviricetes	Ligamenvirales	Lipothrixviridae	Betalipothrixvirus	VC_39_0	6
Acidianus~filamentous~virus~8	RefSeq	Zilligvirae	Taleaviricota	Tokiviricetes	Ligamenvirales	Lipothrixviridae	Betalipothrixvirus	VC_39_0	6
Acidianus~filamentous~virus~9	RefSeq	Zilligvirae	Taleaviricota	Tokiviricetes	Ligamenvirales	Lipothrixviridae	Betalipothrixvirus	VC_39_0	6
Acidianus~rod-shaped~virus~1	RefSeq	Zilligvirae	Taleaviricota	Tokiviricetes	Ligamenvirales	Rudiviridae	Itarudivirus
Acidianus~rod-shaped~virus~2	RefSeq	Zilligvirae	Taleaviricota	Tokiviricetes	Ligamenvirales	Rudiviridae	Hoswirudivirus
Acidianus~spindle-shaped~virus~1	RefSeq	Unassigned	Unassigned	Unassigned	Unassigned	Fuselloviridae	Betafusellovirus	VC_42_0	9
Acidianus~tailed~spindle~virus	RefSeq	Unassigned	Unassigned	Unassigned	Unassigned	Bicaudaviridae	Unassigned
Acidianus~two-tailed~virus	RefSeq	Unassigned	Unassigned	Unassigned	Unassigned	Bicaudaviridae	Bicaudavirus
Acidovorax~phage~ACP17	RefSeq	Heunggongvirae	Uroviricota	Caudoviricetes	Caudovirales	Myoviridae	Busanvirus
Acinetobacter~phage~AB1	RefSeq	Heunggongvirae	Uroviricota	Caudoviricetes	Caudovirales	Myoviridae	Obolenskvirus	VC_75_0	9
Acinetobacter~phage~AB3	RefSeq	Heunggongvirae	Uroviricota	Caudoviricetes	Caudovirales	Autographiviridae	Friunavirus	VC_81_0	25
Acinetobacter~phage~AM101	RefSeq	Heunggongvirae	Uroviricota	Caudoviricetes	Caudovirales	Myoviridae	Lazarusvirus
Acinetobacter~phage~AP205	RefSeq	Orthornavirae	Lenarviricota	Leviviricetes	Norzivirales	Duinviridae	Apeevirus
Acinetobacter~phage~AP22	RefSeq	Heunggongvirae	Uroviricota	Caudoviricetes	Caudovirales	Myoviridae	Obolenskvirus	VC_75_0	9
Acinetobacter~phage~AbKT21phiIII	RefSeq	Heunggongvirae	Uroviricota	Caudoviricetes	Caudovirales	Autographiviridae	Friunavirus	VC_81_0	25
Acinetobacter~phage~AbP2	RefSeq	Heunggongvirae	Uroviricota	Caudoviricetes	Caudovirales	Myoviridae	Obolenskvirus	VC_75_0	9
Acinetobacter~phage~AbTZA1	RefSeq	Heunggongvirae	Uroviricota	Caudoviricetes	Caudovirales	Myoviridae	Hadassahvirus
Acinetobacter~phage~Abp1	RefSeq	Heunggongvirae	Uroviricota	Caudoviricetes	Caudovirales	Autographiviridae	Friunavirus	VC_81_0	25
Acinetobacter~phage~Ac42	RefSeq	Heunggongvirae	Uroviricota	Caudoviricetes	Caudovirales	Myoviridae	Unassigned
Acinetobacter~phage~Acj61	RefSeq	Heunggongvirae	Uroviricota	Caudoviricetes	Caudovirales	Myoviridae	Lasallevirus
Acinetobacter~phage~Acj9	RefSeq	Heunggongvirae	Uroviricota	Caudoviricetes	Caudovirales	Myoviridae	Acajnonavirus
Acinetobacter~phage~Apostate	RefSeq	Heunggongvirae	Uroviricota	Caudoviricetes	Caudovirales	Myoviridae	Lazarusvirus
Acinetobacter~phage~Berthold	RefSeq	Heunggongvirae	Uroviricota	Caudoviricetes	Caudovirales	Myoviridae	Lazarusvirus
Acinetobacter~phage~Fri1	RefSeq	Heunggongvirae	Uroviricota	Caudoviricetes	Caudovirales	Autographiviridae	Friunavirus	VC_81_0	25
Acinetobacter~phage~IME-AB2	RefSeq	Heunggongvirae	Uroviricota	Caudoviricetes	Caudovirales	Myoviridae	Obolenskvirus	VC_75_0	9
Acinetobacter~phage~IME200	RefSeq	Heunggongvirae	Uroviricota	Caudoviricetes	Caudovirales	Autographiviridae	Friunavirus	VC_81_0	25
Acinetobacter~phage~IMEAB3	RefSeq	Heunggongvirae	Uroviricota	Caudoviricetes	Caudovirales	Siphoviridae	Lokivirus	VC_1_0	12
Acinetobacter~phage~KARL-1	RefSeq	Heunggongvirae	Uroviricota	Caudoviricetes	Caudovirales	Myoviridae	Lazarusvirus
Acinetobacter~phage~Kimel	RefSeq	Heunggongvirae	Uroviricota	Caudoviricetes	Caudovirales	Myoviridae	Lazarusvirus
Acinetobacter~phage~Konradin	RefSeq	Heunggongvirae	Uroviricota	Caudoviricetes	Caudovirales	Myoviridae	Lazarusvirus
Acinetobacter~phage~LZ35	RefSeq	Heunggongvirae	Uroviricota	Caudoviricetes	Caudovirales	Myoviridae	Obolenskvirus	VC_75_0	9
Acinetobacter~phage~Lazarus	RefSeq	Heunggongvirae	Uroviricota	Caudoviricetes	Caudovirales	Myoviridae	Lazarusvirus
Acinetobacter~phage~Loki	RefSeq	Heunggongvirae	Uroviricota	Caudoviricetes	Caudovirales	Siphoviridae	Lokivirus	VC_1_0	12
Acinetobacter~phage~Petty	RefSeq	Heunggongvirae	Uroviricota	Caudoviricetes	Caudovirales	Autographiviridae	Pettyvirus	VC_81_0	25
Acinetobacter~phage~Presley	RefSeq	Heunggongvirae	Uroviricota	Caudoviricetes	Caudovirales	Schitoviridae	Presleyvirus
Acinetobacter~phage~SH-Ab~15519	RefSeq	Heunggongvirae	Uroviricota	Caudoviricetes	Caudovirales	Autographiviridae	Friunavirus	VC_81_0	25
Acinetobacter~phage~SWH-Ab-1	RefSeq	Heunggongvirae	Uroviricota	Caudoviricetes	Caudovirales	Autographiviridae	Friunavirus	VC_81_0	25
Acinetobacter~phage~SWH-Ab-3	RefSeq	Heunggongvirae	Uroviricota	Caudoviricetes	Caudovirales	Autographiviridae	Friunavirus	VC_81_0	25
Acinetobacter~phage~VB_ApiP_XC38	RefSeq	Heunggongvirae	Uroviricota	Caudoviricetes	Caudovirales	Schitoviridae	Presleyvirus
Acinetobacter~phage~WCHABP1	RefSeq	Heunggongvirae	Uroviricota	Caudoviricetes	Caudovirales	Myoviridae	Obolenskvirus	VC_75_0	9
Acinetobacter~phage~WCHABP12	RefSeq	Heunggongvirae	Uroviricota	Caudoviricetes	Caudovirales	Myoviridae	Obolenskvirus	VC_75_0	9
Acinetobacter~phage~WCHABP5	RefSeq	Heunggongvirae	Uroviricota	Caudoviricetes	Caudovirales	Autographiviridae	Friunavirus	VC_81_0	25
Acinetobacter~phage~YMC-13-01-C62	RefSeq	Heunggongvirae	Uroviricota	Caudoviricetes	Caudovirales	Myoviridae	Obolenskvirus	VC_75_0	9
Acinetobacter~phage~YMC/09/02/B1251	RefSeq	Heunggongvirae	Uroviricota	Caudoviricetes	Caudovirales	Siphoviridae	Vieuvirus	VC_94_0	3
Acinetobacter~phage~YMC11/11/R3177	RefSeq	Heunggongvirae	Uroviricota	Caudoviricetes	Caudovirales	Siphoviridae	Vieuvirus	VC_94_0	3
Acinetobacter~phage~YMC11/12/R2315	RefSeq	Heunggongvirae	Uroviricota	Caudoviricetes	Caudovirales	Myoviridae	Obolenskvirus	VC_75_0	9
Acinetobacter~phage~YMC13/03/R2096	RefSeq	Heunggongvirae	Uroviricota	Caudoviricetes	Caudovirales	Myoviridae	Unassigned
Acinetobacter~phage~ZZ1	RefSeq	Heunggongvirae	Uroviricota	Caudoviricetes	Caudovirales	Myoviridae	Zedzedvirus
Acinetobacter~phage~phiAB1	RefSeq	Heunggongvirae	Uroviricota	Caudoviricetes	Caudovirales	Autographiviridae	Friunavirus	VC_81_0	25
Acinetobacter~phage~phiAB6	RefSeq	Heunggongvirae	Uroviricota	Caudoviricetes	Caudovirales	Autographiviridae	Friunavirus	VC_81_0	25
Acinetobacter~phage~phiAC-1	RefSeq	Heunggongvirae	Uroviricota	Caudoviricetes	Caudovirales	Myoviridae	Unassigned
Acinetobacter~phage~vB_AbaM_Acibel004	RefSeq	Heunggongvirae	Uroviricota	Caudoviricetes	Caudovirales	Myoviridae	Saclayvirus	VC_98_1	1
Acinetobacter~phage~vB_AbaM_B09_Aci01-1	RefSeq	Heunggongvirae	Uroviricota	Caudoviricetes	Caudovirales	Myoviridae	Saclayvirus	VC_98_0	4
Acinetobacter~phage~vB_AbaM_B09_Aci02-2	RefSeq	Heunggongvirae	Uroviricota	Caudoviricetes	Caudovirales	Myoviridae	Saclayvirus	VC_98_0	4
Acinetobacter~phage~vB_AbaM_B09_Aci05	RefSeq	Heunggongvirae	Uroviricota	Caudoviricetes	Caudovirales	Myoviridae	Saclayvirus	VC_98_0	4
Acinetobacter~phage~vB_AbaM_ME3	RefSeq	Heunggongvirae	Uroviricota	Caudoviricetes	Caudovirales	Myoviridae	Metrivirus	VC_104_0	1
Acinetobacter~phage~vB_AbaM_PhT2	RefSeq	Heunggongvirae	Uroviricota	Caudoviricetes	Caudovirales	Myoviridae	Hadassahvirus
Acinetobacter~phage~vB_AbaM_phiAbaA1	RefSeq	Heunggongvirae	Uroviricota	Caudoviricetes	Caudovirales	Myoviridae	Saclayvirus	VC_98_0	4
Acinetobacter~phage~vB_AbaP_46-62_Aci07	RefSeq	Heunggongvirae	Uroviricota	Caudoviricetes	Caudovirales	Autographiviridae	Friunavirus	VC_81_0	25
Acinetobacter~phage~vB_AbaP_AS11	RefSeq	Heunggongvirae	Uroviricota	Caudoviricetes	Caudovirales	Autographiviridae	Friunavirus	VC_81_0	25
Acinetobacter~phage~vB_AbaP_AS12	RefSeq	Heunggongvirae	Uroviricota	Caudoviricetes	Caudovirales	Autographiviridae	Friunavirus	VC_81_0	25
Acinetobacter~phage~vB_AbaP_Acibel007	RefSeq	Heunggongvirae	Uroviricota	Caudoviricetes	Caudovirales	Autographiviridae	Daemvirus	VC_81_0	25
Acinetobacter~phage~vB_AbaP_B09_Aci08	RefSeq	Heunggongvirae	Uroviricota	Caudoviricetes	Caudovirales	Autographiviridae	Friunavirus	VC_81_0	25
Acinetobacter~phage~vB_AbaP_B1	RefSeq	Heunggongvirae	Uroviricota	Caudoviricetes	Caudovirales	Autographiviridae	Friunavirus	VC_81_0	25
Acinetobacter~phage~vB_AbaP_B3	RefSeq	Heunggongvirae	Uroviricota	Caudoviricetes	Caudovirales	Autographiviridae	Friunavirus	VC_81_0	25
Acinetobacter~phage~vB_AbaP_B5	RefSeq	Heunggongvirae	Uroviricota	Caudoviricetes	Caudovirales	Autographiviridae	Friunavirus	VC_81_0	25
Acinetobacter~phage~vB_AbaP_D2	RefSeq	Heunggongvirae	Uroviricota	Caudoviricetes	Caudovirales	Autographiviridae	Friunavirus	VC_81_0	25
Acinetobacter~phage~vB_AbaP_PD-6A3	RefSeq	Heunggongvirae	Uroviricota	Caudoviricetes	Caudovirales	Autographiviridae	Friunavirus	VC_81_0	25
Acinetobacter~phage~vB_AbaP_PD-AB9	RefSeq	Heunggongvirae	Uroviricota	Caudoviricetes	Caudovirales	Autographiviridae	Friunavirus	VC_81_0	25
Acinetobacter~phage~vB_AbaS_TRS1	RefSeq	Heunggongvirae	Uroviricota	Caudoviricetes	Caudovirales	Siphoviridae	Vieuvirus	VC_94_0	3
Acinetobacter~phage~vB_ApiM_fHyAci03	RefSeq	Heunggongvirae	Uroviricota	Caudoviricetes	Caudovirales	Myoviridae	Lazarusvirus
Acinetobacter~phage~vB_ApiP_P1	RefSeq	Heunggongvirae	Uroviricota	Caudoviricetes	Caudovirales	Autographiviridae	Friunavirus	VC_81_0	25
Acinetobacter~phage~vB_ApiP_P2	RefSeq	Heunggongvirae	Uroviricota	Caudoviricetes	Caudovirales	Autographiviridae	Friunavirus	VC_81_0	25
Acinetobacter~virus~133	RefSeq	Heunggongvirae	Uroviricota	Caudoviricetes	Caudovirales	Myoviridae	Unassigned
Actinomyces~virus~Av1	RefSeq	Heunggongvirae	Uroviricota	Caudoviricetes	Caudovirales	Podoviridae	Dybvigvirus
Actinoplanes~phage~phiAsp2	RefSeq	Heunggongvirae	Uroviricota	Caudoviricetes	Caudovirales	Siphoviridae	Unassigned
Aeribacillus~phage~AP45	RefSeq	Heunggongvirae	Uroviricota	Caudoviricetes	Caudovirales	Siphoviridae	Kamchatkavirus	VC_113_1	2
Aeromonas~phage~2-L372D	RefSeq	Heunggongvirae	Uroviricota	Caudoviricetes	Caudovirales	Myoviridae	Plateaulakevirus	VC_118_0	2
Aeromonas~phage~25AhydR2PP	RefSeq	Heunggongvirae	Uroviricota	Caudoviricetes	Caudovirales	Autographiviridae	Aerosvirus	VC_126_0	14
Aeromonas~phage~2_D05	RefSeq	Heunggongvirae	Uroviricota	Caudoviricetes	Caudovirales	Myoviridae	Unassigned
Aeromonas~phage~2_L372X	RefSeq	Heunggongvirae	Uroviricota	Caudoviricetes	Caudovirales	Myoviridae	Plateaulakevirus	VC_118_0	2
Aeromonas~phage~4_4572	RefSeq	Heunggongvirae	Uroviricota	Caudoviricetes	Caudovirales	Podoviridae	Lahexavirus	VC_134_0	4
Aeromonas~phage~4_D05	RefSeq	Heunggongvirae	Uroviricota	Caudoviricetes	Caudovirales	Myoviridae	Unassigned
Aeromonas~phage~4_L372D	RefSeq	Heunggongvirae	Uroviricota	Caudoviricetes	Caudovirales	Myoviridae	Plateaulakevirus	VC_118_1	1
Aeromonas~phage~4_L372XY	RefSeq	Heunggongvirae	Uroviricota	Caudoviricetes	Caudovirales	Myoviridae	Plateaulakevirus	VC_118_2	1
Aeromonas~phage~50AhydR13PP	RefSeq	Heunggongvirae	Uroviricota	Caudoviricetes	Caudovirales	Myoviridae	Tulanevirus	VC_83_1	7
Aeromonas~phage~60AhydR15PP	RefSeq	Heunggongvirae	Uroviricota	Caudoviricetes	Caudovirales	Myoviridae	Tulanevirus	VC_83_1	7
Aeromonas~phage~AS-gz	RefSeq	Heunggongvirae	Uroviricota	Caudoviricetes	Caudovirales	Myoviridae	Tulanevirus	VC_83_1	7
Aeromonas~phage~AS-sw	RefSeq	Heunggongvirae	Uroviricota	Caudoviricetes	Caudovirales	Myoviridae	Ceceduovirus	VC_84_1	3
Aeromonas~phage~AS-zj	RefSeq	Heunggongvirae	Uroviricota	Caudoviricetes	Caudovirales	Myoviridae	Ceceduovirus	VC_84_1	3
Aeromonas~phage~Aes012	RefSeq	Heunggongvirae	Uroviricota	Caudoviricetes	Caudovirales	Myoviridae	Tulanevirus	VC_83_1	7
Aeromonas~phage~Aes508	RefSeq	Heunggongvirae	Uroviricota	Caudoviricetes	Caudovirales	Myoviridae	Tulanevirus	VC_83_1	7
Aeromonas~phage~Ah1	RefSeq	Heunggongvirae	Uroviricota	Caudoviricetes	Caudovirales	Myoviridae	Unassigned	VC_84_0	4
Aeromonas~phage~AhSzq-1	RefSeq	Heunggongvirae	Uroviricota	Caudoviricetes	Caudovirales	Demerecviridae	Shenzhenvirus	VC_139_0	2
Aeromonas~phage~AhSzw-1	RefSeq	Heunggongvirae	Uroviricota	Caudoviricetes	Caudovirales	Demerecviridae	Shenzhenvirus	VC_139_0	2
Aeromonas~phage~Ahp1	RefSeq	Heunggongvirae	Uroviricota	Caudoviricetes	Caudovirales	Autographiviridae	Ahphunavirus	VC_126_0	14
Aeromonas~phage~BUCT551	RefSeq	Heunggongvirae	Uroviricota	Caudoviricetes	Caudovirales	Siphoviridae	Unassigned
Aeromonas~phage~CC2	RefSeq	Heunggongvirae	Uroviricota	Caudoviricetes	Caudovirales	Myoviridae	Ceceduovirus	VC_84_1	3
Aeromonas~phage~CF7	RefSeq	Heunggongvirae	Uroviricota	Caudoviricetes	Caudovirales	Autographiviridae	Ahphunavirus	VC_126_0	14
Aeromonas~phage~LAh9	RefSeq	Heunggongvirae	Uroviricota	Caudoviricetes	Caudovirales	Podoviridae	Lahexavirus	VC_134_0	4
Aeromonas~phage~LAh_6	RefSeq	Heunggongvirae	Uroviricota	Caudoviricetes	Caudovirales	Podoviridae	Lahexavirus	VC_134_0	4
Aeromonas~phage~LAh_7	RefSeq	Heunggongvirae	Uroviricota	Caudoviricetes	Caudovirales	Siphoviridae	Unassigned
Aeromonas~phage~LAh_8	RefSeq	Heunggongvirae	Uroviricota	Caudoviricetes	Caudovirales	Podoviridae	Lahexavirus	VC_134_0	4
Aeromonas~phage~PX29	RefSeq	Heunggongvirae	Uroviricota	Caudoviricetes	Caudovirales	Myoviridae	Unassigned	VC_84_0	4
Aeromonas~phage~ZPAH7	RefSeq	Heunggongvirae	Uroviricota	Caudoviricetes	Caudovirales	Autographiviridae	Aerosvirus	VC_126_0	14
Aeromonas~phage~pAh6-C	RefSeq	Heunggongvirae	Uroviricota	Caudoviricetes	Caudovirales	Chaseviridae	Pahsextavirus	VC_150_0	3
Aeromonas~phage~pIS4-A	RefSeq	Heunggongvirae	Uroviricota	Caudoviricetes	Caudovirales	Siphoviridae	Roufvirus	VC_152_0	24
Aeromonas~phage~phiA8-29	RefSeq	Heunggongvirae	Uroviricota	Caudoviricetes	Caudovirales	Ackermannviridae	Tedavirus	VC_54_5	1
Aeromonas~phage~phiAS4	RefSeq	Heunggongvirae	Uroviricota	Caudoviricetes	Caudovirales	Myoviridae	Tulanevirus	VC_83_1	7
Aeromonas~phage~phiAS5	RefSeq	Heunggongvirae	Uroviricota	Caudoviricetes	Caudovirales	Myoviridae	Unassigned	VC_84_0	4
Aeromonas~phage~phiAS7	RefSeq	Heunggongvirae	Uroviricota	Caudoviricetes	Caudovirales	Autographiviridae	Aerosvirus	VC_126_0	14
Aeromonas~phage~vB_AhyS-A18P4	RefSeq	Heunggongvirae	Uroviricota	Caudoviricetes	Caudovirales	Siphoviridae	Unassigned
Aeromonas~phage~vB_AsaM-56	RefSeq	Heunggongvirae	Uroviricota	Caudoviricetes	Caudovirales	Myoviridae	Popoffvirus
Aeromonas~virus~25	RefSeq	Heunggongvirae	Uroviricota	Caudoviricetes	Caudovirales	Myoviridae	Tulanevirus	VC_83_1	7
Aeromonas~virus~31	RefSeq	Heunggongvirae	Uroviricota	Caudoviricetes	Caudovirales	Myoviridae	Biquartavirus	VC_83_0	2
Aeromonas~virus~44RR2	RefSeq	Heunggongvirae	Uroviricota	Caudoviricetes	Caudovirales	Myoviridae	Biquartavirus	VC_83_0	2
Aeromonas~virus~65	RefSeq	Heunggongvirae	Uroviricota	Caudoviricetes	Caudovirales	Myoviridae	Ishigurovirus	VC_84_2	1
Aeromonas~virus~Aeh1	RefSeq	Heunggongvirae	Uroviricota	Caudoviricetes	Caudovirales	Myoviridae	Unassigned	VC_84_0	4
Aeromonas~virus~phiO18P	RefSeq	Heunggongvirae	Uroviricota	Caudoviricetes	Caudovirales	Myoviridae	Bielevirus	VC_157_0	20
Aeropyrum~coil-shaped~virus	RefSeq	Unassigned	Unassigned	Unassigned	Unassigned	Spiraviridae	Alphaspiravirus
Aeropyrum~globular~virus~1	RefSeq	Unassigned	Unassigned	Unassigned	Unassigned	Unassigned	Unassigned
Aeropyrum~pernix~bacilliform~virus~1	RefSeq	Unassigned	Unassigned	Unassigned	Unassigned	Clavaviridae	Clavavirus
Aeropyrum~pernix~ovoid~virus~1	RefSeq	Unassigned	Unassigned	Unassigned	Unassigned	Guttaviridae	Betaguttavirus
Aeropyrum~pernix~spindle-shaped~virus~1	RefSeq	Unassigned	Unassigned	Unassigned	Unassigned	Unassigned	Unassigned
Aggregatibacter~phage~S1249	RefSeq	Heunggongvirae	Uroviricota	Caudoviricetes	Caudovirales	Myoviridae	Unassigned	VC_159_0	2
Agrobacterium~phage~7-7-1	RefSeq	Heunggongvirae	Uroviricota	Caudoviricetes	Caudovirales	Myoviridae	Schmittlotzvirus	VC_161_0	2
Agrobacterium~phage~Atu_ph02	RefSeq	Heunggongvirae	Uroviricota	Caudoviricetes	Caudovirales	Autographiviridae	Atuphduovirus	VC_163_0	2
Agrobacterium~phage~Atu_ph03	RefSeq	Heunggongvirae	Uroviricota	Caudoviricetes	Caudovirales	Autographiviridae	Atuphduovirus	VC_163_0	2
Agrobacterium~phage~Atu_ph07	RefSeq	Heunggongvirae	Uroviricota	Caudoviricetes	Caudovirales	Myoviridae	Polybotosvirus
Agrobacterium~phage~OLIVR1	RefSeq	Heunggongvirae	Uroviricota	Caudoviricetes	Caudovirales	Schitoviridae	Unassigned	VC_7_0	14
Agrobacterium~phage~OLIVR5	RefSeq	Heunggongvirae	Uroviricota	Caudoviricetes	Caudovirales	Ackermannviridae	Unassigned	VC_45_1	1
Alphaproteobacteria~virus~phiJl001	RefSeq	Heunggongvirae	Uroviricota	Caudoviricetes	Caudovirales	Siphoviridae	Yuavirus
Alteromonas~phage~vB_AcoS-R7M	RefSeq	Heunggongvirae	Uroviricota	Caudoviricetes	Caudovirales	Siphoviridae	Amoyvirus
Alteromonas~phage~vB_AmaP_AD45-P1	RefSeq	Heunggongvirae	Uroviricota	Caudoviricetes	Caudovirales	Podoviridae	Unassigned
Alteromonas~phage~vB_AmeM_PT11-V22	RefSeq	Heunggongvirae	Uroviricota	Caudoviricetes	Caudovirales	Myoviridae	Myoalterovirus	VC_119_0	1
Alteromonas~virus~vB_AspP-H4/4	RefSeq	Heunggongvirae	Uroviricota	Caudoviricetes	Caudovirales	Autographiviridae	Foturvirus	VC_130_0	4
Anabaena~phage~A-4L	RefSeq	Heunggongvirae	Uroviricota	Caudoviricetes	Caudovirales	Podoviridae	Kozyakovvirus
Anoxybacillus~phage~A403	RefSeq	Heunggongvirae	Uroviricota	Caudoviricetes	Caudovirales	Siphoviridae	Tandoganvirus
Aquamicrobium~phage~P14	RefSeq	Heunggongvirae	Uroviricota	Caudoviricetes	Caudovirales	Autographiviridae	Aqualcavirus	VC_127_0	26
Archaeal~BJ1~virus	RefSeq	Heunggongvirae	Uroviricota	Caudoviricetes	Caudovirales	Siphoviridae	Unassigned	VC_203_0	2
Arthrobacter~phage~Abba	RefSeq	Heunggongvirae	Uroviricota	Caudoviricetes	Caudovirales	Myoviridae	Ayohtrevirus	VC_204_0	10
Arthrobacter~phage~Abidatro	RefSeq	Heunggongvirae	Uroviricota	Caudoviricetes	Caudovirales	Siphoviridae	Galaxyvirus	VC_207_0	6
Arthrobacter~phage~Adat	RefSeq	Heunggongvirae	Uroviricota	Caudoviricetes	Caudovirales	Podoviridae	Jasminevirus	VC_213_0	2
Arthrobacter~phage~Amigo	RefSeq	Heunggongvirae	Uroviricota	Caudoviricetes	Caudovirales	Siphoviridae	Amigovirus	VC_215_0	2
Arthrobacter~phage~Andrew	RefSeq	Heunggongvirae	Uroviricota	Caudoviricetes	Caudovirales	Siphoviridae	Andrewvirus	VC_207_0	6
Arthrobacter~phage~Anjali	RefSeq	Heunggongvirae	Uroviricota	Caudoviricetes	Caudovirales	Podoviridae	Anjalivirus	VC_106_0	2
Arthrobacter~phage~BarretLemon	RefSeq	Heunggongvirae	Uroviricota	Caudoviricetes	Caudovirales	Myoviridae	Marthavirus	VC_204_0	10
Arthrobacter~phage~Beans	RefSeq	Heunggongvirae	Uroviricota	Caudoviricetes	Caudovirales	Myoviridae	Marthavirus	VC_204_0	10
Arthrobacter~phage~Bennie	RefSeq	Heunggongvirae	Uroviricota	Caudoviricetes	Caudovirales	Siphoviridae	Korravirus	VC_208_0	22
Arthrobacter~phage~BigMack	RefSeq	Heunggongvirae	Uroviricota	Caudoviricetes	Caudovirales	Siphoviridae	Korravirus	VC_208_0	22
Arthrobacter~phage~Brent	RefSeq	Heunggongvirae	Uroviricota	Caudoviricetes	Caudovirales	Myoviridae	Marthavirus	VC_204_0	10
Arthrobacter~phage~Bridgette	RefSeq	Heunggongvirae	Uroviricota	Caudoviricetes	Caudovirales	Siphoviridae	Bridgettevirus	VC_222_0	5
Arthrobacter~phage~CaptnMurica	RefSeq	Heunggongvirae	Uroviricota	Caudoviricetes	Caudovirales	Siphoviridae	Gordonvirus
Arthrobacter~phage~Circum	RefSeq	Heunggongvirae	Uroviricota	Caudoviricetes	Caudovirales	Siphoviridae	Mudcatvirus	VC_224_1	2
Arthrobacter~phage~Colucci	RefSeq	Heunggongvirae	Uroviricota	Caudoviricetes	Caudovirales	Myoviridae	Klausavirus	VC_205_0	6
Arthrobacter~phage~Constance	RefSeq	Heunggongvirae	Uroviricota	Caudoviricetes	Caudovirales	Siphoviridae	Bridgettevirus	VC_222_0	5
Arthrobacter~phage~Coral	RefSeq	Heunggongvirae	Uroviricota	Caudoviricetes	Caudovirales	Siphoviridae	Coralvirus	VC_207_0	6
Arthrobacter~phage~Decurro	RefSeq	Heunggongvirae	Uroviricota	Caudoviricetes	Caudovirales	Siphoviridae	Decurrovirus
Arthrobacter~phage~DrManhattan	RefSeq	Heunggongvirae	Uroviricota	Caudoviricetes	Caudovirales	Siphoviridae	Manhattanvirus	VC_219_0	4
Arthrobacter~phage~DrRobert	RefSeq	Heunggongvirae	Uroviricota	Caudoviricetes	Caudovirales	Siphoviridae	Korravirus	VC_208_0	22
Arthrobacter~phage~DrYang	RefSeq	Heunggongvirae	Uroviricota	Caudoviricetes	Caudovirales	Myoviridae	Klausavirus	VC_205_0	6
Arthrobacter~phage~Eileen	RefSeq	Heunggongvirae	Uroviricota	Caudoviricetes	Caudovirales	Siphoviridae	Bridgettevirus	VC_222_0	5
Arthrobacter~phage~Galaxy	RefSeq	Heunggongvirae	Uroviricota	Caudoviricetes	Caudovirales	Siphoviridae	Galaxyvirus	VC_207_0	6
Arthrobacter~phage~Gisselle	RefSeq	Heunggongvirae	Uroviricota	Caudoviricetes	Caudovirales	Siphoviridae	Korravirus	VC_208_0	22
Arthrobacter~phage~Glenn	RefSeq	Heunggongvirae	Uroviricota	Caudoviricetes	Caudovirales	Siphoviridae	Korravirus	VC_208_0	22
Arthrobacter~phage~Gordon	RefSeq	Heunggongvirae	Uroviricota	Caudoviricetes	Caudovirales	Siphoviridae	Gordonvirus
Arthrobacter~phage~GreenHearts	RefSeq	Heunggongvirae	Uroviricota	Caudoviricetes	Caudovirales	Siphoviridae	Korravirus	VC_208_0	22
Arthrobacter~phage~Greenhouse	RefSeq	Heunggongvirae	Uroviricota	Caudoviricetes	Caudovirales	Siphoviridae	Korravirus	VC_208_0	22
Arthrobacter~phage~HunterDalle	RefSeq	Heunggongvirae	Uroviricota	Caudoviricetes	Caudovirales	Siphoviridae	Korravirus	VC_208_0	22
Arthrobacter~phage~Huntingdon	RefSeq	Heunggongvirae	Uroviricota	Caudoviricetes	Caudovirales	Siphoviridae	Korravirus	VC_208_0	22
Arthrobacter~phage~Jasmine	RefSeq	Heunggongvirae	Uroviricota	Caudoviricetes	Caudovirales	Podoviridae	Jasminevirus	VC_213_0	2
Arthrobacter~phage~Jawnski	RefSeq	Heunggongvirae	Uroviricota	Caudoviricetes	Caudovirales	Myoviridae	Marthavirus	VC_204_0	10
Arthrobacter~phage~Joann	RefSeq	Heunggongvirae	Uroviricota	Caudoviricetes	Caudovirales	Siphoviridae	Korravirus	VC_208_0	22
Arthrobacter~phage~Judy	RefSeq	Heunggongvirae	Uroviricota	Caudoviricetes	Caudovirales	Siphoviridae	Bridgettevirus	VC_222_0	5
Arthrobacter~phage~KBurrousTX	RefSeq	Heunggongvirae	Uroviricota	Caudoviricetes	Caudovirales	Myoviridae	Klausavirus	VC_205_0	6
Arthrobacter~phage~KellEzio	RefSeq	Heunggongvirae	Uroviricota	Caudoviricetes	Caudovirales	Siphoviridae	Kelleziovirus	VC_233_0	2
Arthrobacter~phage~Kepler	RefSeq	Heunggongvirae	Uroviricota	Caudoviricetes	Caudovirales	Siphoviridae	Coralvirus	VC_207_0	6
Arthrobacter~phage~Kitkat	RefSeq	Heunggongvirae	Uroviricota	Caudoviricetes	Caudovirales	Siphoviridae	Kelleziovirus	VC_233_0	2
Arthrobacter~phage~Kittykat	RefSeq	Heunggongvirae	Uroviricota	Caudoviricetes	Caudovirales	Siphoviridae	Korravirus	VC_208_0	22
Arthrobacter~phage~Korra	RefSeq	Heunggongvirae	Uroviricota	Caudoviricetes	Caudovirales	Siphoviridae	Korravirus	VC_208_0	22
Arthrobacter~phage~Kuleana	RefSeq	Heunggongvirae	Uroviricota	Caudoviricetes	Caudovirales	Siphoviridae	Kuleanavirus	VC_207_0	6
Arthrobacter~phage~Laroye	RefSeq	Heunggongvirae	Uroviricota	Caudoviricetes	Caudovirales	Siphoviridae	Laroyevirus	VC_232_0	4
Arthrobacter~phage~LiSara	RefSeq	Heunggongvirae	Uroviricota	Caudoviricetes	Caudovirales	Siphoviridae	Laroyevirus	VC_232_0	4
Arthrobacter~phage~Liebe	RefSeq	Heunggongvirae	Uroviricota	Caudoviricetes	Caudovirales	Siphoviridae	Liebevirus	VC_219_0	4
Arthrobacter~phage~Litotes	RefSeq	Heunggongvirae	Uroviricota	Caudoviricetes	Caudovirales	Siphoviridae	Korravirus	VC_208_0	22
Arthrobacter~phage~Lymara	RefSeq	Heunggongvirae	Uroviricota	Caudoviricetes	Caudovirales	Myoviridae	Klausavirus	VC_205_0	6
Arthrobacter~phage~Maja	RefSeq	Heunggongvirae	Uroviricota	Caudoviricetes	Caudovirales	Siphoviridae	Majavirus	VC_209_0	2
Arthrobacter~phage~MamaPearl	RefSeq	Heunggongvirae	Uroviricota	Caudoviricetes	Caudovirales	Siphoviridae	Korravirus	VC_208_0	22
Arthrobacter~phage~Martha	RefSeq	Heunggongvirae	Uroviricota	Caudoviricetes	Caudovirales	Myoviridae	Marthavirus	VC_204_0	10
Arthrobacter~phage~Mendel	RefSeq	Heunggongvirae	Uroviricota	Caudoviricetes	Caudovirales	Podoviridae	Anjalivirus	VC_106_0	2
Arthrobacter~phage~Molivia	RefSeq	Heunggongvirae	Uroviricota	Caudoviricetes	Caudovirales	Siphoviridae	Amigovirus	VC_215_0	2
Arthrobacter~phage~Mudcat	RefSeq	Heunggongvirae	Uroviricota	Caudoviricetes	Caudovirales	Siphoviridae	Mudcatvirus	VC_224_1	2
Arthrobacter~phage~Mufasa8	RefSeq	Heunggongvirae	Uroviricota	Caudoviricetes	Caudovirales	Siphoviridae	Mufasoctovirus	VC_206_0	2
Arthrobacter~phage~Nubia	RefSeq	Heunggongvirae	Uroviricota	Caudoviricetes	Caudovirales	Siphoviridae	Korravirus	VC_208_0	22
Arthrobacter~phage~Oxynfrius	RefSeq	Heunggongvirae	Uroviricota	Caudoviricetes	Caudovirales	Siphoviridae	Korravirus	VC_208_0	22
Arthrobacter~phage~Peas	RefSeq	Heunggongvirae	Uroviricota	Caudoviricetes	Caudovirales	Siphoviridae	Bridgettevirus	VC_222_0	5
Arthrobacter~phage~Piccoletto	RefSeq	Heunggongvirae	Uroviricota	Caudoviricetes	Caudovirales	Myoviridae	Marthavirus	VC_204_0	10
Arthrobacter~phage~Preamble	RefSeq	Heunggongvirae	Uroviricota	Caudoviricetes	Caudovirales	Siphoviridae	Korravirus	VC_208_0	22
Arthrobacter~phage~PrincessTrina	RefSeq	Heunggongvirae	Uroviricota	Caudoviricetes	Caudovirales	Myoviridae	Klausavirus	VC_205_0	6
Arthrobacter~phage~Pumancara	RefSeq	Heunggongvirae	Uroviricota	Caudoviricetes	Caudovirales	Siphoviridae	Korravirus	VC_208_0	22
Arthrobacter~phage~Salgado	RefSeq	Heunggongvirae	Uroviricota	Caudoviricetes	Caudovirales	Siphoviridae	Laroyevirus	VC_232_0	4
Arthrobacter~phage~Sergei	RefSeq	Heunggongvirae	Uroviricota	Caudoviricetes	Caudovirales	Siphoviridae	Korravirus	VC_208_0	22
Arthrobacter~phage~Shade	RefSeq	Heunggongvirae	Uroviricota	Caudoviricetes	Caudovirales	Myoviridae	Marthavirus	VC_204_0	10
Arthrobacter~phage~Sonali	RefSeq	Heunggongvirae	Uroviricota	Caudoviricetes	Caudovirales	Siphoviridae	Sonalivirus	VC_206_0	2
Arthrobacter~phage~Sonny	RefSeq	Heunggongvirae	Uroviricota	Caudoviricetes	Caudovirales	Myoviridae	Marthavirus	VC_204_0	10
Arthrobacter~phage~Tank	RefSeq	Heunggongvirae	Uroviricota	Caudoviricetes	Caudovirales	Siphoviridae	Tankvirus
Arthrobacter~phage~TripleJ	RefSeq	Heunggongvirae	Uroviricota	Caudoviricetes	Caudovirales	Siphoviridae	Triplejayvirus	VC_216_0	2
Arthrobacter~phage~Urla	RefSeq	Heunggongvirae	Uroviricota	Caudoviricetes	Caudovirales	Siphoviridae	Korravirus	VC_208_0	22
Arthrobacter~phage~Vibaki	RefSeq	Heunggongvirae	Uroviricota	Caudoviricetes	Caudovirales	Myoviridae	Vibakivirus
Arthrobacter~phage~Wawa	RefSeq	Heunggongvirae	Uroviricota	Caudoviricetes	Caudovirales	Siphoviridae	Korravirus	VC_208_0	22
Arthrobacter~phage~Wayne	RefSeq	Heunggongvirae	Uroviricota	Caudoviricetes	Caudovirales	Siphoviridae	Korravirus	VC_208_0	22
Arthrobacter~phage~Wheelbite	RefSeq	Heunggongvirae	Uroviricota	Caudoviricetes	Caudovirales	Siphoviridae	Laroyevirus	VC_232_0	4
Arthrobacter~phage~Yang	RefSeq	Heunggongvirae	Uroviricota	Caudoviricetes	Caudovirales	Siphoviridae	Yangvirus	VC_219_0	4
Arthrobacter~phage~Zartrosa	RefSeq	Heunggongvirae	Uroviricota	Caudoviricetes	Caudovirales	Myoviridae	Marthavirus	VC_204_0	10
Arthrobacter~phage~vB_ArS-ArV2	RefSeq	Heunggongvirae	Uroviricota	Caudoviricetes	Caudovirales	Siphoviridae	Unassigned	VC_209_0	2
Arthrobacter~phage~vB_ArtM-ArV1	RefSeq	Heunggongvirae	Uroviricota	Caudoviricetes	Caudovirales	Myoviridae	Klausavirus	VC_205_0	6
Aurantimonas~phage~AmM-1	RefSeq	Heunggongvirae	Uroviricota	Caudoviricetes	Caudovirales	Myoviridae	Unassigned
Azobacteroides~phage~ProJPt-Bp1	RefSeq	Heunggongvirae	Uroviricota	Caudoviricetes	Caudovirales	Podoviridae	Unassigned	VC_244_0	3
Azospirillum~phage~Cd	RefSeq	Heunggongvirae	Uroviricota	Caudoviricetes	Caudovirales	Siphoviridae	Unassigned	VC_247_0	2
BS_KBB_SWE26_205mDRAFT_c1000206_sediment	Baltic_Sediment	Unassigned	Unassigned	Unassigned	Unassigned	Unassigned	Unassigned
BS_KBB_SWE26_205mDRAFT_c1000228_sediment	Baltic_Sediment	Unassigned	Unassigned	Unassigned	Unassigned	Unassigned	Unassigned
BS_KBB_SWE26_205mDRAFT_c1000328_sediment	Baltic_Sediment	Unassigned	Unassigned	Unassigned	Unassigned	Unassigned	Unassigned	VC_250_0	41
BS_KBB_SWE26_205mDRAFT_c1000402_sediment	Baltic_Sediment	Unassigned	Unassigned	Unassigned	Unassigned	Unassigned	Unassigned
BS_KBB_SWE26_205mDRAFT_c1000408_sediment	Baltic_Sediment	Unassigned	Unassigned	Unassigned	Unassigned	Unassigned	Unassigned
BS_KBB_SWE26_205mDRAFT_c1000420_sediment	Baltic_Sediment	Unassigned	Unassigned	Unassigned	Unassigned	Unassigned	Unassigned	VC_259_0	43
BS_KBB_SWE26_205mDRAFT_c1000493_sediment	Baltic_Sediment	Unassigned	Unassigned	Unassigned	Unassigned	Unassigned	Unassigned
BS_KBB_SWE26_205mDRAFT_c1000515_sediment	Baltic_Sediment	Unassigned	Unassigned	Unassigned	Unassigned	Unassigned	Unassigned	VC_262_0	30
BS_KBB_SWE26_205mDRAFT_c1000568_sediment	Baltic_Sediment	Unassigned	Unassigned	Unassigned	Unassigned	Unassigned	Unassigned
BS_KBB_SWE26_205mDRAFT_c1000654_sediment	Baltic_Sediment	Unassigned	Unassigned	Unassigned	Unassigned	Unassigned	Unassigned
BS_KBB_SWE26_205mDRAFT_c1000694_sediment	Baltic_Sediment	Unassigned	Unassigned	Unassigned	Unassigned	Unassigned	Unassigned
BS_KBB_SWE26_205mDRAFT_c1000695_sediment	Baltic_Sediment	Unassigned	Unassigned	Unassigned	Unassigned	Unassigned	Unassigned
BS_KBB_SWE26_205mDRAFT_c1000743_sediment	Baltic_Sediment	Unassigned	Unassigned	Unassigned	Unassigned	Unassigned	Unassigned
BS_KBB_SWE26_205mDRAFT_c1000744_sediment	Baltic_Sediment	Unassigned	Unassigned	Unassigned	Unassigned	Unassigned	Unassigned
BS_KBB_SWE26_205mDRAFT_c1000853_sediment	Baltic_Sediment	Unassigned	Unassigned	Unassigned	Unassigned	Unassigned	Unassigned
BS_KBB_SWE26_205mDRAFT_c1000861_sediment	Baltic_Sediment	Unassigned	Unassigned	Unassigned	Unassigned	Unassigned	Unassigned	VC_273_0	2
BS_KBB_SWE26_205mDRAFT_c1000902_sediment	Baltic_Sediment	Unassigned	Unassigned	Unassigned	Unassigned	Unassigned	Unassigned	VC_276_0	2
BS_KBB_SWE26_205mDRAFT_c1000948_sediment	Baltic_Sediment	Unassigned	Unassigned	Unassigned	Unassigned	Unassigned	Unassigned
BS_KBB_SWE26_205mDRAFT_c1001082_sediment	Baltic_Sediment	Unassigned	Unassigned	Unassigned	Unassigned	Unassigned	Unassigned
BS_KBB_SWE26_205mDRAFT_c1001134_sediment	Baltic_Sediment	Unassigned	Unassigned	Unassigned	Unassigned	Unassigned	Unassigned
BS_KBB_SWE26_205mDRAFT_c1001243_sediment	Baltic_Sediment	Unassigned	Unassigned	Unassigned	Unassigned	Unassigned	Unassigned
BS_KBB_SWE26_205mDRAFT_c1001313_sediment	Baltic_Sediment	Unassigned	Unassigned	Unassigned	Unassigned	Unassigned	Unassigned
BS_KBB_SWE26_205mDRAFT_c1001409_sediment	Baltic_Sediment	Unassigned	Unassigned	Unassigned	Unassigned	Unassigned	Unassigned
BS_KBB_SWE26_205mDRAFT_c1001554_sediment	Baltic_Sediment	Unassigned	Unassigned	Unassigned	Unassigned	Unassigned	Unassigned
BS_KBB_SWE26_205mDRAFT_c1001569_sediment	Baltic_Sediment	Unassigned	Unassigned	Unassigned	Unassigned	Unassigned	Unassigned
BS_KBB_SWE26_205mDRAFT_c1001695_sediment	Baltic_Sediment	Unassigned	Unassigned	Unassigned	Unassigned	Unassigned	Unassigned
BS_KBB_SWE26_205mDRAFT_c1001805_sediment	Baltic_Sediment	Unassigned	Unassigned	Unassigned	Unassigned	Unassigned	Unassigned
BS_KBB_SWE26_205mDRAFT_c1001831_sediment	Baltic_Sediment	Unassigned	Unassigned	Unassigned	Unassigned	Unassigned	Unassigned
BS_KBB_SWE26_205mDRAFT_c1001838_sediment	Baltic_Sediment	Unassigned	Unassigned	Unassigned	Unassigned	Unassigned	Unassigned
BS_KBB_SWE26_205mDRAFT_c1001893_sediment	Baltic_Sediment	Unassigned	Unassigned	Unassigned	Unassigned	Unassigned	Unassigned
BS_KBB_SWE26_205mDRAFT_c1001921_sediment	Baltic_Sediment	Unassigned	Unassigned	Unassigned	Unassigned	Unassigned	Unassigned
BS_KBB_SWE26_205mDRAFT_c1001977_sediment	Baltic_Sediment	Unassigned	Unassigned	Unassigned	Unassigned	Unassigned	Unassigned
BS_KBB_SWE26_205mDRAFT_c1002011_sediment	Baltic_Sediment	Unassigned	Unassigned	Unassigned	Unassigned	Unassigned	Unassigned
BS_KBB_SWE26_205mDRAFT_c1002029_sediment	Baltic_Sediment	Unassigned	Unassigned	Unassigned	Unassigned	Unassigned	Unassigned
BS_KBB_SWE26_205mDRAFT_c1002049_sediment	Baltic_Sediment	Unassigned	Unassigned	Unassigned	Unassigned	Unassigned	Unassigned	VC_259_0	43
BS_KBB_SWE26_205mDRAFT_c1002070_sediment	Baltic_Sediment	Unassigned	Unassigned	Unassigned	Unassigned	Unassigned	Unassigned
BS_KBB_SWE26_205mDRAFT_c1002132_sediment	Baltic_Sediment	Unassigned	Unassigned	Unassigned	Unassigned	Unassigned	Unassigned
BS_KBB_SWE26_205mDRAFT_c1002156_sediment	Baltic_Sediment	Unassigned	Unassigned	Unassigned	Unassigned	Unassigned	Unassigned	VC_284_0	3
BS_KBB_SWE26_205mDRAFT_c1002164_sediment	Baltic_Sediment	Unassigned	Unassigned	Unassigned	Unassigned	Unassigned	Unassigned	VC_279_0	10
BS_KBB_SWE26_205mDRAFT_c1002370_sediment	Baltic_Sediment	Unassigned	Unassigned	Unassigned	Unassigned	Unassigned	Unassigned
BS_KBB_SWE26_205mDRAFT_c1002622_sediment	Baltic_Sediment	Unassigned	Unassigned	Unassigned	Unassigned	Unassigned	Unassigned
BS_KBB_SWE26_205mDRAFT_c1002712_sediment	Baltic_Sediment	Unassigned	Unassigned	Unassigned	Unassigned	Unassigned	Unassigned	VC_265_0	2
BS_KBB_SWE26_205mDRAFT_c1002740_sediment	Baltic_Sediment	Unassigned	Unassigned	Unassigned	Unassigned	Unassigned	Unassigned
BS_KBB_SWE26_205mDRAFT_c1002787_sediment	Baltic_Sediment	Unassigned	Unassigned	Unassigned	Unassigned	Unassigned	Unassigned
BS_KBB_SWE26_205mDRAFT_c1002840_sediment	Baltic_Sediment	Unassigned	Unassigned	Unassigned	Unassigned	Unassigned	Unassigned
BS_KBB_SWE26_205mDRAFT_c1002861_sediment	Baltic_Sediment	Unassigned	Unassigned	Unassigned	Unassigned	Unassigned	Unassigned
BS_KBB_SWE26_205mDRAFT_c1002870_sediment	Baltic_Sediment	Unassigned	Unassigned	Unassigned	Unassigned	Unassigned	Unassigned	VC_285_0	2
BS_KBB_SWE26_205mDRAFT_c1002920_sediment	Baltic_Sediment	Unassigned	Unassigned	Unassigned	Unassigned	Unassigned	Unassigned
BS_KBB_SWE26_205mDRAFT_c1002935_sediment	Baltic_Sediment	Unassigned	Unassigned	Unassigned	Unassigned	Unassigned	Unassigned
BS_KBB_SWE26_205mDRAFT_c1003039_sediment	Baltic_Sediment	Unassigned	Unassigned	Unassigned	Unassigned	Unassigned	Unassigned
BS_KBB_SWE26_205mDRAFT_c1003042_sediment	Baltic_Sediment	Unassigned	Unassigned	Unassigned	Unassigned	Unassigned	Unassigned
BS_KBB_SWE26_205mDRAFT_c1003112_sediment	Baltic_Sediment	Unassigned	Unassigned	Unassigned	Unassigned	Unassigned	Unassigned
BS_KBB_SWE26_205mDRAFT_c1003118_sediment	Baltic_Sediment	Unassigned	Unassigned	Unassigned	Unassigned	Unassigned	Unassigned	VC_282_0	9
BS_KBB_SWE26_205mDRAFT_c1003142_sediment	Baltic_Sediment	Unassigned	Unassigned	Unassigned	Unassigned	Unassigned	Unassigned	VC_289_0	2
BS_KBB_SWE26_205mDRAFT_c1003194_sediment	Baltic_Sediment	Unassigned	Unassigned	Unassigned	Unassigned	Unassigned	Unassigned	VC_290_0	3
BS_KBB_SWE26_205mDRAFT_c1003243_sediment	Baltic_Sediment	Unassigned	Unassigned	Unassigned	Unassigned	Unassigned	Unassigned
BS_KBB_SWE26_205mDRAFT_c1003261_sediment	Baltic_Sediment	Unassigned	Unassigned	Unassigned	Unassigned	Unassigned	Unassigned
BS_KBB_SWE26_205mDRAFT_c1003359_sediment	Baltic_Sediment	Unassigned	Unassigned	Unassigned	Unassigned	Unassigned	Unassigned	VC_268_0	2
BS_KBB_SWE26_205mDRAFT_c1003391_sediment	Baltic_Sediment	Unassigned	Unassigned	Unassigned	Unassigned	Unassigned	Unassigned
BS_KBB_SWE26_205mDRAFT_c1003469_sediment	Baltic_Sediment	Unassigned	Unassigned	Unassigned	Unassigned	Unassigned	Unassigned	VC_293_0	4
BS_KBB_SWE26_205mDRAFT_c1003627_sediment	Baltic_Sediment	Unassigned	Unassigned	Unassigned	Unassigned	Unassigned	Unassigned
BS_KBB_SWE26_205mDRAFT_c1003713_sediment	Baltic_Sediment	Unassigned	Unassigned	Unassigned	Unassigned	Unassigned	Unassigned	VC_294_0	2
BS_KBB_SWE26_205mDRAFT_c1003785_sediment	Baltic_Sediment	Unassigned	Unassigned	Unassigned	Unassigned	Unassigned	Unassigned
BS_KBB_SWE26_205mDRAFT_c1003800_sediment	Baltic_Sediment	Unassigned	Unassigned	Unassigned	Unassigned	Unassigned	Unassigned
BS_KBB_SWE26_205mDRAFT_c1003814_sediment	Baltic_Sediment	Unassigned	Unassigned	Unassigned	Unassigned	Unassigned	Unassigned
BS_KBB_SWE26_205mDRAFT_c1003823_sediment	Baltic_Sediment	Unassigned	Unassigned	Unassigned	Unassigned	Unassigned	Unassigned
BS_KBB_SWE26_205mDRAFT_c1003992_sediment	Baltic_Sediment	Unassigned	Unassigned	Unassigned	Unassigned	Unassigned	Unassigned
BS_KBB_SWE26_205mDRAFT_c1004009_sediment	Baltic_Sediment	Unassigned	Unassigned	Unassigned	Unassigned	Unassigned	Unassigned
BS_KBB_SWE26_205mDRAFT_c1004054_sediment	Baltic_Sediment	Unassigned	Unassigned	Unassigned	Unassigned	Unassigned	Unassigned	VC_279_0	10
BS_KBB_SWE26_205mDRAFT_c1004208_sediment	Baltic_Sediment	Unassigned	Unassigned	Unassigned	Unassigned	Unassigned	Unassigned	VC_276_0	2
BS_KBB_SWE26_205mDRAFT_c1004243_sediment	Baltic_Sediment	Unassigned	Unassigned	Unassigned	Unassigned	Unassigned	Unassigned
BS_KBB_SWE26_205mDRAFT_c1004263_sediment	Baltic_Sediment	Unassigned	Unassigned	Unassigned	Unassigned	Unassigned	Unassigned
BS_KBB_SWE26_205mDRAFT_c1004279_sediment	Baltic_Sediment	Unassigned	Unassigned	Unassigned	Unassigned	Unassigned	Unassigned
BS_KBB_SWE26_205mDRAFT_c1004352_sediment	Baltic_Sediment	Unassigned	Unassigned	Unassigned	Unassigned	Unassigned	Unassigned
BS_KBB_SWE26_205mDRAFT_c1004417_sediment	Baltic_Sediment	Unassigned	Unassigned	Unassigned	Unassigned	Unassigned	Unassigned	VC_259_0	43
BS_KBB_SWE26_205mDRAFT_c1004588_sediment	Baltic_Sediment	Unassigned	Unassigned	Unassigned	Unassigned	Unassigned	Unassigned	VC_271_0	2
BS_KBB_SWE26_205mDRAFT_c1004609_sediment	Baltic_Sediment	Unassigned	Unassigned	Unassigned	Unassigned	Unassigned	Unassigned
BS_KBB_SWE26_205mDRAFT_c1004883_sediment	Baltic_Sediment	Unassigned	Unassigned	Unassigned	Unassigned	Unassigned	Unassigned
BS_KBB_SWE26_205mDRAFT_c1005032_sediment	Baltic_Sediment	Unassigned	Unassigned	Unassigned	Unassigned	Unassigned	Unassigned	VC_290_0	3
BS_KBB_SWE26_205mDRAFT_c1005034_sediment	Baltic_Sediment	Unassigned	Unassigned	Unassigned	Unassigned	Unassigned	Unassigned	VC_256_0	1
BS_KBB_SWE26_205mDRAFT_c1005088_sediment	Baltic_Sediment	Unassigned	Unassigned	Unassigned	Unassigned	Unassigned	Unassigned
BS_KBB_SWE26_205mDRAFT_c1005480_sediment	Baltic_Sediment	Unassigned	Unassigned	Unassigned	Unassigned	Unassigned	Unassigned
BS_KBB_SWE26_205mDRAFT_c1005558_sediment	Baltic_Sediment	Unassigned	Unassigned	Unassigned	Unassigned	Unassigned	Unassigned
BS_KBB_SWE26_205mDRAFT_c1005576_sediment	Baltic_Sediment	Unassigned	Unassigned	Unassigned	Unassigned	Unassigned	Unassigned
BS_KBB_SWE26_205mDRAFT_c1005589_sediment	Baltic_Sediment	Unassigned	Unassigned	Unassigned	Unassigned	Unassigned	Unassigned
BS_KBB_SWE26_205mDRAFT_c1005834_sediment	Baltic_Sediment	Unassigned	Unassigned	Unassigned	Unassigned	Unassigned	Unassigned	VC_295_0	4
BS_KBB_SWE26_205mDRAFT_c1005877_sediment	Baltic_Sediment	Unassigned	Unassigned	Unassigned	Unassigned	Unassigned	Unassigned
BS_KBB_SWE26_205mDRAFT_c1005965_sediment	Baltic_Sediment	Unassigned	Unassigned	Unassigned	Unassigned	Unassigned	Unassigned
BS_KBB_SWE26_205mDRAFT_c1006328_sediment	Baltic_Sediment	Unassigned	Unassigned	Unassigned	Unassigned	Unassigned	Unassigned
BS_KBB_SWE26_205mDRAFT_c1006442_sediment	Baltic_Sediment	Unassigned	Unassigned	Unassigned	Unassigned	Unassigned	Unassigned	VC_297_0	4
BS_KBB_SWE26_205mDRAFT_c1006715_sediment	Baltic_Sediment	Unassigned	Unassigned	Unassigned	Unassigned	Unassigned	Unassigned
BS_KBB_SWE26_205mDRAFT_c1006936_sediment	Baltic_Sediment	Unassigned	Unassigned	Unassigned	Unassigned	Unassigned	Unassigned
BS_KBB_SWE26_205mDRAFT_c1006952_sediment	Baltic_Sediment	Unassigned	Unassigned	Unassigned	Unassigned	Unassigned	Unassigned
BS_KBB_SWE26_205mDRAFT_c1006959_sediment	Baltic_Sediment	Unassigned	Unassigned	Unassigned	Unassigned	Unassigned	Unassigned	VC_298_0	2
BS_KBB_SWE26_205mDRAFT_c1007167_sediment	Baltic_Sediment	Unassigned	Unassigned	Unassigned	Unassigned	Unassigned	Unassigned
BS_KBB_SWE26_205mDRAFT_c1007180_sediment	Baltic_Sediment	Unassigned	Unassigned	Unassigned	Unassigned	Unassigned	Unassigned
BS_KBB_SWE26_205mDRAFT_c1007266_sediment	Baltic_Sediment	Unassigned	Unassigned	Unassigned	Unassigned	Unassigned	Unassigned
BS_KBB_SWE26_205mDRAFT_c1007363_sediment	Baltic_Sediment	Unassigned	Unassigned	Unassigned	Unassigned	Unassigned	Unassigned
BS_KBB_SWE26_205mDRAFT_c1007495_sediment	Baltic_Sediment	Unassigned	Unassigned	Unassigned	Unassigned	Unassigned	Unassigned
BS_KBB_SWE26_205mDRAFT_c1007524_sediment	Baltic_Sediment	Unassigned	Unassigned	Unassigned	Unassigned	Unassigned	Unassigned	VC_301_0	3
BS_KBB_SWE26_205mDRAFT_c1007583_sediment	Baltic_Sediment	Unassigned	Unassigned	Unassigned	Unassigned	Unassigned	Unassigned
BS_KBB_SWE26_205mDRAFT_c1007684_sediment	Baltic_Sediment	Unassigned	Unassigned	Unassigned	Unassigned	Unassigned	Unassigned
BS_KBB_SWE26_205mDRAFT_c1007717_sediment	Baltic_Sediment	Unassigned	Unassigned	Unassigned	Unassigned	Unassigned	Unassigned
BS_KBB_SWE26_205mDRAFT_c1007817_sediment	Baltic_Sediment	Unassigned	Unassigned	Unassigned	Unassigned	Unassigned	Unassigned
BS_KBB_SWE26_205mDRAFT_c1007888_sediment	Baltic_Sediment	Unassigned	Unassigned	Unassigned	Unassigned	Unassigned	Unassigned	VC_302_0	5
BS_KBB_SWE26_205mDRAFT_c1008079_sediment	Baltic_Sediment	Unassigned	Unassigned	Unassigned	Unassigned	Unassigned	Unassigned	VC_304_0	2
BS_KBB_SWE26_205mDRAFT_c1008175_sediment	Baltic_Sediment	Unassigned	Unassigned	Unassigned	Unassigned	Unassigned	Unassigned	VC_292_0	10
BS_KBB_SWE26_205mDRAFT_c1008291_sediment	Baltic_Sediment	Unassigned	Unassigned	Unassigned	Unassigned	Unassigned	Unassigned	VC_305_0	2
BS_KBB_SWE26_205mDRAFT_c1008411_sediment	Baltic_Sediment	Unassigned	Unassigned	Unassigned	Unassigned	Unassigned	Unassigned
BS_KBB_SWE26_205mDRAFT_c1008440_sediment	Baltic_Sediment	Unassigned	Unassigned	Unassigned	Unassigned	Unassigned	Unassigned	VC_306_0	6
BS_KBB_SWE26_205mDRAFT_c1008493_sediment	Baltic_Sediment	Unassigned	Unassigned	Unassigned	Unassigned	Unassigned	Unassigned
BS_KBB_SWE26_205mDRAFT_c1008832_sediment	Baltic_Sediment	Unassigned	Unassigned	Unassigned	Unassigned	Unassigned	Unassigned
BS_KBB_SWE26_205mDRAFT_c1008933_sediment	Baltic_Sediment	Unassigned	Unassigned	Unassigned	Unassigned	Unassigned	Unassigned
BS_KBB_SWE26_205mDRAFT_c1009109_sediment	Baltic_Sediment	Unassigned	Unassigned	Unassigned	Unassigned	Unassigned	Unassigned
BS_KBB_SWE26_205mDRAFT_c1009288_sediment	Baltic_Sediment	Unassigned	Unassigned	Unassigned	Unassigned	Unassigned	Unassigned	VC_308_0	2
BS_KBB_SWE26_205mDRAFT_c1009449_sediment	Baltic_Sediment	Unassigned	Unassigned	Unassigned	Unassigned	Unassigned	Unassigned
BS_KBB_SWE26_205mDRAFT_c1010036_sediment	Baltic_Sediment	Unassigned	Unassigned	Unassigned	Unassigned	Unassigned	Unassigned
BS_KBB_SWE26_205mDRAFT_c1010078_sediment	Baltic_Sediment	Unassigned	Unassigned	Unassigned	Unassigned	Unassigned	Unassigned
BS_KBB_SWE26_205mDRAFT_c1011436_sediment	Baltic_Sediment	Unassigned	Unassigned	Unassigned	Unassigned	Unassigned	Unassigned	VC_311_0	2
BS_KBB_SWE26_205mDRAFT_c1011491_sediment	Baltic_Sediment	Unassigned	Unassigned	Unassigned	Unassigned	Unassigned	Unassigned
BS_KBB_SWE26_205mDRAFT_c1012745_sediment	Baltic_Sediment	Unassigned	Unassigned	Unassigned	Unassigned	Unassigned	Unassigned
BS_KBB_SWE26_205mDRAFT_c1013173_sediment	Baltic_Sediment	Unassigned	Unassigned	Unassigned	Unassigned	Unassigned	Unassigned
BS_KBB_SWE26_205mDRAFT_c1013288_sediment	Baltic_Sediment	Unassigned	Unassigned	Unassigned	Unassigned	Unassigned	Unassigned
BS_KBB_SWE26_205mDRAFT_c1013497_sediment	Baltic_Sediment	Unassigned	Unassigned	Unassigned	Unassigned	Unassigned	Unassigned
BS_KBB_SWE26_205mDRAFT_c1014000_sediment	Baltic_Sediment	Unassigned	Unassigned	Unassigned	Unassigned	Unassigned	Unassigned
BS_KBB_SWE26_205mDRAFT_c1014960_sediment	Baltic_Sediment	Unassigned	Unassigned	Unassigned	Unassigned	Unassigned	Unassigned
BS_KBB_SWE26_205mDRAFT_c1015369_sediment	Baltic_Sediment	Unassigned	Unassigned	Unassigned	Unassigned	Unassigned	Unassigned
BS_KBB_SWE26_205mDRAFT_c1015700_sediment	Baltic_Sediment	Unassigned	Unassigned	Unassigned	Unassigned	Unassigned	Unassigned
BS_KBB_SWE26_205mDRAFT_c1015893_sediment	Baltic_Sediment	Unassigned	Unassigned	Unassigned	Unassigned	Unassigned	Unassigned	VC_312_0	1
BS_KBB_SWE26_205mDRAFT_c1016061_sediment	Baltic_Sediment	Unassigned	Unassigned	Unassigned	Unassigned	Unassigned	Unassigned
BS_KBB_SWE26_205mDRAFT_c1016712_sediment	Baltic_Sediment	Unassigned	Unassigned	Unassigned	Unassigned	Unassigned	Unassigned
BS_KBB_SWE26_205mDRAFT_c1016740_sediment	Baltic_Sediment	Unassigned	Unassigned	Unassigned	Unassigned	Unassigned	Unassigned
BS_KBB_SWE26_205mDRAFT_c1016979_sediment	Baltic_Sediment	Unassigned	Unassigned	Unassigned	Unassigned	Unassigned	Unassigned
BS_KBB_SWE26_205mDRAFT_c1017671_sediment	Baltic_Sediment	Unassigned	Unassigned	Unassigned	Unassigned	Unassigned	Unassigned
BS_KBB_SWE26_205mDRAFT_c1018307_sediment	Baltic_Sediment	Unassigned	Unassigned	Unassigned	Unassigned	Unassigned	Unassigned	VC_316_0	8
BS_KBB_SWE26_205mDRAFT_c1018438_sediment	Baltic_Sediment	Unassigned	Unassigned	Unassigned	Unassigned	Unassigned	Unassigned	VC_316_0	8
BS_KBB_SWE26_205mDRAFT_c1018937_sediment	Baltic_Sediment	Unassigned	Unassigned	Unassigned	Unassigned	Unassigned	Unassigned
BS_KBB_SWE26_205mDRAFT_c1018966_sediment	Baltic_Sediment	Unassigned	Unassigned	Unassigned	Unassigned	Unassigned	Unassigned
BS_KBB_SWE26_205mDRAFT_c1019593_sediment	Baltic_Sediment	Unassigned	Unassigned	Unassigned	Unassigned	Unassigned	Unassigned
BS_KBB_SWE26_205mDRAFT_c1022227_sediment	Baltic_Sediment	Unassigned	Unassigned	Unassigned	Unassigned	Unassigned	Unassigned
Bacillus~phage~0305phi8-36	RefSeq	Heunggongvirae	Uroviricota	Caudoviricetes	Caudovirales	Myoviridae	Unassigned	VC_104_1	1
Bacillus~phage~AR9	RefSeq	Heunggongvirae	Uroviricota	Caudoviricetes	Caudovirales	Myoviridae	Unassigned	VC_321_0	2
Bacillus~phage~Aurora	RefSeq	Heunggongvirae	Uroviricota	Caudoviricetes	Caudovirales	Salasmaviridae	Claudivirus	VC_107_0	15
Bacillus~phage~AvesoBmore	RefSeq	Heunggongvirae	Uroviricota	Caudoviricetes	Caudovirales	Herelleviridae	Bequatrovirus	VC_322_6	5
Bacillus~phage~B4	RefSeq	Heunggongvirae	Uroviricota	Caudoviricetes	Caudovirales	Herelleviridae	Bequatrovirus	VC_322_7	2
Bacillus~phage~B5S	RefSeq	Heunggongvirae	Uroviricota	Caudoviricetes	Caudovirales	Herelleviridae	Bequatrovirus	VC_322_7	2
Bacillus~phage~BCD7	RefSeq	Heunggongvirae	Uroviricota	Caudoviricetes	Caudovirales	Myoviridae	Becedseptimavirus
Bacillus~phage~BCJA1c	RefSeq	Heunggongvirae	Uroviricota	Caudoviricetes	Caudovirales	Siphoviridae	Jarrellvirus
Bacillus~phage~BCP78	RefSeq	Heunggongvirae	Uroviricota	Caudoviricetes	Caudovirales	Herelleviridae	Tsarbombavirus	VC_322_9	3
Bacillus~phage~BCP8-2	RefSeq	Heunggongvirae	Uroviricota	Caudoviricetes	Caudovirales	Herelleviridae	Caeruleovirus	VC_322_10	2
Bacillus~phage~BCU4	RefSeq	Heunggongvirae	Uroviricota	Caudoviricetes	Caudovirales	Herelleviridae	Tsarbombavirus	VC_322_9	3
Bacillus~phage~BPS10C	RefSeq	Heunggongvirae	Uroviricota	Caudoviricetes	Caudovirales	Herelleviridae	Wphvirus	VC_322_0	16
Bacillus~phage~BPS13	RefSeq	Heunggongvirae	Uroviricota	Caudoviricetes	Caudovirales	Herelleviridae	Wphvirus	VC_322_0	16
Bacillus~phage~BSP38	RefSeq	Heunggongvirae	Uroviricota	Caudoviricetes	Caudovirales	Herelleviridae	Jeonjuvirus	VC_322_4	2
Bacillus~phage~BalMu-1	RefSeq	Heunggongvirae	Uroviricota	Caudoviricetes	Caudovirales	Myoviridae	Unassigned
Bacillus~phage~Bam35c	RefSeq	Bamfordvirae	Preplasmiviricota	Tectiliviricetes	Kalamavirales	Tectiviridae	Betatectivirus	VC_338_0	4
Bacillus~phage~Baseball_field	RefSeq	Heunggongvirae	Uroviricota	Caudoviricetes	Caudovirales	Salasmaviridae	Claudivirus	VC_107_0	15
Bacillus~phage~Bastille	RefSeq	Heunggongvirae	Uroviricota	Caudoviricetes	Caudovirales	Herelleviridae	Bastillevirus	VC_322_5	4
Bacillus~phage~BceA1	RefSeq	Heunggongvirae	Uroviricota	Caudoviricetes	Caudovirales	Siphoviridae	Beceayunavirus
Bacillus~phage~Bcp1	RefSeq	Heunggongvirae	Uroviricota	Caudoviricetes	Caudovirales	Herelleviridae	Caeruleovirus	VC_322_11	4
Bacillus~phage~BeachBum	RefSeq	Heunggongvirae	Uroviricota	Caudoviricetes	Caudovirales	Salasmaviridae	Harambevirus
Bacillus~phage~Belinda	RefSeq	Heunggongvirae	Uroviricota	Caudoviricetes	Caudovirales	Herelleviridae	Wphvirus	VC_322_0	16
Bacillus~phage~BigBertha	RefSeq	Heunggongvirae	Uroviricota	Caudoviricetes	Caudovirales	Herelleviridae	Bequatrovirus	VC_322_6	5
Bacillus~phage~Bobb	RefSeq	Heunggongvirae	Uroviricota	Caudoviricetes	Caudovirales	Herelleviridae	Agatevirus	VC_322_12	4
Bacillus~phage~Bp8p-C	RefSeq	Heunggongvirae	Uroviricota	Caudoviricetes	Caudovirales	Herelleviridae	Agatevirus	VC_322_12	4
Bacillus~phage~Bp8p-T	RefSeq	Heunggongvirae	Uroviricota	Caudoviricetes	Caudovirales	Herelleviridae	Agatevirus	VC_322_12	4
Bacillus~phage~BtCS33	RefSeq	Heunggongvirae	Uroviricota	Caudoviricetes	Caudovirales	Siphoviridae	Camtrevirus
Bacillus~phage~CAM003	RefSeq	Heunggongvirae	Uroviricota	Caudoviricetes	Caudovirales	Herelleviridae	Bastillevirus	VC_322_5	4
Bacillus~phage~CP-51	RefSeq	Heunggongvirae	Uroviricota	Caudoviricetes	Caudovirales	Herelleviridae	Siminovitchvirus	VC_323_1	3
Bacillus~phage~CampHawk	RefSeq	Heunggongvirae	Uroviricota	Caudoviricetes	Caudovirales	Herelleviridae	Okubovirus	VC_323_0	2
Bacillus~phage~Carmen17	RefSeq	Heunggongvirae	Uroviricota	Caudoviricetes	Caudovirales	Siphoviridae	Carmenvirus	VC_347_0	3
Bacillus~phage~Claudi	RefSeq	Heunggongvirae	Uroviricota	Caudoviricetes	Caudovirales	Salasmaviridae	Claudivirus	VC_107_0	15
Bacillus~phage~DIGNKC	RefSeq	Heunggongvirae	Uroviricota	Caudoviricetes	Caudovirales	Herelleviridae	Wphvirus	VC_322_0	16
Bacillus~phage~DK1	RefSeq	Heunggongvirae	Uroviricota	Caudoviricetes	Caudovirales	Salasmaviridae	Hemphillvirus	VC_107_0	15
Bacillus~phage~DK2	RefSeq	Heunggongvirae	Uroviricota	Caudoviricetes	Caudovirales	Salasmaviridae	Hemphillvirus	VC_107_0	15
Bacillus~phage~DK3	RefSeq	Heunggongvirae	Uroviricota	Caudoviricetes	Caudovirales	Salasmaviridae	Hemphillvirus	VC_107_0	15
Bacillus~phage~DLc1	RefSeq	Heunggongvirae	Uroviricota	Caudoviricetes	Caudovirales	Salasmaviridae	Unassigned	VC_107_0	15
Bacillus~phage~Deep-Purple	RefSeq	Heunggongvirae	Uroviricota	Caudoviricetes	Caudovirales	Siphoviridae	Deurplevirus
Bacillus~phage~Deep~Blue	RefSeq	Heunggongvirae	Uroviricota	Caudoviricetes	Caudovirales	Herelleviridae	Caeruleovirus	VC_322_11	4
Bacillus~phage~DirtyBetty	RefSeq	Heunggongvirae	Uroviricota	Caudoviricetes	Caudovirales	Herelleviridae	Wphvirus	VC_322_0	16
Bacillus~phage~Eldridge	RefSeq	Heunggongvirae	Uroviricota	Caudoviricetes	Caudovirales	Herelleviridae	Eldridgevirus	VC_322_13	1
Bacillus~phage~Evoli	RefSeq	Heunggongvirae	Uroviricota	Caudoviricetes	Caudovirales	Herelleviridae	Bastillevirus	VC_322_5	4
Bacillus~phage~Eyuki	RefSeq	Heunggongvirae	Uroviricota	Caudoviricetes	Caudovirales	Herelleviridae	Wphvirus	VC_322_0	16
Bacillus~phage~Fah	RefSeq	Heunggongvirae	Uroviricota	Caudoviricetes	Caudovirales	Siphoviridae	Wbetavirus	VC_340_0	3
Bacillus~phage~GIL16c	RefSeq	Bamfordvirae	Preplasmiviricota	Tectiliviricetes	Kalamavirales	Tectiviridae	Betatectivirus	VC_338_0	4
Bacillus~phage~Gamma	RefSeq	Heunggongvirae	Uroviricota	Caudoviricetes	Caudovirales	Siphoviridae	Wbetavirus	VC_340_0	3
Bacillus~phage~Grass	RefSeq	Heunggongvirae	Uroviricota	Caudoviricetes	Caudovirales	Herelleviridae	Nitunavirus	VC_322_3	2
Bacillus~phage~Gxv1	RefSeq	Heunggongvirae	Uroviricota	Caudoviricetes	Caudovirales	Salasmaviridae	Salasvirus	VC_109_0	7
Bacillus~phage~Hakuna	RefSeq	Heunggongvirae	Uroviricota	Caudoviricetes	Caudovirales	Herelleviridae	Wphvirus	VC_322_0	16
Bacillus~phage~Harambe	RefSeq	Heunggongvirae	Uroviricota	Caudoviricetes	Caudovirales	Salasmaviridae	Harambevirus
Bacillus~phage~Hoody~T	RefSeq	Heunggongvirae	Uroviricota	Caudoviricetes	Caudovirales	Herelleviridae	Bastillevirus	VC_322_5	4
Bacillus~phage~JBP901	RefSeq	Heunggongvirae	Uroviricota	Caudoviricetes	Caudovirales	Herelleviridae	Caeruleovirus	VC_322_10	2
Bacillus~phage~JL	RefSeq	Heunggongvirae	Uroviricota	Caudoviricetes	Caudovirales	Herelleviridae	Siminovitchvirus	VC_323_1	3
Bacillus~phage~Juan	RefSeq	Heunggongvirae	Uroviricota	Caudoviricetes	Caudovirales	Salasmaviridae	Claudivirus	VC_107_0	15
Bacillus~phage~Karezi	RefSeq	Heunggongvirae	Uroviricota	Caudoviricetes	Caudovirales	Salasmaviridae	Karezivirus
Bacillus~phage~Kida	RefSeq	Heunggongvirae	Uroviricota	Caudoviricetes	Caudovirales	Herelleviridae	Wphvirus	VC_322_0	16
Bacillus~phage~KonjoTrouble	RefSeq	Heunggongvirae	Uroviricota	Caudoviricetes	Caudovirales	Salasmaviridae	Claudivirus	VC_107_0	15
Bacillus~phage~MG-B1	RefSeq	Heunggongvirae	Uroviricota	Caudoviricetes	Caudovirales	Salasmaviridae	Klosterneuburgvirus	VC_107_0	15
Bacillus~phage~Mater	RefSeq	Heunggongvirae	Uroviricota	Caudoviricetes	Caudovirales	Herelleviridae	Matervirus	VC_322_15	1
Bacillus~phage~Megatron	RefSeq	Heunggongvirae	Uroviricota	Caudoviricetes	Caudovirales	Herelleviridae	Wphvirus	VC_322_0	16
Bacillus~phage~Mgbh1	RefSeq	Heunggongvirae	Uroviricota	Caudoviricetes	Caudovirales	Siphoviridae	Magadivirus
Bacillus~phage~Moonbeam	RefSeq	Heunggongvirae	Uroviricota	Caudoviricetes	Caudovirales	Herelleviridae	Moonbeamvirus	VC_322_14	1
Bacillus~phage~Nemo	RefSeq	Heunggongvirae	Uroviricota	Caudoviricetes	Caudovirales	Herelleviridae	Wphvirus	VC_322_0	16
Bacillus~phage~Nf	RefSeq	Heunggongvirae	Uroviricota	Caudoviricetes	Caudovirales	Salasmaviridae	Beecentumtrevirus	VC_109_0	7
Bacillus~phage~Nigalana	RefSeq	Heunggongvirae	Uroviricota	Caudoviricetes	Caudovirales	Herelleviridae	Wphvirus	VC_322_0	16
Bacillus~phage~NotTheCreek	RefSeq	Heunggongvirae	Uroviricota	Caudoviricetes	Caudovirales	Herelleviridae	Wphvirus	VC_322_0	16
Bacillus~phage~PBC1	RefSeq	Heunggongvirae	Uroviricota	Caudoviricetes	Caudovirales	Siphoviridae	Pebcunavirus	VC_347_0	3
Bacillus~phage~PM1	RefSeq	Heunggongvirae	Uroviricota	Caudoviricetes	Caudovirales	Myoviridae	Pemunavirus	VC_359_0	2
Bacillus~phage~PZA	RefSeq	Heunggongvirae	Uroviricota	Caudoviricetes	Caudovirales	Salasmaviridae	Salasvirus	VC_109_0	7
Bacillus~phage~Page	RefSeq	Heunggongvirae	Uroviricota	Caudoviricetes	Caudovirales	Podoviridae	Pagevirus	VC_361_0	6
Bacillus~phage~Palmer	RefSeq	Heunggongvirae	Uroviricota	Caudoviricetes	Caudovirales	Podoviridae	Pagevirus	VC_361_0	6
Bacillus~phage~Pascal	RefSeq	Heunggongvirae	Uroviricota	Caudoviricetes	Caudovirales	Podoviridae	Pagevirus	VC_361_0	6
Bacillus~phage~Pavlov	RefSeq	Heunggongvirae	Uroviricota	Caudoviricetes	Caudovirales	Podoviridae	Pagevirus	VC_361_0	6
Bacillus~phage~PfEFR-4	RefSeq	Heunggongvirae	Uroviricota	Caudoviricetes	Caudovirales	Siphoviridae	Hubeivirus	VC_341_0	3
Bacillus~phage~PfEFR-5	RefSeq	Heunggongvirae	Uroviricota	Caudoviricetes	Caudovirales	Siphoviridae	Hubeivirus	VC_341_0	3
Bacillus~phage~Phrodo	RefSeq	Heunggongvirae	Uroviricota	Caudoviricetes	Caudovirales	Herelleviridae	Bequatrovirus	VC_322_6	5
Bacillus~phage~Pony	RefSeq	Heunggongvirae	Uroviricota	Caudoviricetes	Caudovirales	Podoviridae	Pagevirus	VC_361_0	6
Bacillus~phage~Pookie	RefSeq	Heunggongvirae	Uroviricota	Caudoviricetes	Caudovirales	Podoviridae	Pagevirus	VC_361_0	6
Bacillus~phage~QCM11	RefSeq	Heunggongvirae	Uroviricota	Caudoviricetes	Caudovirales	Salasmaviridae	Claudivirus	VC_107_0	15
Bacillus~phage~Riley	RefSeq	Heunggongvirae	Uroviricota	Caudoviricetes	Caudovirales	Herelleviridae	Bequatrovirus	VC_322_6	5
Bacillus~phage~SIOphi	RefSeq	Heunggongvirae	Uroviricota	Caudoviricetes	Caudovirales	Herelleviridae	Siophivirus	VC_322_1	1
Bacillus~phage~SP-10	RefSeq	Heunggongvirae	Uroviricota	Caudoviricetes	Caudovirales	Herelleviridae	Unassigned
Bacillus~phage~SP-15	RefSeq	Heunggongvirae	Uroviricota	Caudoviricetes	Caudovirales	Myoviridae	Thornevirus	VC_320_0	1
Bacillus~phage~SPG24	RefSeq	Heunggongvirae	Uroviricota	Caudoviricetes	Caudovirales	Herelleviridae	Nitunavirus
Bacillus~phage~SPP1	RefSeq	Heunggongvirae	Uroviricota	Caudoviricetes	Caudovirales	Siphoviridae	Unassigned
Bacillus~phage~SageFayge	RefSeq	Heunggongvirae	Uroviricota	Caudoviricetes	Caudovirales	Herelleviridae	Wphvirus	VC_322_0	16
Bacillus~phage~SalinJah	RefSeq	Heunggongvirae	Uroviricota	Caudoviricetes	Caudovirales	Herelleviridae	Wphvirus	VC_322_0	16
Bacillus~phage~SerPounce	RefSeq	Heunggongvirae	Uroviricota	Caudoviricetes	Caudovirales	Salasmaviridae	Claudivirus	VC_107_0	15
Bacillus~phage~Shanette	RefSeq	Heunggongvirae	Uroviricota	Caudoviricetes	Caudovirales	Herelleviridae	Siminovitchvirus	VC_323_1	3
Bacillus~phage~Shbh1	RefSeq	Heunggongvirae	Uroviricota	Caudoviricetes	Caudovirales	Herelleviridae	Shalavirus	VC_322_2	1
Bacillus~phage~Slash	RefSeq	Heunggongvirae	Uroviricota	Caudoviricetes	Caudovirales	Siphoviridae	Slashvirus	VC_355_0	4
Bacillus~phage~Spock	RefSeq	Heunggongvirae	Uroviricota	Caudoviricetes	Caudovirales	Herelleviridae	Bequatrovirus	VC_322_8	1
Bacillus~phage~Stahl	RefSeq	Heunggongvirae	Uroviricota	Caudoviricetes	Caudovirales	Siphoviridae	Slashvirus	VC_355_0	4
Bacillus~phage~Staley	RefSeq	Heunggongvirae	Uroviricota	Caudoviricetes	Caudovirales	Siphoviridae	Slashvirus	VC_355_0	4
Bacillus~phage~Stills	RefSeq	Heunggongvirae	Uroviricota	Caudoviricetes	Caudovirales	Siphoviridae	Slashvirus	VC_355_0	4
Bacillus~phage~Stitch	RefSeq	Heunggongvirae	Uroviricota	Caudoviricetes	Caudovirales	Salasmaviridae	Claudivirus	VC_107_0	15
Bacillus~phage~TP21-L	RefSeq	Heunggongvirae	Uroviricota	Caudoviricetes	Caudovirales	Siphoviridae	Lwoffvirus	VC_343_0	2
Bacillus~phage~Thornton	RefSeq	Heunggongvirae	Uroviricota	Caudoviricetes	Caudovirales	Salasmaviridae	Claudivirus	VC_107_0	15
Bacillus~phage~Troll	RefSeq	Heunggongvirae	Uroviricota	Caudoviricetes	Caudovirales	Herelleviridae	Bequatrovirus	VC_322_6	5
Bacillus~phage~TsarBomba	RefSeq	Heunggongvirae	Uroviricota	Caudoviricetes	Caudovirales	Herelleviridae	Tsarbombavirus	VC_322_9	3
Bacillus~phage~VMY22	RefSeq	Heunggongvirae	Uroviricota	Caudoviricetes	Caudovirales	Salasmaviridae	Mingyongvirus
Bacillus~phage~W.Ph.	RefSeq	Heunggongvirae	Uroviricota	Caudoviricetes	Caudovirales	Herelleviridae	Wphvirus	VC_322_0	16
Bacillus~phage~Waukesha92	RefSeq	Heunggongvirae	Uroviricota	Caudoviricetes	Caudovirales	Siphoviridae	Waukeshavirus
Bacillus~phage~Wes44	RefSeq	Heunggongvirae	Uroviricota	Caudoviricetes	Caudovirales	Siphoviridae	Carmenvirus	VC_347_0	3
Bacillus~phage~WhyPhy	RefSeq	Heunggongvirae	Uroviricota	Caudoviricetes	Caudovirales	Salasmaviridae	Bundooravirus
Bacillus~phage~Wip1	RefSeq	Bamfordvirae	Preplasmiviricota	Tectiliviricetes	Kalamavirales	Tectiviridae	Betatectivirus	VC_338_0	4
Bacillus~phage~Zuko	RefSeq	Heunggongvirae	Uroviricota	Caudoviricetes	Caudovirales	Herelleviridae	Wphvirus	VC_322_0	16
Bacillus~phage~phBC6A51	RefSeq	Heunggongvirae	Uroviricota	Caudoviricetes	Caudovirales	Siphoviridae	Unassigned	VC_335_0	2
Bacillus~phage~phBC6A52	RefSeq	Heunggongvirae	Uroviricota	Caudoviricetes	Caudovirales	Siphoviridae	Unassigned
Bacillus~phage~phIS3501	RefSeq	Heunggongvirae	Uroviricota	Caudoviricetes	Caudovirales	Siphoviridae	Camtrevirus
Bacillus~phage~phi105	RefSeq	Heunggongvirae	Uroviricota	Caudoviricetes	Caudovirales	Siphoviridae	Spizizenvirus
Bacillus~phage~phi4B1	RefSeq	Heunggongvirae	Uroviricota	Caudoviricetes	Caudovirales	Siphoviridae	Unassigned
Bacillus~phage~phi4J1	RefSeq	Heunggongvirae	Uroviricota	Caudoviricetes	Caudovirales	Siphoviridae	Rockvillevirus
Bacillus~phage~phiAGATE	RefSeq	Heunggongvirae	Uroviricota	Caudoviricetes	Caudovirales	Herelleviridae	Agatevirus	VC_322_12	4
Bacillus~phage~phiCM3	RefSeq	Heunggongvirae	Uroviricota	Caudoviricetes	Caudovirales	Siphoviridae	Camtrevirus
Bacillus~phage~phiNIT1	RefSeq	Heunggongvirae	Uroviricota	Caudoviricetes	Caudovirales	Herelleviridae	Nitunavirus	VC_322_3	2
Bacillus~phage~vB_BanS-Tsamsa	RefSeq	Heunggongvirae	Uroviricota	Caudoviricetes	Caudovirales	Siphoviridae	Unassigned	VC_324_3	1
Bacillus~phage~vB_BboS-125	RefSeq	Heunggongvirae	Uroviricota	Caudoviricetes	Caudovirales	Myoviridae	Elmenteitavirus	VC_335_0	2
Bacillus~phage~vB_BceM_Bc431v3	RefSeq	Heunggongvirae	Uroviricota	Caudoviricetes	Caudovirales	Herelleviridae	Caeruleovirus	VC_322_11	4
Bacillus~phage~vB_BceS-MY192	RefSeq	Heunggongvirae	Uroviricota	Caudoviricetes	Caudovirales	Siphoviridae	Hubeivirus	VC_341_0	3
Bacillus~phage~vB_BhaS-171	RefSeq	Heunggongvirae	Uroviricota	Caudoviricetes	Caudovirales	Siphoviridae	Unassigned
Bacillus~phage~vB_BmeM-Goe8	RefSeq	Heunggongvirae	Uroviricota	Caudoviricetes	Caudovirales	Herelleviridae	Goettingenvirus	VC_322_16	1
Bacillus~phage~vB_Bpu_PumA1	RefSeq	Heunggongvirae	Uroviricota	Caudoviricetes	Caudovirales	Salasmaviridae	Bundooravirus
Bacillus~phage~vB_Bpu_PumA2	RefSeq	Heunggongvirae	Uroviricota	Caudoviricetes	Caudovirales	Salasmaviridae	Bundooravirus
Bacillus~phage~vB_BsuM-Goe3	RefSeq	Heunggongvirae	Uroviricota	Caudoviricetes	Caudovirales	Herelleviridae	Grisebachstrassevirus	VC_322_4	2
Bacillus~phage~vB_BsuP-Goe1	RefSeq	Heunggongvirae	Uroviricota	Caudoviricetes	Caudovirales	Salasmaviridae	Beecentumtrevirus	VC_109_0	7
Bacillus~phage~vB_BtS_B83	RefSeq	Heunggongvirae	Uroviricota	Caudoviricetes	Caudovirales	Siphoviridae	Pushchinovirus	VC_344_0	2
Bacillus~phage~vB_BtS_BMBtp14	RefSeq	Heunggongvirae	Uroviricota	Caudoviricetes	Caudovirales	Siphoviridae	Bembunaquatrovirus	VC_344_0	2
Bacillus~phage~vB_BtS_BMBtp3	RefSeq	Heunggongvirae	Uroviricota	Caudoviricetes	Caudovirales	Siphoviridae	Waukeshavirus
Bacillus~phage~vB_BthP-Goe4	RefSeq	Heunggongvirae	Uroviricota	Caudoviricetes	Caudovirales	Salasmaviridae	Claudivirus	VC_107_0	15
Bacillus~phage~vB_BveP-Goe6	RefSeq	Heunggongvirae	Uroviricota	Caudoviricetes	Caudovirales	Salasmaviridae	Salasvirus	VC_109_0	7
Bacillus~virus~1	RefSeq	Heunggongvirae	Uroviricota	Caudoviricetes	Caudovirales	Myoviridae	Svunavirus	VC_199_0	2
Bacillus~virus~250	RefSeq	Heunggongvirae	Uroviricota	Caudoviricetes	Caudovirales	Siphoviridae	Cecivirus
Bacillus~virus~AP50	RefSeq	Bamfordvirae	Preplasmiviricota	Tectiliviricetes	Kalamavirales	Tectiviridae	Betatectivirus	VC_338_0	4
Bacillus~virus~Andromeda	RefSeq	Heunggongvirae	Uroviricota	Caudoviricetes	Caudovirales	Siphoviridae	Andromedavirus	VC_360_0	8
Bacillus~virus~B103	RefSeq	Heunggongvirae	Uroviricota	Caudoviricetes	Caudovirales	Salasmaviridae	Beecentumtrevirus	VC_109_0	7
Bacillus~virus~BM15	RefSeq	Heunggongvirae	Uroviricota	Caudoviricetes	Caudovirales	Herelleviridae	Caeruleovirus	VC_322_11	4
Bacillus~virus~BMBtp2	RefSeq	Heunggongvirae	Uroviricota	Caudoviricetes	Caudovirales	Siphoviridae	Lwoffvirus	VC_343_0	2
Bacillus~virus~Blastoid	RefSeq	Heunggongvirae	Uroviricota	Caudoviricetes	Caudovirales	Siphoviridae	Andromedavirus	VC_360_0	8
Bacillus~virus~Curly	RefSeq	Heunggongvirae	Uroviricota	Caudoviricetes	Caudovirales	Siphoviridae	Andromedavirus	VC_360_0	8
Bacillus~virus~Eoghan	RefSeq	Heunggongvirae	Uroviricota	Caudoviricetes	Caudovirales	Siphoviridae	Andromedavirus	VC_360_0	8
Bacillus~virus~Finn	RefSeq	Heunggongvirae	Uroviricota	Caudoviricetes	Caudovirales	Siphoviridae	Andromedavirus	VC_360_0	8
Bacillus~virus~G	RefSeq	Heunggongvirae	Uroviricota	Caudoviricetes	Caudovirales	Myoviridae	Donellivirus	VC_320_2	1
Bacillus~virus~GA1	RefSeq	Heunggongvirae	Uroviricota	Caudoviricetes	Caudovirales	Salasmaviridae	Gaunavirus
Bacillus~virus~Glittering	RefSeq	Heunggongvirae	Uroviricota	Caudoviricetes	Caudovirales	Siphoviridae	Andromedavirus	VC_360_0	8
Bacillus~virus~IEBH	RefSeq	Heunggongvirae	Uroviricota	Caudoviricetes	Caudovirales	Siphoviridae	Cecivirus
Bacillus~virus~PBS1	RefSeq	Heunggongvirae	Uroviricota	Caudoviricetes	Caudovirales	Myoviridae	Takahashivirus	VC_321_0	2
Bacillus~virus~Riggi	RefSeq	Heunggongvirae	Uroviricota	Caudoviricetes	Caudovirales	Siphoviridae	Andromedavirus	VC_360_0	8
Bacillus~virus~SPO1	RefSeq	Heunggongvirae	Uroviricota	Caudoviricetes	Caudovirales	Herelleviridae	Okubovirus	VC_323_0	2
Bacillus~virus~SPbeta	RefSeq	Heunggongvirae	Uroviricota	Caudoviricetes	Caudovirales	Siphoviridae	Spbetavirus	VC_324_0	1
Bacillus~virus~SRT01hs	RefSeq	Heunggongvirae	Uroviricota	Caudoviricetes	Caudovirales	Salasmaviridae	Gaunavirus
Bacillus~virus~Taylor	RefSeq	Heunggongvirae	Uroviricota	Caudoviricetes	Caudovirales	Siphoviridae	Andromedavirus	VC_360_0	8
Bacillus~virus~Wbeta	RefSeq	Heunggongvirae	Uroviricota	Caudoviricetes	Caudovirales	Siphoviridae	Wbetavirus	VC_340_0	3
Bacillus~virus~phi29	RefSeq	Heunggongvirae	Uroviricota	Caudoviricetes	Caudovirales	Salasmaviridae	Salasvirus	VC_109_0	7
Bacteriophage~APSE-2	RefSeq	Heunggongvirae	Uroviricota	Caudoviricetes	Caudovirales	Podoviridae	Sendosyvirus	VC_376_0	2
Bacteriophage~Lily	RefSeq	Heunggongvirae	Uroviricota	Caudoviricetes	Caudovirales	Unassigned	Lilyvirus
Bacteriophage~Phobos	RefSeq	Heunggongvirae	Uroviricota	Caudoviricetes	Caudovirales	Siphoviridae	Unassigned
Bacteriophage~R18C	RefSeq	Heunggongvirae	Uroviricota	Caudoviricetes	Caudovirales	Myoviridae	Peduovirus	VC_20_0	63
Bacteriophage~vB_NpeS-2AV2	RefSeq	Heunggongvirae	Uroviricota	Caudoviricetes	Caudovirales	Siphoviridae	Ravarandavirus	VC_385_0	3
Bacteroides~phage~B124-14	RefSeq	Heunggongvirae	Uroviricota	Caudoviricetes	Caudovirales	Siphoviridae	Unassigned	VC_350_0	2
Bacteroides~phage~B40-8	RefSeq	Heunggongvirae	Uroviricota	Caudoviricetes	Caudovirales	Siphoviridae	Unassigned	VC_350_0	2
Bacteroides~phage~DAC15	RefSeq	Heunggongvirae	Uroviricota	Caudoviricetes	Caudovirales	Podoviridae	Unassigned	VC_243_0	2
Bacteroides~phage~crAss001	RefSeq	Heunggongvirae	Uroviricota	Caudoviricetes	Caudovirales	Podoviridae	Unassigned	VC_243_0	2
Bacteroides~phage~crAss002	RefSeq	Heunggongvirae	Uroviricota	Caudoviricetes	Caudovirales	Podoviridae	Unassigned	VC_389_0	2
Bdellovibrio~phage~phi1402	RefSeq	Heunggongvirae	Uroviricota	Caudoviricetes	Caudovirales	Myoviridae	Unassigned
Bdellovibrio~phage~phi1422	RefSeq	Heunggongvirae	Uroviricota	Caudoviricetes	Caudovirales	Myoviridae	Unassigned	VC_390_0	11
Bdellovibrio~phage~phiMH2K	RefSeq	Sangervirae	Phixviricota	Malgrandaviricetes	Petitvirales	Microviridae	Bdellomicrovirus	VC_394_0	5
Bifidobacterium~phage~BadAargau2	RefSeq	Heunggongvirae	Uroviricota	Caudoviricetes	Caudovirales	Podoviridae	Badaztecvirus	VC_111_0	2
Bifidobacterium~phage~BadAztec1	RefSeq	Heunggongvirae	Uroviricota	Caudoviricetes	Caudovirales	Podoviridae	Badaztecvirus	VC_111_0	2
Bordetella~phage~CN1	RefSeq	Heunggongvirae	Uroviricota	Caudoviricetes	Caudovirales	Siphoviridae	Vojvodinavirus	VC_2_0	9
Bordetella~phage~CN2	RefSeq	Heunggongvirae	Uroviricota	Caudoviricetes	Caudovirales	Siphoviridae	Vojvodinavirus	VC_2_0	9
Bordetella~phage~FP1	RefSeq	Heunggongvirae	Uroviricota	Caudoviricetes	Caudovirales	Siphoviridae	Vojvodinavirus	VC_2_0	9
Bordetella~phage~MW2	RefSeq	Heunggongvirae	Uroviricota	Caudoviricetes	Caudovirales	Siphoviridae	Vojvodinavirus	VC_2_0	9
Bordetella~phage~vB_BbrM_PHB04	RefSeq	Heunggongvirae	Uroviricota	Caudoviricetes	Caudovirales	Myoviridae	Phabquatrovirus	VC_18_0	2
Bordetella~virus~BPP1	RefSeq	Heunggongvirae	Uroviricota	Caudoviricetes	Caudovirales	Podoviridae	Rauchvirus
Brevibacillus~phage~Abouo	RefSeq	Heunggongvirae	Uroviricota	Caudoviricetes	Caudovirales	Myoviridae	Abouovirus	VC_368_0	5
Brevibacillus~phage~Davies	RefSeq	Heunggongvirae	Uroviricota	Caudoviricetes	Caudovirales	Myoviridae	Abouovirus	VC_368_0	5
Brevibacillus~phage~Jenst	RefSeq	Heunggongvirae	Uroviricota	Caudoviricetes	Caudovirales	Siphoviridae	Jenstvirus
Brevibacillus~phage~Jimmer1	RefSeq	Heunggongvirae	Uroviricota	Caudoviricetes	Caudovirales	Myoviridae	Jimmervirus	VC_368_0	5
Brevibacillus~phage~Jimmer2	RefSeq	Heunggongvirae	Uroviricota	Caudoviricetes	Caudovirales	Myoviridae	Jimmervirus	VC_368_0	5
Brevibacillus~phage~Osiris	RefSeq	Heunggongvirae	Uroviricota	Caudoviricetes	Caudovirales	Myoviridae	Jimmervirus	VC_368_0	5
Brevibacillus~phage~Sundance	RefSeq	Heunggongvirae	Uroviricota	Caudoviricetes	Caudovirales	Siphoviridae	Unassigned	VC_324_4	1
Brevibacterium~phage~AGM1	RefSeq	Heunggongvirae	Uroviricota	Caudoviricetes	Caudovirales	Siphoviridae	Agmunavirus
Brevibacterium~phage~LuckyBarnes	RefSeq	Heunggongvirae	Uroviricota	Caudoviricetes	Caudovirales	Siphoviridae	Luckybarnesvirus	VC_216_0	2
Brochothrix~phage~A9	RefSeq	Heunggongvirae	Uroviricota	Caudoviricetes	Caudovirales	Herelleviridae	Unassigned
Brochothrix~phage~BL3	RefSeq	Heunggongvirae	Uroviricota	Caudoviricetes	Caudovirales	Siphoviridae	Unassigned
Brochothrix~phage~NF5	RefSeq	Heunggongvirae	Uroviricota	Caudoviricetes	Caudovirales	Siphoviridae	Unassigned	VC_195_0	1
Brucella~phage~BiPBO1	RefSeq	Heunggongvirae	Uroviricota	Caudoviricetes	Caudovirales	Siphoviridae	Unassigned	VC_408_0	2
Brucella~phage~Pr	RefSeq	Heunggongvirae	Uroviricota	Caudoviricetes	Caudovirales	Podoviridae	Perisivirus	VC_409_0	2
Brucella~phage~Tb	RefSeq	Heunggongvirae	Uroviricota	Caudoviricetes	Caudovirales	Podoviridae	Perisivirus	VC_409_0	2
Burkholderia~phage~AP3	RefSeq	Heunggongvirae	Uroviricota	Caudoviricetes	Caudovirales	Myoviridae	Kisquinquevirus	VC_20_0	63
Burkholderia~phage~Bcep176	RefSeq	Heunggongvirae	Uroviricota	Caudoviricetes	Caudovirales	Siphoviridae	Unassigned	VC_103_0	5
Burkholderia~phage~BcepB1A	RefSeq	Heunggongvirae	Uroviricota	Caudoviricetes	Caudovirales	Myoviridae	Unassigned	VC_418_0	6
Burkholderia~phage~BcepGomr	RefSeq	Heunggongvirae	Uroviricota	Caudoviricetes	Caudovirales	Siphoviridae	Unassigned
Burkholderia~phage~BcepNazgul	RefSeq	Heunggongvirae	Uroviricota	Caudoviricetes	Caudovirales	Siphoviridae	Nazgulvirus	VC_33_0	7
Burkholderia~phage~BcepSaruman	RefSeq	Heunggongvirae	Uroviricota	Caudoviricetes	Caudovirales	Myoviridae	Sarumanvirus	VC_24_0	2
Burkholderia~phage~BcepSauron	RefSeq	Heunggongvirae	Uroviricota	Caudoviricetes	Caudovirales	Myoviridae	Sarumanvirus	VC_24_0	2
Burkholderia~phage~Bp-AMP1	RefSeq	Heunggongvirae	Uroviricota	Caudoviricetes	Caudovirales	Autographiviridae	Ampunavirus	VC_127_0	26
Burkholderia~phage~FLC5	RefSeq	Heunggongvirae	Uroviricota	Caudoviricetes	Caudovirales	Myoviridae	Kisquattuordecimvirus	VC_20_0	63
Burkholderia~phage~JG068	RefSeq	Heunggongvirae	Uroviricota	Caudoviricetes	Caudovirales	Autographiviridae	Mguuvirus	VC_127_0	26
Burkholderia~phage~KL3	RefSeq	Heunggongvirae	Uroviricota	Caudoviricetes	Caudovirales	Myoviridae	Tigrvirus	VC_20_0	63
Burkholderia~phage~KS10	RefSeq	Heunggongvirae	Uroviricota	Caudoviricetes	Caudovirales	Myoviridae	Unassigned
Burkholderia~phage~KS14	RefSeq	Heunggongvirae	Uroviricota	Caudoviricetes	Caudovirales	Myoviridae	Kisquattuordecimvirus	VC_20_0	63
Burkholderia~phage~KS5	RefSeq	Heunggongvirae	Uroviricota	Caudoviricetes	Caudovirales	Myoviridae	Kisquinquevirus	VC_20_0	63
Burkholderia~phage~KS9	RefSeq	Heunggongvirae	Uroviricota	Caudoviricetes	Caudovirales	Siphoviridae	Unassigned	VC_103_0	5
Burkholderia~phage~Mana	RefSeq	Heunggongvirae	Uroviricota	Caudoviricetes	Caudovirales	Myoviridae	Kisquinquevirus	VC_20_0	63
Burkholderia~phage~Mica	RefSeq	Heunggongvirae	Uroviricota	Caudoviricetes	Caudovirales	Myoviridae	Unassigned	VC_19_0	12
Burkholderia~phage~ST79	RefSeq	Heunggongvirae	Uroviricota	Caudoviricetes	Caudovirales	Myoviridae	Nampongvirus	VC_20_0	63
Burkholderia~phage~phiE094	RefSeq	Heunggongvirae	Uroviricota	Caudoviricetes	Caudovirales	Myoviridae	Tigrvirus	VC_20_0	63
Burkholderia~phage~phiE125	RefSeq	Heunggongvirae	Uroviricota	Caudoviricetes	Caudovirales	Siphoviridae	Stanholtvirus
Burkholderia~phage~vB_BceS_AH2	RefSeq	Heunggongvirae	Uroviricota	Caudoviricetes	Caudovirales	Siphoviridae	Ahduovirus	VC_33_0	7
Burkholderia~phage~vB_BceS_KL1	RefSeq	Heunggongvirae	Uroviricota	Caudoviricetes	Caudovirales	Siphoviridae	Kilunavirus	VC_1_0	12
Burkholderia~phage~vB_BmuP_KL4	RefSeq	Heunggongvirae	Uroviricota	Caudoviricetes	Caudovirales	Podoviridae	Kelquatrovirus	VC_377_0	2
Burkholderia~virus~Bcep1	RefSeq	Heunggongvirae	Uroviricota	Caudoviricetes	Caudovirales	Myoviridae	Naesvirus	VC_131_0	12
Burkholderia~virus~Bcep22	RefSeq	Heunggongvirae	Uroviricota	Caudoviricetes	Caudovirales	Podoviridae	Lessievirus
Burkholderia~virus~Bcep43	RefSeq	Heunggongvirae	Uroviricota	Caudoviricetes	Caudovirales	Myoviridae	Naesvirus	VC_131_0	12
Burkholderia~virus~Bcep781	RefSeq	Heunggongvirae	Uroviricota	Caudoviricetes	Caudovirales	Myoviridae	Naesvirus	VC_131_0	12
Burkholderia~virus~BcepC6B	RefSeq	Heunggongvirae	Uroviricota	Caudoviricetes	Caudovirales	Podoviridae	Ryyoungvirus	VC_377_0	2
Burkholderia~virus~BcepF1	RefSeq	Heunggongvirae	Uroviricota	Caudoviricetes	Caudovirales	Myoviridae	Bcepfunavirus	VC_417_1	8
Burkholderia~virus~BcepMu	RefSeq	Heunggongvirae	Uroviricota	Caudoviricetes	Caudovirales	Myoviridae	Bcepmuvirus
Burkholderia~virus~BcepNY3	RefSeq	Heunggongvirae	Uroviricota	Caudoviricetes	Caudovirales	Myoviridae	Naesvirus	VC_131_0	12
Burkholderia~virus~Bcepil02	RefSeq	Heunggongvirae	Uroviricota	Caudoviricetes	Caudovirales	Podoviridae	Lessievirus
Burkholderia~virus~Bcepmigl	RefSeq	Heunggongvirae	Uroviricota	Caudoviricetes	Caudovirales	Podoviridae	Lessievirus
Burkholderia~virus~DC1	RefSeq	Heunggongvirae	Uroviricota	Caudoviricetes	Caudovirales	Podoviridae	Lessievirus
Burkholderia~virus~phi1026b	RefSeq	Heunggongvirae	Uroviricota	Caudoviricetes	Caudovirales	Siphoviridae	Stanholtvirus	VC_103_0	5
Burkholderia~virus~phi52237	RefSeq	Heunggongvirae	Uroviricota	Caudoviricetes	Caudovirales	Myoviridae	Tigrvirus	VC_20_0	63
Burkholderia~virus~phi6442	RefSeq	Heunggongvirae	Uroviricota	Caudoviricetes	Caudovirales	Siphoviridae	Stanholtvirus	VC_103_0	5
Burkholderia~virus~phiE122	RefSeq	Heunggongvirae	Uroviricota	Caudoviricetes	Caudovirales	Myoviridae	Tigrvirus	VC_20_0	63
Burkholderia~virus~phiE125	RefSeq	Heunggongvirae	Uroviricota	Caudoviricetes	Caudovirales	Siphoviridae	Stanholtvirus	VC_103_0	5
Burkholderia~virus~phiE202	RefSeq	Heunggongvirae	Uroviricota	Caudoviricetes	Caudovirales	Myoviridae	Tigrvirus	VC_20_0	63
Burkholderia~virus~phiE255	RefSeq	Heunggongvirae	Uroviricota	Caudoviricetes	Caudovirales	Myoviridae	Bcepmuvirus
Butyrivibrio~virus~Arawn	RefSeq	Heunggongvirae	Uroviricota	Caudoviricetes	Caudovirales	Siphoviridae	Arawnvirus	VC_405_0	2
Campylobacter~phage~CP30A	RefSeq	Heunggongvirae	Uroviricota	Caudoviricetes	Caudovirales	Myoviridae	Fletchervirus	VC_445_0	6
Campylobacter~phage~PC14	RefSeq	Heunggongvirae	Uroviricota	Caudoviricetes	Caudovirales	Myoviridae	Fletchervirus	VC_445_0	6
Campylobacter~phage~vB_CjeM_Los1	RefSeq	Heunggongvirae	Uroviricota	Caudoviricetes	Caudovirales	Myoviridae	Fletchervirus	VC_445_0	6
Campylobacter~virus~CP21	RefSeq	Heunggongvirae	Uroviricota	Caudoviricetes	Caudovirales	Myoviridae	Firehammervirus	VC_446_0	4
Campylobacter~virus~CP220	RefSeq	Heunggongvirae	Uroviricota	Caudoviricetes	Caudovirales	Myoviridae	Firehammervirus	VC_446_0	4
Campylobacter~virus~CP81	RefSeq	Heunggongvirae	Uroviricota	Caudoviricetes	Caudovirales	Myoviridae	Fletchervirus	VC_445_0	6
Campylobacter~virus~CPX	RefSeq	Heunggongvirae	Uroviricota	Caudoviricetes	Caudovirales	Myoviridae	Fletchervirus	VC_445_0	6
Campylobacter~virus~CPt10	RefSeq	Heunggongvirae	Uroviricota	Caudoviricetes	Caudovirales	Myoviridae	Firehammervirus	VC_446_0	4
Campylobacter~virus~IBB35	RefSeq	Heunggongvirae	Uroviricota	Caudoviricetes	Caudovirales	Myoviridae	Firehammervirus	VC_446_0	4
Campylobacter~virus~NCTC12673	RefSeq	Heunggongvirae	Uroviricota	Caudoviricetes	Caudovirales	Myoviridae	Fletchervirus	VC_445_0	6
Caulobacter~phage~CcrBL10	RefSeq	Heunggongvirae	Uroviricota	Caudoviricetes	Caudovirales	Siphoviridae	Poindextervirus	VC_448_2	2
Caulobacter~phage~CcrBL9	RefSeq	Heunggongvirae	Uroviricota	Caudoviricetes	Caudovirales	Siphoviridae	Bertelyvirus	VC_448_0	2
Caulobacter~phage~CcrColossus	RefSeq	Heunggongvirae	Uroviricota	Caudoviricetes	Caudovirales	Siphoviridae	Colossusvirus	VC_448_1	2
Caulobacter~phage~CcrPW	RefSeq	Heunggongvirae	Uroviricota	Caudoviricetes	Caudovirales	Siphoviridae	Colossusvirus	VC_448_1	2
Caulobacter~phage~CcrSC	RefSeq	Heunggongvirae	Uroviricota	Caudoviricetes	Caudovirales	Siphoviridae	Bertelyvirus	VC_448_0	2
Caulobacter~phage~Cr30	RefSeq	Heunggongvirae	Uroviricota	Caudoviricetes	Caudovirales	Myoviridae	Unassigned	VC_59_1	1
Caulobacter~phage~Lullwater	RefSeq	Heunggongvirae	Uroviricota	Caudoviricetes	Caudovirales	Autographiviridae	Lullwatervirus	VC_127_0	26
Caulobacter~phage~Percy	RefSeq	Heunggongvirae	Uroviricota	Caudoviricetes	Caudovirales	Autographiviridae	Percyvirus	VC_127_0	26
Caulobacter~phage~Sansa	RefSeq	Heunggongvirae	Uroviricota	Caudoviricetes	Caudovirales	Siphoviridae	Sansavirus	VC_466_0	1
Caulobacter~phage~Seuss	RefSeq	Heunggongvirae	Uroviricota	Caudoviricetes	Caudovirales	Siphoviridae	Seussvirus	VC_17_0	4
Caulobacter~phage~phiCb5	RefSeq	Orthornavirae	Lenarviricota	Leviviricetes	Timlovirales	Steitzviridae	Cebevirus
Caulobacter~virus~Karma	RefSeq	Heunggongvirae	Uroviricota	Caudoviricetes	Caudovirales	Siphoviridae	Shapirovirus	VC_448_3	4
Caulobacter~virus~Magneto	RefSeq	Heunggongvirae	Uroviricota	Caudoviricetes	Caudovirales	Siphoviridae	Shapirovirus	VC_448_3	4
Caulobacter~virus~Rogue	RefSeq	Heunggongvirae	Uroviricota	Caudoviricetes	Caudovirales	Siphoviridae	Phicbkvirus	VC_448_2	2
Caulobacter~virus~Swift	RefSeq	Heunggongvirae	Uroviricota	Caudoviricetes	Caudovirales	Siphoviridae	Shapirovirus	VC_448_3	4
Caulobacter~virus~phiCbK	RefSeq	Heunggongvirae	Uroviricota	Caudoviricetes	Caudovirales	Siphoviridae	Shapirovirus	VC_448_3	4
Celeribacter~phage~P12053L	RefSeq	Heunggongvirae	Uroviricota	Caudoviricetes	Caudovirales	Zobellviridae	Siovirus	VC_468_0	6
Cellulophaga~phage~phi10:1	RefSeq	Heunggongvirae	Uroviricota	Caudoviricetes	Caudovirales	Siphoviridae	Unassigned	VC_482_0	2
Cellulophaga~phage~phi12:1	RefSeq	Heunggongvirae	Uroviricota	Caudoviricetes	Caudovirales	Siphoviridae	Helsingorvirus	VC_481_0	3
Cellulophaga~phage~phi12:2	RefSeq	Sangervirae	Phixviricota	Malgrandaviricetes	Petitvirales	Microviridae	Unassigned	VC_486_0	2
Cellulophaga~phage~phi12a:1	RefSeq	Sangervirae	Phixviricota	Malgrandaviricetes	Petitvirales	Microviridae	Unassigned	VC_486_0	2
Cellulophaga~phage~phi13:2	RefSeq	Heunggongvirae	Uroviricota	Caudoviricetes	Caudovirales	Podoviridae	Unassigned	VC_483_0	4
Cellulophaga~phage~phi14:2	RefSeq	Heunggongvirae	Uroviricota	Caudoviricetes	Caudovirales	Podoviridae	Unassigned	VC_283_0	3
Cellulophaga~phage~phi17:1	RefSeq	Heunggongvirae	Uroviricota	Caudoviricetes	Caudovirales	Siphoviridae	Helsingorvirus	VC_481_0	3
Cellulophaga~phage~phi17:2	RefSeq	Heunggongvirae	Uroviricota	Caudoviricetes	Caudovirales	Podoviridae	Lightbulbvirus	VC_484_0	2
Cellulophaga~phage~phi18:1	RefSeq	Heunggongvirae	Uroviricota	Caudoviricetes	Caudovirales	Siphoviridae	Helsingorvirus	VC_481_0	3
Cellulophaga~phage~phi18:3	RefSeq	Heunggongvirae	Uroviricota	Caudoviricetes	Caudovirales	Podoviridae	Unassigned	VC_483_0	4
Cellulophaga~phage~phi19:1	RefSeq	Heunggongvirae	Uroviricota	Caudoviricetes	Caudovirales	Siphoviridae	Unassigned	VC_482_0	2
Cellulophaga~phage~phi19:3	RefSeq	Heunggongvirae	Uroviricota	Caudoviricetes	Caudovirales	Podoviridae	Unassigned	VC_483_0	4
Cellulophaga~phage~phi38:1	RefSeq	Heunggongvirae	Uroviricota	Caudoviricetes	Caudovirales	Podoviridae	Unassigned
Cellulophaga~phage~phi39:1	RefSeq	Heunggongvirae	Uroviricota	Caudoviricetes	Caudovirales	Siphoviridae	Unassigned	VC_489_0	3
Cellulophaga~phage~phi46:1	RefSeq	Heunggongvirae	Uroviricota	Caudoviricetes	Caudovirales	Siphoviridae	Unassigned
Cellulophaga~phage~phi46:3	RefSeq	Heunggongvirae	Uroviricota	Caudoviricetes	Caudovirales	Podoviridae	Unassigned	VC_483_0	4
Cellulophaga~phage~phi48:2	RefSeq	Unassigned	Unassigned	Unassigned	Unassigned	Unassigned	Unassigned
Cellulophaga~phage~phi4:1	RefSeq	Heunggongvirae	Uroviricota	Caudoviricetes	Caudovirales	Podoviridae	Lightbulbvirus	VC_484_0	2
Cellulophaga~phage~phiSM	RefSeq	Heunggongvirae	Uroviricota	Caudoviricetes	Caudovirales	Myoviridae	Unassigned
Cellulophaga~phage~phiST	RefSeq	Heunggongvirae	Uroviricota	Caudoviricetes	Caudovirales	Siphoviridae	Cbastvirus
Chlamydia~phage~2	RefSeq	Sangervirae	Phixviricota	Malgrandaviricetes	Petitvirales	Microviridae	Chlamydiamicrovirus	VC_394_0	5
Chlamydia~phage~4	RefSeq	Sangervirae	Phixviricota	Malgrandaviricetes	Petitvirales	Microviridae	Chlamydiamicrovirus	VC_394_0	5
Chlamydia~phage~CPG1	RefSeq	Sangervirae	Phixviricota	Malgrandaviricetes	Petitvirales	Microviridae	Chlamydiamicrovirus	VC_394_0	5
Chlamydia~virus~CPAR39	RefSeq	Sangervirae	Phixviricota	Malgrandaviricetes	Petitvirales	Microviridae	Chlamydiamicrovirus	VC_394_0	5
Chlamydia~virus~Chp1	RefSeq	Sangervirae	Phixviricota	Malgrandaviricetes	Petitvirales	Microviridae	Chlamydiamicrovirus
Citrobacter~phage~CF1~DK-2017	RefSeq	Heunggongvirae	Uroviricota	Caudoviricetes	Caudovirales	Drexlerviridae	Tlsvirus	VC_493_0	11
Citrobacter~phage~CF1~ERZ-2017	RefSeq	Heunggongvirae	Uroviricota	Caudoviricetes	Caudovirales	Myoviridae	Moonvirus
Citrobacter~phage~CR44b	RefSeq	Heunggongvirae	Uroviricota	Caudoviricetes	Caudovirales	Autographiviridae	Kayfunavirus	VC_498_0	20
Citrobacter~phage~CR8	RefSeq	Heunggongvirae	Uroviricota	Caudoviricetes	Caudovirales	Autographiviridae	Kayfunavirus	VC_498_0	20
Citrobacter~phage~CVT22	RefSeq	Heunggongvirae	Uroviricota	Caudoviricetes	Caudovirales	Zobellviridae	Citrovirus	VC_138_0	4
Citrobacter~phage~IME-CF2	RefSeq	Heunggongvirae	Uroviricota	Caudoviricetes	Caudovirales	Myoviridae	Pseudotevenvirus	VC_92_1	10
Citrobacter~phage~Margaery	RefSeq	Heunggongvirae	Uroviricota	Caudoviricetes	Caudovirales	Myoviridae	Pseudotevenvirus	VC_92_1	10
Citrobacter~phage~Merlin	RefSeq	Heunggongvirae	Uroviricota	Caudoviricetes	Caudovirales	Myoviridae	Moonvirus
Citrobacter~phage~Michonne	RefSeq	Heunggongvirae	Uroviricota	Caudoviricetes	Caudovirales	Myoviridae	Mooglevirus	VC_36_1	25
Citrobacter~phage~Miller	RefSeq	Heunggongvirae	Uroviricota	Caudoviricetes	Caudovirales	Myoviridae	Pseudotevenvirus	VC_92_1	10
Citrobacter~phage~Moogle	RefSeq	Heunggongvirae	Uroviricota	Caudoviricetes	Caudovirales	Myoviridae	Mooglevirus	VC_36_1	25
Citrobacter~phage~Moon	RefSeq	Heunggongvirae	Uroviricota	Caudoviricetes	Caudovirales	Myoviridae	Moonvirus
Citrobacter~phage~Mordin	RefSeq	Heunggongvirae	Uroviricota	Caudoviricetes	Caudovirales	Myoviridae	Mooglevirus	VC_36_1	25
Citrobacter~phage~PhiZZ23	RefSeq	Heunggongvirae	Uroviricota	Caudoviricetes	Caudovirales	Myoviridae	Tequatrovirus	VC_88_16	1
Citrobacter~phage~PhiZZ6	RefSeq	Heunggongvirae	Uroviricota	Caudoviricetes	Caudovirales	Myoviridae	Tequatrovirus	VC_88_5	1
Citrobacter~phage~SH1	RefSeq	Heunggongvirae	Uroviricota	Caudoviricetes	Caudovirales	Autographiviridae	Teetrevirus	VC_499_0	44
Citrobacter~phage~SH2	RefSeq	Heunggongvirae	Uroviricota	Caudoviricetes	Caudovirales	Autographiviridae	Teetrevirus	VC_499_0	44
Citrobacter~phage~SH3	RefSeq	Heunggongvirae	Uroviricota	Caudoviricetes	Caudovirales	Autographiviridae	Kayfunavirus	VC_498_0	20
Citrobacter~phage~SH4	RefSeq	Heunggongvirae	Uroviricota	Caudoviricetes	Caudovirales	Autographiviridae	Kayfunavirus	VC_498_0	20
Citrobacter~phage~Sazh	RefSeq	Heunggongvirae	Uroviricota	Caudoviricetes	Caudovirales	Drexlerviridae	Tlsvirus	VC_493_0	11
Citrobacter~phage~phiCFP-1	RefSeq	Heunggongvirae	Uroviricota	Caudoviricetes	Caudovirales	Autographiviridae	Teetrevirus	VC_499_0	44
Citrobacter~phage~vB_CfrM_CfP1	RefSeq	Heunggongvirae	Uroviricota	Caudoviricetes	Caudovirales	Myoviridae	Pseudotevenvirus	VC_92_1	10
Citrobacter~phage~vB_CroM_CrRp10	RefSeq	Heunggongvirae	Uroviricota	Caudoviricetes	Caudovirales	Myoviridae	Tequatrovirus	VC_88_22	1
Citrobacter~phage~vB_CroP_CrRp3	RefSeq	Heunggongvirae	Uroviricota	Caudoviricetes	Caudovirales	Autographiviridae	Vectrevirus	VC_508_0	23
Citrobacter~virus~HCF1	RefSeq	Heunggongvirae	Uroviricota	Caudoviricetes	Caudovirales	Drexlerviridae	Hicfunavirus	VC_493_0	11
Citrobacter~virus~Stevie	RefSeq	Heunggongvirae	Uroviricota	Caudoviricetes	Caudovirales	Drexlerviridae	Tlsvirus	VC_493_0	11
Clavibacter~phage~CMP1	RefSeq	Heunggongvirae	Uroviricota	Caudoviricetes	Caudovirales	Siphoviridae	Cimpunavirus	VC_217_0	3
Clavibacter~phage~CN1A	RefSeq	Heunggongvirae	Uroviricota	Caudoviricetes	Caudovirales	Siphoviridae	Cinunavirus	VC_217_0	3
Clostridium~phage~CDKM15	RefSeq	Heunggongvirae	Uroviricota	Caudoviricetes	Caudovirales	Myoviridae	Colneyvirus	VC_337_1	5
Clostridium~phage~CDKM9	RefSeq	Heunggongvirae	Uroviricota	Caudoviricetes	Caudovirales	Myoviridae	Colneyvirus	VC_337_1	5
Clostridium~phage~CDMH1	RefSeq	Heunggongvirae	Uroviricota	Caudoviricetes	Caudovirales	Myoviridae	Yongloolinvirus	VC_337_2	4
Clostridium~phage~CPD2	RefSeq	Heunggongvirae	Uroviricota	Caudoviricetes	Caudovirales	Guelinviridae	Gregsiragusavirus
Clostridium~phage~CPS1	RefSeq	Heunggongvirae	Uroviricota	Caudoviricetes	Caudovirales	Guelinviridae	Gregsiragusavirus
Clostridium~phage~CPS2	RefSeq	Heunggongvirae	Uroviricota	Caudoviricetes	Caudovirales	Guelinviridae	Brucesealvirus	VC_514_0	4
Clostridium~phage~CpV1	RefSeq	Heunggongvirae	Uroviricota	Caudoviricetes	Caudovirales	Guelinviridae	Capvunavirus
Clostridium~phage~PhiS63	RefSeq	Heunggongvirae	Uroviricota	Caudoviricetes	Caudovirales	Siphoviridae	Unassigned	VC_345_0	3
Clostridium~phage~c-st	RefSeq	Heunggongvirae	Uroviricota	Caudoviricetes	Caudovirales	Siphoviridae	Unassigned
Clostridium~phage~phi24R	RefSeq	Heunggongvirae	Uroviricota	Caudoviricetes	Caudovirales	Guelinviridae	Gregsiragusavirus
Clostridium~phage~phi3626	RefSeq	Heunggongvirae	Uroviricota	Caudoviricetes	Caudovirales	Siphoviridae	Unassigned	VC_345_0	3
Clostridium~phage~phi8074-B1	RefSeq	Heunggongvirae	Uroviricota	Caudoviricetes	Caudovirales	Siphoviridae	Unassigned
Clostridium~phage~phiCD111	RefSeq	Heunggongvirae	Uroviricota	Caudoviricetes	Caudovirales	Siphoviridae	Leicestervirus	VC_511_0	3
Clostridium~phage~phiCD146	RefSeq	Heunggongvirae	Uroviricota	Caudoviricetes	Caudovirales	Siphoviridae	Leicestervirus	VC_511_0	3
Clostridium~phage~phiCD211	RefSeq	Heunggongvirae	Uroviricota	Caudoviricetes	Caudovirales	Siphoviridae	Unassigned
Clostridium~phage~phiCD38-2	RefSeq	Heunggongvirae	Uroviricota	Caudoviricetes	Caudovirales	Siphoviridae	Leicestervirus	VC_511_0	3
Clostridium~phage~phiCD481-1	RefSeq	Heunggongvirae	Uroviricota	Caudoviricetes	Caudovirales	Myoviridae	Sherbrookevirus	VC_512_0	6
Clostridium~phage~phiCD505	RefSeq	Heunggongvirae	Uroviricota	Caudoviricetes	Caudovirales	Myoviridae	Colneyvirus	VC_337_1	5
Clostridium~phage~phiCD506	RefSeq	Heunggongvirae	Uroviricota	Caudoviricetes	Caudovirales	Myoviridae	Sherbrookevirus	VC_512_0	6
Clostridium~phage~phiCD6356	RefSeq	Heunggongvirae	Uroviricota	Caudoviricetes	Caudovirales	Siphoviridae	Unassigned
Clostridium~phage~phiCDHM11	RefSeq	Heunggongvirae	Uroviricota	Caudoviricetes	Caudovirales	Myoviridae	Sherbrookevirus	VC_512_0	6
Clostridium~phage~phiCDHM13	RefSeq	Heunggongvirae	Uroviricota	Caudoviricetes	Caudovirales	Myoviridae	Sherbrookevirus	VC_512_0	6
Clostridium~phage~phiCDHM14	RefSeq	Heunggongvirae	Uroviricota	Caudoviricetes	Caudovirales	Myoviridae	Sherbrookevirus	VC_512_0	6
Clostridium~phage~phiCDHM19	RefSeq	Heunggongvirae	Uroviricota	Caudoviricetes	Caudovirales	Myoviridae	Lubbockvirus	VC_337_0	2
Clostridium~phage~phiCP13O	RefSeq	Heunggongvirae	Uroviricota	Caudoviricetes	Caudovirales	Siphoviridae	Unassigned	VC_516_0	4
Clostridium~phage~phiCP26F	RefSeq	Heunggongvirae	Uroviricota	Caudoviricetes	Caudovirales	Siphoviridae	Unassigned	VC_516_0	4
Clostridium~phage~phiCP34O	RefSeq	Heunggongvirae	Uroviricota	Caudoviricetes	Caudovirales	Siphoviridae	Unassigned	VC_516_0	4
Clostridium~phage~phiCP39-O	RefSeq	Heunggongvirae	Uroviricota	Caudoviricetes	Caudovirales	Siphoviridae	Unassigned	VC_516_0	4
Clostridium~phage~phiCP7R	RefSeq	Heunggongvirae	Uroviricota	Caudoviricetes	Caudovirales	Guelinviridae	Brucesealvirus	VC_514_0	4
Clostridium~phage~phiCPV4	RefSeq	Heunggongvirae	Uroviricota	Caudoviricetes	Caudovirales	Guelinviridae	Brucesealvirus	VC_514_0	4
Clostridium~phage~phiCT19406A	RefSeq	Heunggongvirae	Uroviricota	Caudoviricetes	Caudovirales	Siphoviridae	Unassigned	VC_348_0	2
Clostridium~phage~phiCT19406B	RefSeq	Heunggongvirae	Uroviricota	Caudoviricetes	Caudovirales	Myoviridae	Unassigned	VC_193_0	4
Clostridium~phage~phiCT19406C	RefSeq	Heunggongvirae	Uroviricota	Caudoviricetes	Caudovirales	Siphoviridae	Unassigned	VC_193_0	4
Clostridium~phage~phiCT453A	RefSeq	Heunggongvirae	Uroviricota	Caudoviricetes	Caudovirales	Myoviridae	Unassigned
Clostridium~phage~phiCT453B	RefSeq	Heunggongvirae	Uroviricota	Caudoviricetes	Caudovirales	Myoviridae	Unassigned	VC_193_0	4
Clostridium~phage~phiCT9441A	RefSeq	Heunggongvirae	Uroviricota	Caudoviricetes	Caudovirales	Myoviridae	Unassigned
Clostridium~phage~phiCTC2A	RefSeq	Heunggongvirae	Uroviricota	Caudoviricetes	Caudovirales	Siphoviridae	Unassigned	VC_348_0	2
Clostridium~phage~phiCTC2B	RefSeq	Heunggongvirae	Uroviricota	Caudoviricetes	Caudovirales	Myoviridae	Unassigned	VC_193_0	4
Clostridium~phage~phiCTP1	RefSeq	Heunggongvirae	Uroviricota	Caudoviricetes	Caudovirales	Siphoviridae	Unassigned	VC_515_0	2
Clostridium~phage~phiMMP01	RefSeq	Heunggongvirae	Uroviricota	Caudoviricetes	Caudovirales	Myoviridae	Yongloolinvirus	VC_337_2	4
Clostridium~phage~phiMMP02	RefSeq	Heunggongvirae	Uroviricota	Caudoviricetes	Caudovirales	Myoviridae	Colneyvirus	VC_337_1	5
Clostridium~phage~phiMMP03	RefSeq	Heunggongvirae	Uroviricota	Caudoviricetes	Caudovirales	Myoviridae	Yongloolinvirus	VC_337_2	4
Clostridium~phage~phiMMP04	RefSeq	Heunggongvirae	Uroviricota	Caudoviricetes	Caudovirales	Myoviridae	Sherbrookevirus	VC_512_0	6
Clostridium~phage~phiSM101	RefSeq	Heunggongvirae	Uroviricota	Caudoviricetes	Caudovirales	Siphoviridae	Unassigned	VC_345_0	3
Clostridium~phage~phiZP2	RefSeq	Heunggongvirae	Uroviricota	Caudoviricetes	Caudovirales	Guelinviridae	Brucesealvirus	VC_514_0	4
Clostridium~phage~susfortuna	RefSeq	Heunggongvirae	Uroviricota	Caudoviricetes	Caudovirales	Guelinviridae	Susfortunavirus
Clostridium~phage~vB_CpeS-CP51	RefSeq	Heunggongvirae	Uroviricota	Caudoviricetes	Caudovirales	Siphoviridae	Unassigned
Clostridium~virus~phiC2	RefSeq	Heunggongvirae	Uroviricota	Caudoviricetes	Caudovirales	Myoviridae	Lubbockvirus	VC_337_2	4
Clostridium~virus~phiCD119	RefSeq	Heunggongvirae	Uroviricota	Caudoviricetes	Caudovirales	Myoviridae	Lubbockvirus	VC_337_0	2
Clostridium~virus~phiCD27	RefSeq	Heunggongvirae	Uroviricota	Caudoviricetes	Caudovirales	Myoviridae	Lubbockvirus	VC_337_1	5
Colwellia~phage~9A	RefSeq	Heunggongvirae	Uroviricota	Caudoviricetes	Caudovirales	Siphoviridae	Franklinbayvirus
Corynebacterium~phage~Adelaide	RefSeq	Heunggongvirae	Uroviricota	Caudoviricetes	Caudovirales	Siphoviridae	Samwavirus	VC_349_0	6
Corynebacterium~phage~BFK20	RefSeq	Heunggongvirae	Uroviricota	Caudoviricetes	Caudovirales	Siphoviridae	Sasvirus	VC_520_0	3
Corynebacterium~phage~C3PO	RefSeq	Heunggongvirae	Uroviricota	Caudoviricetes	Caudovirales	Siphoviridae	Ceetrepovirus	VC_522_0	5
Corynebacterium~phage~Darwin	RefSeq	Heunggongvirae	Uroviricota	Caudoviricetes	Caudovirales	Siphoviridae	Ceetrepovirus	VC_522_0	5
Corynebacterium~phage~Dina	RefSeq	Heunggongvirae	Uroviricota	Caudoviricetes	Caudovirales	Siphoviridae	Samwavirus	VC_349_0	6
Corynebacterium~phage~Juicebox	RefSeq	Heunggongvirae	Uroviricota	Caudoviricetes	Caudovirales	Siphoviridae	Juiceboxvirus	VC_518_0	2
Corynebacterium~phage~Kimchi1738	RefSeq	Heunggongvirae	Uroviricota	Caudoviricetes	Caudovirales	Siphoviridae	Ceetrepovirus	VC_522_0	5
Corynebacterium~phage~Lederberg	RefSeq	Heunggongvirae	Uroviricota	Caudoviricetes	Caudovirales	Siphoviridae	Samwavirus	VC_349_0	6
Corynebacterium~phage~P1201	RefSeq	Heunggongvirae	Uroviricota	Caudoviricetes	Caudovirales	Siphoviridae	Chunghsingvirus
Corynebacterium~phage~Poushou	RefSeq	Heunggongvirae	Uroviricota	Caudoviricetes	Caudovirales	Siphoviridae	Poushouvirus	VC_518_0	2
Corynebacterium~phage~SamW	RefSeq	Heunggongvirae	Uroviricota	Caudoviricetes	Caudovirales	Siphoviridae	Samwavirus	VC_349_0	6
Corynebacterium~phage~StAB	RefSeq	Heunggongvirae	Uroviricota	Caudoviricetes	Caudovirales	Siphoviridae	Samwavirus	VC_349_0	6
Corynebacterium~phage~Stickynote	RefSeq	Heunggongvirae	Uroviricota	Caudoviricetes	Caudovirales	Siphoviridae	Ceetrepovirus	VC_522_0	5
Corynebacterium~phage~Stiles	RefSeq	Heunggongvirae	Uroviricota	Caudoviricetes	Caudovirales	Siphoviridae	Samwavirus	VC_349_0	6
Corynebacterium~phage~Zion	RefSeq	Heunggongvirae	Uroviricota	Caudoviricetes	Caudovirales	Siphoviridae	Ceetrepovirus	VC_522_0	5
Corynebacterium~phage~phi673	RefSeq	Heunggongvirae	Uroviricota	Caudoviricetes	Caudovirales	Siphoviridae	Ikedavirus	VC_520_0	3
Corynebacterium~phage~phi674	RefSeq	Heunggongvirae	Uroviricota	Caudoviricetes	Caudovirales	Siphoviridae	Ikedavirus	VC_520_0	3
Croceibacter~phage~P2559S	RefSeq	Heunggongvirae	Uroviricota	Caudoviricetes	Caudovirales	Siphoviridae	Unassigned
Croceibacter~phage~P2559Y	RefSeq	Heunggongvirae	Uroviricota	Caudoviricetes	Caudovirales	Siphoviridae	Unassigned
Cronobacter~phage~CR3	RefSeq	Heunggongvirae	Uroviricota	Caudoviricetes	Caudovirales	Myoviridae	Certrevirus
Cronobacter~phage~CR5	RefSeq	Heunggongvirae	Uroviricota	Caudoviricetes	Caudovirales	Myoviridae	Derbicusvirus	VC_527_0	4
Cronobacter~phage~CR8	RefSeq	Heunggongvirae	Uroviricota	Caudoviricetes	Caudovirales	Myoviridae	Certrevirus
Cronobacter~phage~CR9	RefSeq	Heunggongvirae	Uroviricota	Caudoviricetes	Caudovirales	Myoviridae	Certrevirus
Cronobacter~phage~Dev-CD-23823	RefSeq	Heunggongvirae	Uroviricota	Caudoviricetes	Caudovirales	Autographiviridae	Cronosvirus	VC_126_0	14
Cronobacter~phage~Dev2	RefSeq	Heunggongvirae	Uroviricota	Caudoviricetes	Caudovirales	Autographiviridae	Kayfunavirus	VC_498_0	20
Cronobacter~phage~ENT39118	RefSeq	Heunggongvirae	Uroviricota	Caudoviricetes	Caudovirales	Siphoviridae	Unassigned
Cronobacter~phage~ENT47670	RefSeq	Heunggongvirae	Uroviricota	Caudoviricetes	Caudovirales	Siphoviridae	Unassigned
Cronobacter~phage~ESSI-2	RefSeq	Heunggongvirae	Uroviricota	Caudoviricetes	Caudovirales	Myoviridae	Seongnamvirus	VC_157_0	20
Cronobacter~phage~GW1	RefSeq	Heunggongvirae	Uroviricota	Caudoviricetes	Caudovirales	Autographiviridae	Kayfunavirus	VC_498_0	20
Cronobacter~phage~JC01	RefSeq	Heunggongvirae	Uroviricota	Caudoviricetes	Caudovirales	Siphoviridae	Unassigned	VC_32_0	35
Cronobacter~phage~PBES~02	RefSeq	Heunggongvirae	Uroviricota	Caudoviricetes	Caudovirales	Myoviridae	Certrevirus
Cronobacter~phage~Pet-CM3-4	RefSeq	Heunggongvirae	Uroviricota	Caudoviricetes	Caudovirales	Myoviridae	Karamvirus
Cronobacter~phage~PhiCS01	RefSeq	Heunggongvirae	Uroviricota	Caudoviricetes	Caudovirales	Drexlerviridae	Gyeonggidovirus	VC_493_1	30
Cronobacter~phage~S13	RefSeq	Heunggongvirae	Uroviricota	Caudoviricetes	Caudovirales	Myoviridae	Unassigned
Cronobacter~phage~phiES15	RefSeq	Heunggongvirae	Uroviricota	Caudoviricetes	Caudovirales	Siphoviridae	Unassigned
Cronobacter~phage~vB_CsaM_GAP161	RefSeq	Heunggongvirae	Uroviricota	Caudoviricetes	Caudovirales	Myoviridae	Pseudotevenvirus	VC_92_1	10
Cronobacter~phage~vB_CsaM_GAP31	RefSeq	Heunggongvirae	Uroviricota	Caudoviricetes	Caudovirales	Myoviridae	Seunavirus	VC_121_4	2
Cronobacter~phage~vB_CsaM_GAP32	RefSeq	Heunggongvirae	Uroviricota	Caudoviricetes	Caudovirales	Myoviridae	Mimasvirus	VC_164_0	1
Cronobacter~phage~vB_CsaM_leB	RefSeq	Heunggongvirae	Uroviricota	Caudoviricetes	Caudovirales	Myoviridae	Pseudotevenvirus	VC_92_1	10
Cronobacter~phage~vB_CsaM_leE	RefSeq	Heunggongvirae	Uroviricota	Caudoviricetes	Caudovirales	Myoviridae	Pseudotevenvirus	VC_92_1	10
Cronobacter~phage~vB_CsaP_009	RefSeq	Heunggongvirae	Uroviricota	Caudoviricetes	Caudovirales	Podoviridae	Privateervirus	VC_135_0	2
Cronobacter~phage~vB_CsaP_GAP52	RefSeq	Heunggongvirae	Uroviricota	Caudoviricetes	Caudovirales	Podoviridae	Unassigned	VC_135_1	2
Cronobacter~phage~vB_CskP_GAP227	RefSeq	Heunggongvirae	Uroviricota	Caudoviricetes	Caudovirales	Autographiviridae	Cronosvirus	VC_126_0	14
Cronobacter~virus~Esp2949-1	RefSeq	Heunggongvirae	Uroviricota	Caudoviricetes	Caudovirales	Drexlerviridae	Kyungwonvirus
Curvibacter~phage~P26059B	RefSeq	Heunggongvirae	Uroviricota	Caudoviricetes	Caudovirales	Autographiviridae	Kalppathivirus	VC_127_0	26
Cyanophage~9515-10a	RefSeq	Heunggongvirae	Uroviricota	Caudoviricetes	Caudovirales	Autographiviridae	Tangaroavirus	VC_303_0	26
Cyanophage~KBS-P-1A	RefSeq	Heunggongvirae	Uroviricota	Caudoviricetes	Caudovirales	Autographiviridae	Unassigned	VC_303_0	26
Cyanophage~KBS-S-2A	RefSeq	Heunggongvirae	Uroviricota	Caudoviricetes	Caudovirales	Siphoviridae	Unassigned
Cyanophage~MED4-117	RefSeq	Heunggongvirae	Uroviricota	Caudoviricetes	Caudovirales	Siphoviridae	Unassigned
Cyanophage~NATL1A-7	RefSeq	Heunggongvirae	Uroviricota	Caudoviricetes	Caudovirales	Autographiviridae	Cheungvirus	VC_303_0	26
Cyanophage~NATL2A-133	RefSeq	Heunggongvirae	Uroviricota	Caudoviricetes	Caudovirales	Autographiviridae	Tangaroavirus	VC_303_0	26
Cyanophage~P-RSM1	RefSeq	Heunggongvirae	Uroviricota	Caudoviricetes	Caudovirales	Myoviridae	Unassigned	VC_449_12	2
Cyanophage~P-RSM6	RefSeq	Heunggongvirae	Uroviricota	Caudoviricetes	Caudovirales	Myoviridae	Libanvirus	VC_449_14	1
Cyanophage~P-SSP2	RefSeq	Heunggongvirae	Uroviricota	Caudoviricetes	Caudovirales	Autographiviridae	Tritonvirus	VC_303_0	26
Cyanophage~P-TIM40	RefSeq	Heunggongvirae	Uroviricota	Caudoviricetes	Caudovirales	Myoviridae	Libanvirus	VC_449_0	1
Cyanophage~PP	RefSeq	Heunggongvirae	Uroviricota	Caudoviricetes	Caudovirales	Podoviridae	Wumptrevirus	VC_190_0	2
Cyanophage~PSS2	RefSeq	Heunggongvirae	Uroviricota	Caudoviricetes	Caudovirales	Siphoviridae	Unassigned	VC_608_0	2
Cyanophage~S-RIM12	RefSeq	Heunggongvirae	Uroviricota	Caudoviricetes	Caudovirales	Myoviridae	Brizovirus	VC_449_4	3
Cyanophage~S-RIM32	RefSeq	Heunggongvirae	Uroviricota	Caudoviricetes	Caudovirales	Myoviridae	Unassigned	VC_450_6	1
Cyanophage~S-RIM44	RefSeq	Heunggongvirae	Uroviricota	Caudoviricetes	Caudovirales	Myoviridae	Vellamovirus	VC_450_5	2
Cyanophage~S-RIM50	RefSeq	Heunggongvirae	Uroviricota	Caudoviricetes	Caudovirales	Myoviridae	Neptunevirus	VC_449_2	3
Cyanophage~S-TIM4	RefSeq	Heunggongvirae	Uroviricota	Caudoviricetes	Caudovirales	Myoviridae	Thaumasvirus	VC_449_9	2
Cyanophage~S-TIM5	RefSeq	Heunggongvirae	Uroviricota	Caudoviricetes	Caudovirales	Myoviridae	Aurunvirus	VC_562_0	1
Cyanophage~SS120-1	RefSeq	Heunggongvirae	Uroviricota	Caudoviricetes	Caudovirales	Autographiviridae	Banchanvirus	VC_303_0	26
Deep-sea~thermophilic~phage~D6E	RefSeq	Heunggongvirae	Uroviricota	Caudoviricetes	Caudovirales	Myoviridae	Unassigned	VC_113_1	2
Delftia~phage~IME-DE1	RefSeq	Heunggongvirae	Uroviricota	Caudoviricetes	Caudovirales	Autographiviridae	Piedvirus
Delftia~phage~PhiW-14	RefSeq	Heunggongvirae	Uroviricota	Caudoviricetes	Caudovirales	Myoviridae	Ionavirus
Delftia~phage~RG-2014	RefSeq	Heunggongvirae	Uroviricota	Caudoviricetes	Caudovirales	Schitoviridae	Dendoorenvirus	VC_7_0	14
Dickeya~phage~BF25/12	RefSeq	Heunggongvirae	Uroviricota	Caudoviricetes	Caudovirales	Autographiviridae	Stompvirus	VC_128_0	17
Dickeya~phage~Dagda	RefSeq	Heunggongvirae	Uroviricota	Caudoviricetes	Caudovirales	Autographiviridae	Aarhusvirus
Dickeya~phage~Katbat	RefSeq	Heunggongvirae	Uroviricota	Caudoviricetes	Caudovirales	Autographiviridae	Aarhusvirus
Dickeya~phage~Luksen	RefSeq	Heunggongvirae	Uroviricota	Caudoviricetes	Caudovirales	Autographiviridae	Aarhusvirus
Dickeya~phage~Mysterion	RefSeq	Heunggongvirae	Uroviricota	Caudoviricetes	Caudovirales	Autographiviridae	Aarhusvirus
Dickeya~phage~Ninurta	RefSeq	Heunggongvirae	Uroviricota	Caudoviricetes	Caudovirales	Autographiviridae	Ningirsuvirus
Dickeya~phage~RC-2014	RefSeq	Heunggongvirae	Uroviricota	Caudoviricetes	Caudovirales	Ackermannviridae	Limestonevirus	VC_54_2	7
Dickeya~phage~vB_DsoM_AD1	RefSeq	Heunggongvirae	Uroviricota	Caudoviricetes	Caudovirales	Myoviridae	Alexandravirus	VC_25_1	3
Dickeya~phage~vB_DsoM_JA11	RefSeq	Heunggongvirae	Uroviricota	Caudoviricetes	Caudovirales	Myoviridae	Salmondvirus	VC_25_0	2
Dickeya~phage~vB_DsoM_JA29	RefSeq	Heunggongvirae	Uroviricota	Caudoviricetes	Caudovirales	Myoviridae	Salmondvirus	VC_25_0	2
Dickeya~phage~vB_DsoP_JA10	RefSeq	Heunggongvirae	Uroviricota	Caudoviricetes	Caudovirales	Autographiviridae	Ningirsuvirus
Dickeya~virus~Limestone	RefSeq	Heunggongvirae	Uroviricota	Caudoviricetes	Caudovirales	Ackermannviridae	Limestonevirus	VC_54_2	7
Dinoroseobacter~phage~DFL12phi1	RefSeq	Heunggongvirae	Uroviricota	Caudoviricetes	Caudovirales	Schitoviridae	Baltimorevirus
Dinoroseobacter~phage~DS-1410Ws-06	RefSeq	Heunggongvirae	Uroviricota	Caudoviricetes	Caudovirales	Schitoviridae	Sanyabayvirus
Dinoroseobacter~phage~vB_DshS-R5C	RefSeq	Heunggongvirae	Uroviricota	Caudoviricetes	Caudovirales	Siphoviridae	Nanhaivirus
Edwardsiella~phage~Edno5	RefSeq	Heunggongvirae	Uroviricota	Caudoviricetes	Caudovirales	Myoviridae	Gofduovirus
Edwardsiella~phage~GF-2	RefSeq	Heunggongvirae	Uroviricota	Caudoviricetes	Caudovirales	Myoviridae	Gofduovirus
Edwardsiella~phage~KF-1	RefSeq	Heunggongvirae	Uroviricota	Caudoviricetes	Caudovirales	Podoviridae	Kafunavirus	VC_672_0	3
Edwardsiella~phage~MSW-3	RefSeq	Heunggongvirae	Uroviricota	Caudoviricetes	Caudovirales	Myoviridae	Yokohamavirus	VC_153_0	14
Edwardsiella~phage~PEi20	RefSeq	Heunggongvirae	Uroviricota	Caudoviricetes	Caudovirales	Myoviridae	Kanagawavirus
Edwardsiella~phage~PEi21	RefSeq	Heunggongvirae	Uroviricota	Caudoviricetes	Caudovirales	Myoviridae	Yokohamavirus	VC_153_0	14
Edwardsiella~phage~eiAU	RefSeq	Heunggongvirae	Uroviricota	Caudoviricetes	Caudovirales	Siphoviridae	Eiauvirus	VC_535_0	2
Edwardsiella~phage~eiAU-183	RefSeq	Heunggongvirae	Uroviricota	Caudoviricetes	Caudovirales	Siphoviridae	Eiauvirus	VC_535_0	2
Edwardsiella~phage~pEt-SU	RefSeq	Heunggongvirae	Uroviricota	Caudoviricetes	Caudovirales	Myoviridae	Petsuvirus	VC_526_0	2
Eggerthella~phage~PMBT5	RefSeq	Heunggongvirae	Uroviricota	Caudoviricetes	Caudovirales	Siphoviridae	Lentavirus	VC_191_0	3
Enterobacterial~phage~mEp213	RefSeq	Heunggongvirae	Uroviricota	Caudoviricetes	Caudovirales	Siphoviridae	Aguilavirus	VC_414_0	16
Enterobacterial~phage~mEp390	RefSeq	Heunggongvirae	Uroviricota	Caudoviricetes	Caudovirales	Siphoviridae	Unassigned
Enterobacteriaphage~UAB_Phi87	RefSeq	Heunggongvirae	Uroviricota	Caudoviricetes	Caudovirales	Myoviridae	Felixounavirus	VC_36_1	25
Enterobacteria~phage~2851	RefSeq	Heunggongvirae	Uroviricota	Caudoviricetes	Caudovirales	Siphoviridae	Pankowvirus
Enterobacteria~phage~9g	RefSeq	Heunggongvirae	Uroviricota	Caudoviricetes	Caudovirales	Siphoviridae	Nonagvirus	VC_3_1	6
Enterobacteria~phage~ATK47	RefSeq	Heunggongvirae	Uroviricota	Caudoviricetes	Caudovirales	Myoviridae	Mosigvirus	VC_86_0	17
Enterobacteria~phage~Aplg8	RefSeq	Heunggongvirae	Uroviricota	Caudoviricetes	Caudovirales	Myoviridae	Tequatrovirus	VC_88_3	1
Enterobacteria~phage~BP-4795	RefSeq	Heunggongvirae	Uroviricota	Caudoviricetes	Caudovirales	Siphoviridae	Marienburgvirus
Enterobacteria~phage~C-1~INW-2012	RefSeq	Orthornavirae	Lenarviricota	Leviviricetes	Norzivirales	Fiersviridae	Cunavirus	VC_680_0	4
Enterobacteria~phage~DT571/2	RefSeq	Heunggongvirae	Uroviricota	Caudoviricetes	Caudovirales	Demerecviridae	Tequintavirus	VC_140_0	31
Enterobacteria~phage~ES18	RefSeq	Heunggongvirae	Uroviricota	Caudoviricetes	Caudovirales	Siphoviridae	Unassigned
Enterobacteria~phage~GEC-3S	RefSeq	Heunggongvirae	Uroviricota	Caudoviricetes	Caudovirales	Myoviridae	Krischvirus	VC_87_0	6
Enterobacteria~phage~GiZh	RefSeq	Heunggongvirae	Uroviricota	Caudoviricetes	Caudovirales	Myoviridae	Tequatrovirus	VC_88_4	1
Enterobacteria~phage~HK106	RefSeq	Heunggongvirae	Uroviricota	Caudoviricetes	Caudovirales	Siphoviridae	Wanchaivirus	VC_414_0	16
Enterobacteria~phage~HK140	RefSeq	Heunggongvirae	Uroviricota	Caudoviricetes	Caudovirales	Siphoviridae	Yautsimvirus	VC_414_0	16
Enterobacteria~phage~HK225	RefSeq	Heunggongvirae	Uroviricota	Caudoviricetes	Caudovirales	Siphoviridae	Unassigned	VC_415_0	4
Enterobacteria~phage~HK620	RefSeq	Heunggongvirae	Uroviricota	Caudoviricetes	Caudovirales	Podoviridae	Lederbergvirus	VC_378_0	3
Enterobacteria~phage~Hgal1	RefSeq	Orthornavirae	Lenarviricota	Leviviricetes	Norzivirales	Fiersviridae	Hagavirus	VC_680_0	4
Enterobacteria~phage~ID18~sensu~lato	RefSeq	Sangervirae	Phixviricota	Malgrandaviricetes	Petitvirales	Microviridae	Gequatrovirus	VC_683_0	16
Enterobacteria~phage~IME08	RefSeq	Heunggongvirae	Uroviricota	Caudoviricetes	Caudovirales	Myoviridae	Dhakavirus
Enterobacteria~phage~IME10	RefSeq	Heunggongvirae	Uroviricota	Caudoviricetes	Caudovirales	Podoviridae	Lederbergvirus
Enterobacteria~phage~IME_EC2	RefSeq	Heunggongvirae	Uroviricota	Caudoviricetes	Caudovirales	Siphoviridae	Murrayvirus	VC_379_0	6
Enterobacteria~phage~JenK1	RefSeq	Heunggongvirae	Uroviricota	Caudoviricetes	Caudovirales	Siphoviridae	Nonagvirus	VC_3_1	6
Enterobacteria~phage~JenP1	RefSeq	Heunggongvirae	Uroviricota	Caudoviricetes	Caudovirales	Siphoviridae	Nonagvirus	VC_3_1	6
Enterobacteria~phage~JenP2	RefSeq	Heunggongvirae	Uroviricota	Caudoviricetes	Caudovirales	Siphoviridae	Nonagvirus	VC_3_1	6
Enterobacteria~phage~Kha5h	RefSeq	Heunggongvirae	Uroviricota	Caudoviricetes	Caudovirales	Myoviridae	Tequatrovirus	VC_88_1	1
Enterobacteria~phage~M	RefSeq	Orthornavirae	Lenarviricota	Leviviricetes	Norzivirales	Fiersviridae	Empivirus	VC_680_0	4
Enterobacteria~phage~O276	RefSeq	Heunggongvirae	Uroviricota	Caudoviricetes	Caudovirales	Siphoviridae	Lambdavirus
Enterobacteria~phage~P4	RefSeq	Heunggongvirae	Uroviricota	Caudoviricetes	Caudovirales	Unassigned	Unassigned
Enterobacteria~phage~P7	RefSeq	Heunggongvirae	Uroviricota	Caudoviricetes	Caudovirales	Myoviridae	Punavirus	VC_684_0	6
Enterobacteria~phage~P88	RefSeq	Heunggongvirae	Uroviricota	Caudoviricetes	Caudovirales	Myoviridae	Peduovirus	VC_20_0	63
Enterobacteria~phage~PR4	RefSeq	Bamfordvirae	Preplasmiviricota	Tectiliviricetes	Kalamavirales	Tectiviridae	Alphatectivirus	VC_685_0	2
Enterobacteria~phage~PRD1	RefSeq	Bamfordvirae	Preplasmiviricota	Tectiliviricetes	Kalamavirales	Tectiviridae	Alphatectivirus	VC_685_0	2
Enterobacteria~phage~RB18	RefSeq	Heunggongvirae	Uroviricota	Caudoviricetes	Caudovirales	Myoviridae	Tequatrovirus	VC_88_7	1
Enterobacteria~phage~RB27	RefSeq	Heunggongvirae	Uroviricota	Caudoviricetes	Caudovirales	Myoviridae	Tequatrovirus	VC_88_40	1
Enterobacteria~phage~RB51	RefSeq	Heunggongvirae	Uroviricota	Caudoviricetes	Caudovirales	Myoviridae	Tequatrovirus	VC_88_65	2
Enterobacteria~phage~RB68	RefSeq	Heunggongvirae	Uroviricota	Caudoviricetes	Caudovirales	Myoviridae	Tequatrovirus	VC_88_65	2
Enterobacteria~phage~SP	RefSeq	Orthornavirae	Lenarviricota	Allassoviricetes	Levivirales	Leviviridae	Allolevivirus	VC_687_0	3
Enterobacteria~phage~ST104	RefSeq	Heunggongvirae	Uroviricota	Caudoviricetes	Caudovirales	Podoviridae	Lederbergvirus	VC_378_1	15
Enterobacteria~phage~Sf101	RefSeq	Heunggongvirae	Uroviricota	Caudoviricetes	Caudovirales	Podoviridae	Lederbergvirus	VC_378_0	3
Enterobacteria~phage~SfI	RefSeq	Heunggongvirae	Uroviricota	Caudoviricetes	Caudovirales	Myoviridae	Unassigned
Enterobacteria~phage~SfV	RefSeq	Heunggongvirae	Uroviricota	Caudoviricetes	Caudovirales	Myoviridae	Unassigned	VC_246_0	6
Enterobacteria~phage~T3	RefSeq	Heunggongvirae	Uroviricota	Caudoviricetes	Caudovirales	Autographiviridae	Teetrevirus	VC_499_0	44
Enterobacteria~phage~T6	RefSeq	Heunggongvirae	Uroviricota	Caudoviricetes	Caudovirales	Myoviridae	Tequatrovirus	VC_88_43	1
Enterobacteria~phage~T7M	RefSeq	Heunggongvirae	Uroviricota	Caudoviricetes	Caudovirales	Autographiviridae	Teetrevirus	VC_499_0	44
Enterobacteria~phage~UAB_Phi20	RefSeq	Heunggongvirae	Uroviricota	Caudoviricetes	Caudovirales	Podoviridae	Lederbergvirus	VC_378_1	15
Enterobacteria~phage~VT2-Sakai	RefSeq	Heunggongvirae	Uroviricota	Caudoviricetes	Caudovirales	Podoviridae	Traversvirus	VC_534_1	23
Enterobacteria~phage~VT2phi_272	RefSeq	Heunggongvirae	Uroviricota	Caudoviricetes	Caudovirales	Podoviridae	Oslovirus	VC_534_1	23
Enterobacteria~phage~WA13~sensu~lato	RefSeq	Sangervirae	Phixviricota	Malgrandaviricetes	Petitvirales	Microviridae	Alphatrevirus	VC_683_0	16
Enterobacteria~phage~YYZ-2008	RefSeq	Heunggongvirae	Uroviricota	Caudoviricetes	Caudovirales	Siphoviridae	Pankowvirus
Enterobacteria~phage~cdtI	RefSeq	Heunggongvirae	Uroviricota	Caudoviricetes	Caudovirales	Siphoviridae	Unassigned	VC_155_0	5
Enterobacteria~phage~fd	RefSeq	Loebvirae	Hofneiviricota	Faserviricetes	Tubulavirales	Inoviridae	Inovirus	VC_688_0	3
Enterobacteria~phage~fiAA91-ss	RefSeq	Heunggongvirae	Uroviricota	Caudoviricetes	Caudovirales	Myoviridae	Peduovirus	VC_20_0	63
Enterobacteria~phage~mEp043~c-1	RefSeq	Heunggongvirae	Uroviricota	Caudoviricetes	Caudovirales	Siphoviridae	Aguilavirus	VC_414_0	16
Enterobacteria~phage~mEp235	RefSeq	Heunggongvirae	Uroviricota	Caudoviricetes	Caudovirales	Siphoviridae	Nochtlivirus	VC_414_0	16
Enterobacteria~phage~mEp237	RefSeq	Heunggongvirae	Uroviricota	Caudoviricetes	Caudovirales	Siphoviridae	Unassigned	VC_415_0	4
Enterobacteria~phage~mEp460	RefSeq	Heunggongvirae	Uroviricota	Caudoviricetes	Caudovirales	Siphoviridae	Unassigned	VC_155_0	5
Enterobacteria~phage~phi80	RefSeq	Heunggongvirae	Uroviricota	Caudoviricetes	Caudovirales	Siphoviridae	Unassigned	VC_415_0	4
Enterobacteria~phage~phi92	RefSeq	Heunggongvirae	Uroviricota	Caudoviricetes	Caudovirales	Myoviridae	Unassigned	VC_133_0	6
Enterobacteria~phage~phiJLA23	RefSeq	Heunggongvirae	Uroviricota	Caudoviricetes	Caudovirales	Drexlerviridae	Rogunavirus	VC_494_0	18
Enterobacteria~phage~phiP27	RefSeq	Heunggongvirae	Uroviricota	Caudoviricetes	Caudovirales	Myoviridae	Unassigned	VC_246_0	6
Enterobacteria~phage~vB_EcoM_IME281	RefSeq	Heunggongvirae	Uroviricota	Caudoviricetes	Caudovirales	Myoviridae	Dhakavirus
Enterobacteria~phage~vB_EcoM_IME339	RefSeq	Heunggongvirae	Uroviricota	Caudoviricetes	Caudovirales	Myoviridae	Tequatrovirus	VC_88_0	1
Enterobacteria~phage~vB_EcoM_IME340	RefSeq	Heunggongvirae	Uroviricota	Caudoviricetes	Caudovirales	Myoviridae	Tequatrovirus	VC_88_30	1
Enterobacteria~phage~vB_EcoM_IME341	RefSeq	Heunggongvirae	Uroviricota	Caudoviricetes	Caudovirales	Myoviridae	Dhakavirus
Enterobacteria~phage~vB_EcoP_IME390	RefSeq	Heunggongvirae	Uroviricota	Caudoviricetes	Caudovirales	Autographiviridae	Teseptimavirus	VC_499_0	44
Enterobacteria~phage~vB_EcoS_IME18	RefSeq	Heunggongvirae	Uroviricota	Caudoviricetes	Caudovirales	Drexlerviridae	Tunavirus	VC_495_0	18
Enterobacteria~phage~vB_EcoS_Rogue1	RefSeq	Heunggongvirae	Uroviricota	Caudoviricetes	Caudovirales	Drexlerviridae	Rogunavirus	VC_494_0	18
Enterobacter~phage~Arya	RefSeq	Heunggongvirae	Uroviricota	Caudoviricetes	Caudovirales	Myoviridae	Jilinvirus	VC_19_0	12
Enterobacter~phage~CC31	RefSeq	Heunggongvirae	Uroviricota	Caudoviricetes	Caudovirales	Myoviridae	Karamvirus
Enterobacter~phage~E-2	RefSeq	Heunggongvirae	Uroviricota	Caudoviricetes	Caudovirales	Autographiviridae	Teetrevirus	VC_499_0	44
Enterobacter~phage~E-3	RefSeq	Heunggongvirae	Uroviricota	Caudoviricetes	Caudovirales	Autographiviridae	Teetrevirus	VC_499_0	44
Enterobacter~phage~EcP1	RefSeq	Heunggongvirae	Uroviricota	Caudoviricetes	Caudovirales	Schitoviridae	Eceepunavirus
Enterobacter~phage~Ec_L1	RefSeq	Heunggongvirae	Uroviricota	Caudoviricetes	Caudovirales	Drexlerviridae	Eclunavirus
Enterobacter~phage~EcpYZU01	RefSeq	Heunggongvirae	Uroviricota	Caudoviricetes	Caudovirales	Autographiviridae	Kayfunavirus	VC_498_0	20
Enterobacter~phage~Enc34	RefSeq	Heunggongvirae	Uroviricota	Caudoviricetes	Caudovirales	Siphoviridae	Unassigned	VC_32_0	35
Enterobacter~phage~EspM4VN	RefSeq	Heunggongvirae	Uroviricota	Caudoviricetes	Caudovirales	Ackermannviridae	Agtrevirus	VC_54_2	7
Enterobacter~phage~KNP3	RefSeq	Heunggongvirae	Uroviricota	Caudoviricetes	Caudovirales	Autographiviridae	Teetrevirus	VC_499_0	44
Enterobacter~phage~PG7	RefSeq	Heunggongvirae	Uroviricota	Caudoviricetes	Caudovirales	Myoviridae	Karamvirus
Enterobacter~phage~Tyrion	RefSeq	Heunggongvirae	Uroviricota	Caudoviricetes	Caudovirales	Podoviridae	Uetakevirus	VC_398_0	5
Enterobacter~phage~myPSH1140	RefSeq	Heunggongvirae	Uroviricota	Caudoviricetes	Caudovirales	Myoviridae	Karamvirus
Enterobacter~phage~phiEap-1	RefSeq	Heunggongvirae	Uroviricota	Caudoviricetes	Caudovirales	Autographiviridae	Eapunavirus	VC_504_0	24
Enterobacter~phage~phiEap-2	RefSeq	Heunggongvirae	Uroviricota	Caudoviricetes	Caudovirales	Siphoviridae	Cornellvirus	VC_675_0	24
Enterobacter~phage~phiEap-3	RefSeq	Heunggongvirae	Uroviricota	Caudoviricetes	Caudovirales	Myoviridae	Slopekvirus	VC_92_0	7
Enterobacter~phage~phiKDA1	RefSeq	Heunggongvirae	Uroviricota	Caudoviricetes	Caudovirales	Autographiviridae	Koutsourovirus	VC_650_0	21
Enterobacter~phage~phiT5282H	RefSeq	Heunggongvirae	Uroviricota	Caudoviricetes	Caudovirales	Myoviridae	Novemvirus	VC_20_0	63
Enterobacter~phage~vB_EclM_CIP9	RefSeq	Heunggongvirae	Uroviricota	Caudoviricetes	Caudovirales	Myoviridae	Kanagawavirus
Enterobacter~virus~F20	RefSeq	Heunggongvirae	Uroviricota	Caudoviricetes	Caudovirales	Drexlerviridae	Webervirus	VC_496_0	34
Enterococcus~phage~9183	RefSeq	Heunggongvirae	Uroviricota	Caudoviricetes	Caudovirales	Siphoviridae	Unassigned	VC_373_0	3
Enterococcus~phage~AE4_17	RefSeq	Heunggongvirae	Uroviricota	Caudoviricetes	Caudovirales	Rountreeviridae	Copernicusvirus	VC_692_0	12
Enterococcus~phage~AUEF3	RefSeq	Heunggongvirae	Uroviricota	Caudoviricetes	Caudovirales	Siphoviridae	Efquatrovirus	VC_695_0	16
Enterococcus~phage~BC611	RefSeq	Heunggongvirae	Uroviricota	Caudoviricetes	Caudovirales	Siphoviridae	Saphexavirus	VC_357_0	6
Enterococcus~phage~ECP3	RefSeq	Heunggongvirae	Uroviricota	Caudoviricetes	Caudovirales	Herelleviridae	Kochikohdavirus
Enterococcus~phage~EF24C	RefSeq	Heunggongvirae	Uroviricota	Caudoviricetes	Caudovirales	Herelleviridae	Kochikohdavirus
Enterococcus~phage~EF62phi	RefSeq	Heunggongvirae	Uroviricota	Caudoviricetes	Caudovirales	Podoviridae	Unassigned
Enterococcus~phage~EFAP-1	RefSeq	Heunggongvirae	Uroviricota	Caudoviricetes	Caudovirales	Siphoviridae	Unassigned
Enterococcus~phage~EFC-1	RefSeq	Heunggongvirae	Uroviricota	Caudoviricetes	Caudovirales	Siphoviridae	Unassigned
Enterococcus~phage~EFDG1	RefSeq	Heunggongvirae	Uroviricota	Caudoviricetes	Caudovirales	Herelleviridae	Schiekvirus
Enterococcus~phage~EFLK1	RefSeq	Heunggongvirae	Uroviricota	Caudoviricetes	Caudovirales	Herelleviridae	Kochikohdavirus
Enterococcus~phage~EFP01	RefSeq	Heunggongvirae	Uroviricota	Caudoviricetes	Caudovirales	Herelleviridae	Schiekvirus
Enterococcus~phage~EFRM31	RefSeq	Heunggongvirae	Uroviricota	Caudoviricetes	Caudovirales	Siphoviridae	Unassigned
Enterococcus~phage~Ec-ZZ2	RefSeq	Heunggongvirae	Uroviricota	Caudoviricetes	Caudovirales	Siphoviridae	Efquatrovirus	VC_695_0	16
Enterococcus~phage~EfV12-phi1	RefSeq	Heunggongvirae	Uroviricota	Caudoviricetes	Caudovirales	Herelleviridae	Schiekvirus
Enterococcus~phage~EfaCPT1	RefSeq	Heunggongvirae	Uroviricota	Caudoviricetes	Caudovirales	Siphoviridae	Efquatrovirus	VC_695_0	16
Enterococcus~phage~IME-EF4	RefSeq	Heunggongvirae	Uroviricota	Caudoviricetes	Caudovirales	Siphoviridae	Efquatrovirus	VC_695_0	16
Enterococcus~phage~IME-EFm1	RefSeq	Heunggongvirae	Uroviricota	Caudoviricetes	Caudovirales	Siphoviridae	Unassigned	VC_695_0	16
Enterococcus~phage~IME-EFm5	RefSeq	Heunggongvirae	Uroviricota	Caudoviricetes	Caudovirales	Siphoviridae	Unassigned	VC_695_0	16
Enterococcus~phage~IMEEF1	RefSeq	Heunggongvirae	Uroviricota	Caudoviricetes	Caudovirales	Siphoviridae	Saphexavirus	VC_357_0	6
Enterococcus~phage~IME_EF3	RefSeq	Heunggongvirae	Uroviricota	Caudoviricetes	Caudovirales	Siphoviridae	Efquatrovirus	VC_695_0	16
Enterococcus~phage~Idefix	RefSeq	Heunggongvirae	Uroviricota	Caudoviricetes	Caudovirales	Rountreeviridae	Copernicusvirus	VC_692_0	12
Enterococcus~phage~LY0322	RefSeq	Heunggongvirae	Uroviricota	Caudoviricetes	Caudovirales	Siphoviridae	Efquatrovirus	VC_695_0	16
Enterococcus~phage~PMBT2	RefSeq	Heunggongvirae	Uroviricota	Caudoviricetes	Caudovirales	Siphoviridae	Efquatrovirus	VC_695_0	16
Enterococcus~phage~SANTOR1	RefSeq	Heunggongvirae	Uroviricota	Caudoviricetes	Caudovirales	Siphoviridae	Efquatrovirus	VC_695_0	16
Enterococcus~phage~SAP6	RefSeq	Heunggongvirae	Uroviricota	Caudoviricetes	Caudovirales	Siphoviridae	Saphexavirus	VC_357_0	6
Enterococcus~phage~VD13	RefSeq	Heunggongvirae	Uroviricota	Caudoviricetes	Caudovirales	Siphoviridae	Saphexavirus	VC_357_0	6
Enterococcus~phage~nattely	RefSeq	Heunggongvirae	Uroviricota	Caudoviricetes	Caudovirales	Siphoviridae	Unassigned	VC_373_0	3
Enterococcus~phage~phiEF24C-P2	RefSeq	Heunggongvirae	Uroviricota	Caudoviricetes	Caudovirales	Herelleviridae	Kochikohdavirus
Enterococcus~phage~phiEf11	RefSeq	Heunggongvirae	Uroviricota	Caudoviricetes	Caudovirales	Siphoviridae	Unassigned
Enterococcus~phage~phiFL1A	RefSeq	Heunggongvirae	Uroviricota	Caudoviricetes	Caudovirales	Siphoviridae	Phifelvirus	VC_406_0	3
Enterococcus~phage~phiFL2A	RefSeq	Heunggongvirae	Uroviricota	Caudoviricetes	Caudovirales	Siphoviridae	Phifelvirus	VC_406_0	3
Enterococcus~phage~phiFL3A	RefSeq	Heunggongvirae	Uroviricota	Caudoviricetes	Caudovirales	Siphoviridae	Phifelvirus	VC_406_0	3
Enterococcus~phage~phiFL4A	RefSeq	Heunggongvirae	Uroviricota	Caudoviricetes	Caudovirales	Siphoviridae	Unassigned
Enterococcus~phage~phiSHEF2	RefSeq	Heunggongvirae	Uroviricota	Caudoviricetes	Caudovirales	Siphoviridae	Efquatrovirus	VC_695_0	16
Enterococcus~phage~phiSHEF4	RefSeq	Heunggongvirae	Uroviricota	Caudoviricetes	Caudovirales	Siphoviridae	Efquatrovirus	VC_695_0	16
Enterococcus~phage~phiSHEF5	RefSeq	Heunggongvirae	Uroviricota	Caudoviricetes	Caudovirales	Siphoviridae	Efquatrovirus	VC_695_0	16
Enterococcus~phage~vB_EfaP_Ef6.2	RefSeq	Heunggongvirae	Uroviricota	Caudoviricetes	Caudovirales	Rountreeviridae	Copernicusvirus	VC_692_0	12
Enterococcus~phage~vB_EfaP_Ef6.3	RefSeq	Heunggongvirae	Uroviricota	Caudoviricetes	Caudovirales	Rountreeviridae	Copernicusvirus	VC_692_0	12
Enterococcus~phage~vB_EfaP_Ef7.2	RefSeq	Heunggongvirae	Uroviricota	Caudoviricetes	Caudovirales	Rountreeviridae	Copernicusvirus	VC_692_0	12
Enterococcus~phage~vB_EfaP_Ef7.3	RefSeq	Heunggongvirae	Uroviricota	Caudoviricetes	Caudovirales	Rountreeviridae	Copernicusvirus	VC_692_0	12
Enterococcus~phage~vB_EfaP_Ef7.4	RefSeq	Heunggongvirae	Uroviricota	Caudoviricetes	Caudovirales	Rountreeviridae	Copernicusvirus	VC_692_0	12
Enterococcus~phage~vB_EfaP_Efmus1	RefSeq	Heunggongvirae	Uroviricota	Caudoviricetes	Caudovirales	Rountreeviridae	Copernicusvirus	VC_692_0	12
Enterococcus~phage~vB_EfaP_Efmus3	RefSeq	Heunggongvirae	Uroviricota	Caudoviricetes	Caudovirales	Rountreeviridae	Copernicusvirus	VC_692_0	12
Enterococcus~phage~vB_EfaP_Efmus4	RefSeq	Heunggongvirae	Uroviricota	Caudoviricetes	Caudovirales	Rountreeviridae	Copernicusvirus	VC_692_0	12
Enterococcus~phage~vB_EfaP_IME195	RefSeq	Heunggongvirae	Uroviricota	Caudoviricetes	Caudovirales	Rountreeviridae	Copernicusvirus	VC_692_0	12
Enterococcus~phage~vB_EfaP_IME199	RefSeq	Heunggongvirae	Uroviricota	Caudoviricetes	Caudovirales	Rountreeviridae	Minhovirus	VC_693_0	2
Enterococcus~phage~vB_EfaP_Zip	RefSeq	Heunggongvirae	Uroviricota	Caudoviricetes	Caudovirales	Rountreeviridae	Minhovirus	VC_693_0	2
Enterococcus~phage~vB_EfaS_AL2	RefSeq	Heunggongvirae	Uroviricota	Caudoviricetes	Caudovirales	Siphoviridae	Efquatrovirus	VC_695_0	16
Enterococcus~phage~vB_EfaS_AL3	RefSeq	Heunggongvirae	Uroviricota	Caudoviricetes	Caudovirales	Siphoviridae	Efquatrovirus	VC_695_0	16
Enterococcus~phage~vB_EfaS_IME196	RefSeq	Heunggongvirae	Uroviricota	Caudoviricetes	Caudovirales	Siphoviridae	Efquatrovirus	VC_695_0	16
Enterococcus~phage~vB_EfaS_IME197	RefSeq	Heunggongvirae	Uroviricota	Caudoviricetes	Caudovirales	Siphoviridae	Unassigned
Enterococcus~phage~vB_EfaS_IME198	RefSeq	Heunggongvirae	Uroviricota	Caudoviricetes	Caudovirales	Siphoviridae	Saphexavirus	VC_357_0	6
Enterococcus~phage~vB_Efae230P-4	RefSeq	Heunggongvirae	Uroviricota	Caudoviricetes	Caudovirales	Rountreeviridae	Copernicusvirus	VC_692_0	12
Enterococus~phage~vipetofem	RefSeq	Heunggongvirae	Uroviricota	Caudoviricetes	Caudovirales	Siphoviridae	Unassigned	VC_373_0	3
Erwinia~amylovora~phage~Era103	RefSeq	Heunggongvirae	Uroviricota	Caudoviricetes	Caudovirales	Autographiviridae	Eracentumvirus	VC_508_0	23
Erwinia~phage~Cronus	RefSeq	Heunggongvirae	Uroviricota	Caudoviricetes	Caudovirales	Myoviridae	Unassigned
Erwinia~phage~Derbicus	RefSeq	Heunggongvirae	Uroviricota	Caudoviricetes	Caudovirales	Myoviridae	Derbicusvirus	VC_527_0	4
Erwinia~phage~ENT90	RefSeq	Heunggongvirae	Uroviricota	Caudoviricetes	Caudovirales	Myoviridae	Entnonagintavirus	VC_20_0	63
Erwinia~phage~Ea35-70	RefSeq	Heunggongvirae	Uroviricota	Caudoviricetes	Caudovirales	Myoviridae	Agricanvirus	VC_528_0	6
Erwinia~phage~Ea9-2	RefSeq	Heunggongvirae	Uroviricota	Caudoviricetes	Caudovirales	Schitoviridae	Johnsonvirus	VC_7_1	13
Erwinia~phage~EtG	RefSeq	Heunggongvirae	Uroviricota	Caudoviricetes	Caudovirales	Myoviridae	Eganvirus	VC_20_0	63
Erwinia~phage~FE44	RefSeq	Heunggongvirae	Uroviricota	Caudoviricetes	Caudovirales	Autographiviridae	Berlinvirus
Erwinia~phage~Faunus	RefSeq	Heunggongvirae	Uroviricota	Caudoviricetes	Caudovirales	Chaseviridae	Faunusvirus	VC_149_0	12
Erwinia~phage~Hena1	RefSeq	Heunggongvirae	Uroviricota	Caudoviricetes	Caudovirales	Myoviridae	Henunavirus	VC_121_0	2
Erwinia~phage~Machina	RefSeq	Heunggongvirae	Uroviricota	Caudoviricetes	Caudovirales	Myoviridae	Machinavirus	VC_527_3	2
Erwinia~phage~PEp14	RefSeq	Heunggongvirae	Uroviricota	Caudoviricetes	Caudovirales	Podoviridae	Unassigned
Erwinia~phage~PhiEaH1	RefSeq	Heunggongvirae	Uroviricota	Caudoviricetes	Caudovirales	Myoviridae	Iapetusvirus	VC_529_5	1
Erwinia~phage~Wellington	RefSeq	Heunggongvirae	Uroviricota	Caudoviricetes	Caudovirales	Myoviridae	Wellingtonvirus	VC_527_1	2
Erwinia~phage~pEp_SNUABM_01	RefSeq	Heunggongvirae	Uroviricota	Caudoviricetes	Caudovirales	Myoviridae	Henunavirus	VC_121_0	2
Erwinia~phage~pEp_SNUABM_08	RefSeq	Heunggongvirae	Uroviricota	Caudoviricetes	Caudovirales	Siphoviridae	Unassigned
Erwinia~phage~phiEa100	RefSeq	Heunggongvirae	Uroviricota	Caudoviricetes	Caudovirales	Autographiviridae	Eracentumvirus	VC_508_0	23
Erwinia~phage~phiEa104	RefSeq	Heunggongvirae	Uroviricota	Caudoviricetes	Caudovirales	Myoviridae	Kolesnikvirus	VC_36_0	3
Erwinia~phage~phiEa21-4	RefSeq	Heunggongvirae	Uroviricota	Caudoviricetes	Caudovirales	Myoviridae	Kolesnikvirus	VC_36_0	3
Erwinia~phage~phiEa2809	RefSeq	Heunggongvirae	Uroviricota	Caudoviricetes	Caudovirales	Ackermannviridae	Nezavisimistyvirus	VC_54_4	2
Erwinia~phage~phiEaH2	RefSeq	Heunggongvirae	Uroviricota	Caudoviricetes	Caudovirales	Myoviridae	Erskinevirus	VC_527_2	3
Erwinia~phage~phiEaP-8	RefSeq	Heunggongvirae	Uroviricota	Caudoviricetes	Caudovirales	Schitoviridae	Johnsonvirus	VC_7_1	13
Erwinia~phage~phiEt88	RefSeq	Heunggongvirae	Uroviricota	Caudoviricetes	Caudovirales	Myoviridae	Unassigned
Erwinia~phage~vB_Eam-MM7	RefSeq	Heunggongvirae	Uroviricota	Caudoviricetes	Caudovirales	Myoviridae	Kolesnikvirus	VC_36_0	3
Erwinia~phage~vB_EamM-Bue1	RefSeq	Heunggongvirae	Uroviricota	Caudoviricetes	Caudovirales	Ackermannviridae	Nezavisimistyvirus	VC_54_4	2
Erwinia~phage~vB_EamM-Y2	RefSeq	Heunggongvirae	Uroviricota	Caudoviricetes	Caudovirales	Chaseviridae	Loessnervirus	VC_149_0	12
Erwinia~phage~vB_EamM_Alexandra	RefSeq	Heunggongvirae	Uroviricota	Caudoviricetes	Caudovirales	Myoviridae	Alexandravirus	VC_25_1	3
Erwinia~phage~vB_EamM_Asesino	RefSeq	Heunggongvirae	Uroviricota	Caudoviricetes	Caudovirales	Myoviridae	Erskinevirus	VC_527_2	3
Erwinia~phage~vB_EamM_Caitlin	RefSeq	Heunggongvirae	Uroviricota	Caudoviricetes	Caudovirales	Myoviridae	Machinavirus	VC_527_4	2
Erwinia~phage~vB_EamM_ChrisDB	RefSeq	Heunggongvirae	Uroviricota	Caudoviricetes	Caudovirales	Myoviridae	Machinavirus	VC_527_4	2
Erwinia~phage~vB_EamM_Deimos-Minion	RefSeq	Heunggongvirae	Uroviricota	Caudoviricetes	Caudovirales	Myoviridae	Agricanvirus	VC_528_0	6
Erwinia~phage~vB_EamM_Desertfox	RefSeq	Heunggongvirae	Uroviricota	Caudoviricetes	Caudovirales	Myoviridae	Agricanvirus	VC_528_0	6
Erwinia~phage~vB_EamM_EarlPhillipIV	RefSeq	Heunggongvirae	Uroviricota	Caudoviricetes	Caudovirales	Myoviridae	Derbicusvirus	VC_527_0	4
Erwinia~phage~vB_EamM_Huxley	RefSeq	Heunggongvirae	Uroviricota	Caudoviricetes	Caudovirales	Myoviridae	Machinavirus	VC_527_3	2
Erwinia~phage~vB_EamM_Kwan	RefSeq	Heunggongvirae	Uroviricota	Caudoviricetes	Caudovirales	Myoviridae	Wellingtonvirus	VC_527_1	2
Erwinia~phage~vB_EamM_Phobos	RefSeq	Heunggongvirae	Uroviricota	Caudoviricetes	Caudovirales	Myoviridae	Derbicusvirus	VC_527_0	4
Erwinia~phage~vB_EamM_RAY	RefSeq	Heunggongvirae	Uroviricota	Caudoviricetes	Caudovirales	Myoviridae	Agricanvirus	VC_528_0	6
Erwinia~phage~vB_EamM_RisingSun	RefSeq	Heunggongvirae	Uroviricota	Caudoviricetes	Caudovirales	Myoviridae	Risingsunvirus	VC_526_1	2
Erwinia~phage~vB_EamM_Simmy50	RefSeq	Heunggongvirae	Uroviricota	Caudoviricetes	Caudovirales	Myoviridae	Agricanvirus	VC_528_0	6
Erwinia~phage~vB_EamM_Special~G	RefSeq	Heunggongvirae	Uroviricota	Caudoviricetes	Caudovirales	Myoviridae	Agricanvirus	VC_528_0	6
Erwinia~phage~vB_EamM_Y3	RefSeq	Heunggongvirae	Uroviricota	Caudoviricetes	Caudovirales	Myoviridae	Sasquatchvirus	VC_25_1	3
Erwinia~phage~vB_EamM_Yoloswag	RefSeq	Heunggongvirae	Uroviricota	Caudoviricetes	Caudovirales	Myoviridae	Yoloswagvirus	VC_25_2	1
Erwinia~phage~vB_EamP-L1	RefSeq	Heunggongvirae	Uroviricota	Caudoviricetes	Caudovirales	Autographiviridae	Elunavirus
Erwinia~phage~vB_EamP-S2	RefSeq	Heunggongvirae	Uroviricota	Caudoviricetes	Caudovirales	Autographiviridae	Eracentumvirus	VC_508_0	23
Erwinia~phage~vB_EamP-S6	RefSeq	Heunggongvirae	Uroviricota	Caudoviricetes	Caudovirales	Schitoviridae	Waedenswilvirus
Erwinia~phage~vB_EamP_Frozen	RefSeq	Heunggongvirae	Uroviricota	Caudoviricetes	Caudovirales	Schitoviridae	Johnsonvirus	VC_7_1	13
Erwinia~phage~vB_EhrS_49	RefSeq	Heunggongvirae	Uroviricota	Caudoviricetes	Caudovirales	Siphoviridae	Feofaniavirus
Erwinia~phage~vB_EhrS_59	RefSeq	Heunggongvirae	Uroviricota	Caudoviricetes	Caudovirales	Siphoviridae	Feofaniavirus
Erysipelothrix~phage~SE-1	RefSeq	Heunggongvirae	Uroviricota	Caudoviricetes	Caudovirales	Siphoviridae	Unassigned
Escherichia~Stx1~converting~phage	RefSeq	Heunggongvirae	Uroviricota	Caudoviricetes	Caudovirales	Podoviridae	Traversvirus	VC_534_0	2
Escherichia~coli~O157~typing~phage~3	RefSeq	Heunggongvirae	Uroviricota	Caudoviricetes	Caudovirales	Myoviridae	Mosigvirus	VC_86_0	17
Escherichia~coli~O157~typing~phage~6	RefSeq	Heunggongvirae	Uroviricota	Caudoviricetes	Caudovirales	Myoviridae	Mosigvirus	VC_86_0	17
Escherichia~phage~121Q	RefSeq	Heunggongvirae	Uroviricota	Caudoviricetes	Caudovirales	Myoviridae	Asteriusvirus	VC_164_4	2
Escherichia~phage~13a	RefSeq	Heunggongvirae	Uroviricota	Caudoviricetes	Caudovirales	Autographiviridae	Teseptimavirus	VC_499_0	44
Escherichia~phage~172-1	RefSeq	Heunggongvirae	Uroviricota	Caudoviricetes	Caudovirales	Podoviridae	Kuravirus	VC_136_0	6
Escherichia~phage~186	RefSeq	Heunggongvirae	Uroviricota	Caudoviricetes	Caudovirales	Myoviridae	Eganvirus	VC_20_0	63
Escherichia~phage~285P	RefSeq	Heunggongvirae	Uroviricota	Caudoviricetes	Caudovirales	Autographiviridae	Berlinvirus
Escherichia~phage~4MG	RefSeq	Heunggongvirae	Uroviricota	Caudoviricetes	Caudovirales	Myoviridae	Seunavirus	VC_121_4	2
Escherichia~phage~500465-1	RefSeq	Heunggongvirae	Uroviricota	Caudoviricetes	Caudovirales	Myoviridae	Felsduovirus	VC_20_0	63
Escherichia~phage~500465-2	RefSeq	Heunggongvirae	Uroviricota	Caudoviricetes	Caudovirales	Myoviridae	Xuanwuvirus	VC_20_0	63
Escherichia~phage~503458	RefSeq	Heunggongvirae	Uroviricota	Caudoviricetes	Caudovirales	Myoviridae	Xuanwuvirus	VC_20_0	63
Escherichia~phage~520873	RefSeq	Heunggongvirae	Uroviricota	Caudoviricetes	Caudovirales	Myoviridae	Xuanwuvirus	VC_20_0	63
Escherichia~phage~64795_ec1	RefSeq	Heunggongvirae	Uroviricota	Caudoviricetes	Caudovirales	Autographiviridae	Teseptimavirus	VC_499_0	44
Escherichia~phage~933W	RefSeq	Heunggongvirae	Uroviricota	Caudoviricetes	Caudovirales	Podoviridae	Traversvirus	VC_534_1	23
Escherichia~phage~ADB-2	RefSeq	Heunggongvirae	Uroviricota	Caudoviricetes	Caudovirales	Drexlerviridae	Tunavirus	VC_495_0	18
Escherichia~phage~APCEc01	RefSeq	Heunggongvirae	Uroviricota	Caudoviricetes	Caudovirales	Myoviridae	Mosigvirus	VC_86_0	17
Escherichia~phage~APECc02	RefSeq	Heunggongvirae	Uroviricota	Caudoviricetes	Caudovirales	Myoviridae	Vequintavirus
Escherichia~phage~AR1	RefSeq	Heunggongvirae	Uroviricota	Caudoviricetes	Caudovirales	Myoviridae	Tequatrovirus	VC_88_69	1
Escherichia~phage~AnYang	RefSeq	Heunggongvirae	Uroviricota	Caudoviricetes	Caudovirales	Myoviridae	Dhakavirus
Escherichia~phage~ArgO145	RefSeq	Heunggongvirae	Uroviricota	Caudoviricetes	Caudovirales	Podoviridae	Oslovirus	VC_534_1	23
Escherichia~phage~Av-05	RefSeq	Heunggongvirae	Uroviricota	Caudoviricetes	Caudovirales	Myoviridae	Avunavirus	VC_121_5	1
Escherichia~phage~BA14	RefSeq	Heunggongvirae	Uroviricota	Caudoviricetes	Caudovirales	Autographiviridae	Berlinvirus
Escherichia~phage~Bp4	RefSeq	Heunggongvirae	Uroviricota	Caudoviricetes	Caudovirales	Schitoviridae	Gamaleyavirus	VC_7_1	13
Escherichia~phage~Bp7	RefSeq	Heunggongvirae	Uroviricota	Caudoviricetes	Caudovirales	Myoviridae	Dhakavirus
Escherichia~phage~C1	RefSeq	Heunggongvirae	Uroviricota	Caudoviricetes	Caudovirales	Siphoviridae	Unassigned	VC_152_0	24
Escherichia~phage~C119	RefSeq	Heunggongvirae	Uroviricota	Caudoviricetes	Caudovirales	Drexlerviridae	Rogunavirus	VC_494_0	18
Escherichia~phage~C130_2	RefSeq	Heunggongvirae	Uroviricota	Caudoviricetes	Caudovirales	Podoviridae	Giessenvirus	VC_379_0	6
Escherichia~phage~C5	RefSeq	Heunggongvirae	Uroviricota	Caudoviricetes	Caudovirales	Autographiviridae	Teseptimavirus	VC_499_0	44
Escherichia~phage~CAjan	RefSeq	Heunggongvirae	Uroviricota	Caudoviricetes	Caudovirales	Siphoviridae	Seuratvirus	VC_3_0	3
Escherichia~phage~CF2	RefSeq	Heunggongvirae	Uroviricota	Caudoviricetes	Caudovirales	Myoviridae	Tequatrovirus	VC_88_52	1
Escherichia~phage~CICC~80001	RefSeq	Heunggongvirae	Uroviricota	Caudoviricetes	Caudovirales	Autographiviridae	Teseptimavirus	VC_499_0	44
Escherichia~phage~D108	RefSeq	Heunggongvirae	Uroviricota	Caudoviricetes	Caudovirales	Myoviridae	Muvirus	VC_422_0	3
Escherichia~phage~D6	RefSeq	Heunggongvirae	Uroviricota	Caudoviricetes	Caudovirales	Myoviridae	Unassigned	VC_684_0	6
Escherichia~phage~DE3	RefSeq	Heunggongvirae	Uroviricota	Caudoviricetes	Caudovirales	Siphoviridae	Lambdavirus
Escherichia~phage~DTL	RefSeq	Heunggongvirae	Uroviricota	Caudoviricetes	Caudovirales	Drexlerviridae	Loudonvirus	VC_494_0	18
Escherichia~phage~E21	RefSeq	Heunggongvirae	Uroviricota	Caudoviricetes	Caudovirales	Podoviridae	Unassigned
Escherichia~phage~EC1-UPM	RefSeq	Heunggongvirae	Uroviricota	Caudoviricetes	Caudovirales	Schitoviridae	Gamaleyavirus	VC_7_1	13
Escherichia~phage~EC121	RefSeq	Heunggongvirae	Uroviricota	Caudoviricetes	Caudovirales	Myoviridae	Tequatrovirus	VC_88_20	1
Escherichia~phage~EC6	RefSeq	Heunggongvirae	Uroviricota	Caudoviricetes	Caudovirales	Myoviridae	Felixounavirus	VC_36_1	25
Escherichia~phage~EC6098	RefSeq	Sangervirae	Phixviricota	Malgrandaviricetes	Petitvirales	Microviridae	Enterogokushovirus
Escherichia~phage~ECA2	RefSeq	Heunggongvirae	Uroviricota	Caudoviricetes	Caudovirales	Autographiviridae	Teetrevirus	VC_499_0	44
Escherichia~phage~ECBP1	RefSeq	Heunggongvirae	Uroviricota	Caudoviricetes	Caudovirales	Schitoviridae	Gamaleyavirus	VC_7_1	13
Escherichia~phage~ECBP2	RefSeq	Heunggongvirae	Uroviricota	Caudoviricetes	Caudovirales	Podoviridae	Kuravirus	VC_136_0	6
Escherichia~phage~ECBP5	RefSeq	Heunggongvirae	Uroviricota	Caudoviricetes	Caudovirales	Autographiviridae	Gajwadongvirus
Escherichia~phage~ECD7	RefSeq	Heunggongvirae	Uroviricota	Caudoviricetes	Caudovirales	Myoviridae	Krischvirus	VC_87_0	6
Escherichia~phage~ECML-117	RefSeq	Heunggongvirae	Uroviricota	Caudoviricetes	Caudovirales	Myoviridae	Wifcevirus	VC_417_0	4
Escherichia~phage~ECML-134	RefSeq	Heunggongvirae	Uroviricota	Caudoviricetes	Caudovirales	Myoviridae	Tequatrovirus	VC_88_46	1
Escherichia~phage~ECML-4	RefSeq	Heunggongvirae	Uroviricota	Caudoviricetes	Caudovirales	Ackermannviridae	Kuttervirus	VC_54_1	40
Escherichia~phage~ECO4	RefSeq	Heunggongvirae	Uroviricota	Caudoviricetes	Caudovirales	Myoviridae	Tequatrovirus	VC_88_63	1
Escherichia~phage~ECP1	RefSeq	Heunggongvirae	Uroviricota	Caudoviricetes	Caudovirales	Siphoviridae	Wongtaivirus	VC_414_0	16
Escherichia~phage~EG1	RefSeq	Heunggongvirae	Uroviricota	Caudoviricetes	Caudovirales	Autographiviridae	Teseptimavirus	VC_499_0	44
Escherichia~phage~EK99P-1	RefSeq	Heunggongvirae	Uroviricota	Caudoviricetes	Caudovirales	Siphoviridae	Dhillonvirus	VC_536_0	10
Escherichia~phage~EP75	RefSeq	Heunggongvirae	Uroviricota	Caudoviricetes	Caudovirales	Ackermannviridae	Kuttervirus	VC_54_1	40
Escherichia~phage~ESCO13	RefSeq	Heunggongvirae	Uroviricota	Caudoviricetes	Caudovirales	Myoviridae	Phapecoctavirus	VC_133_1	12
Escherichia~phage~ESCO5	RefSeq	Heunggongvirae	Uroviricota	Caudoviricetes	Caudovirales	Myoviridae	Phapecoctavirus	VC_133_1	12
Escherichia~phage~ESSI2_ev015	RefSeq	Heunggongvirae	Uroviricota	Caudoviricetes	Caudovirales	Myoviridae	Seongnamvirus	VC_157_0	20
Escherichia~phage~ESSI2_ev040	RefSeq	Heunggongvirae	Uroviricota	Caudoviricetes	Caudovirales	Myoviridae	Seongnamvirus	VC_157_0	20
Escherichia~phage~ESSI2_ev129	RefSeq	Heunggongvirae	Uroviricota	Caudoviricetes	Caudovirales	Myoviridae	Seongnamvirus	VC_157_0	20
Escherichia~phage~ESSI2_ev239	RefSeq	Heunggongvirae	Uroviricota	Caudoviricetes	Caudovirales	Myoviridae	Seongnamvirus	VC_157_0	20
Escherichia~phage~Ebrios	RefSeq	Heunggongvirae	Uroviricota	Caudoviricetes	Caudovirales	Autographiviridae	Teseptimavirus	VC_499_0	44
Escherichia~phage~EcNP1	RefSeq	Heunggongvirae	Uroviricota	Caudoviricetes	Caudovirales	Myoviridae	Tequatrovirus	VC_88_31	1
Escherichia~phage~EcS1	RefSeq	Heunggongvirae	Uroviricota	Caudoviricetes	Caudovirales	Myoviridae	Winklervirus
Escherichia~phage~EcoDS1	RefSeq	Heunggongvirae	Uroviricota	Caudoviricetes	Caudovirales	Autographiviridae	Kayfunavirus	VC_498_0	20
Escherichia~phage~Eco_BIFF	RefSeq	Heunggongvirae	Uroviricota	Caudoviricetes	Caudovirales	Drexlerviridae	Tunavirus	VC_495_0	18
Escherichia~phage~Envy	RefSeq	Heunggongvirae	Uroviricota	Caudoviricetes	Caudovirales	Siphoviridae	Dhillonvirus	VC_536_0	10
Escherichia~phage~F2	RefSeq	Heunggongvirae	Uroviricota	Caudoviricetes	Caudovirales	Myoviridae	Tequatrovirus	VC_86_0	17
Escherichia~phage~FEC14	RefSeq	Heunggongvirae	Uroviricota	Caudoviricetes	Caudovirales	Ackermannviridae	Kuttervirus	VC_54_1	40
Escherichia~phage~FEC19	RefSeq	Heunggongvirae	Uroviricota	Caudoviricetes	Caudovirales	Myoviridae	Wifcevirus	VC_417_0	4
Escherichia~phage~FFH2	RefSeq	Heunggongvirae	Uroviricota	Caudoviricetes	Caudovirales	Myoviridae	Vequintavirus
Escherichia~phage~FV3	RefSeq	Heunggongvirae	Uroviricota	Caudoviricetes	Caudovirales	Myoviridae	Vequintavirus
Escherichia~phage~G4	RefSeq	Sangervirae	Phixviricota	Malgrandaviricetes	Petitvirales	Microviridae	Gequatrovirus	VC_683_0	16
Escherichia~phage~GA2A	RefSeq	Heunggongvirae	Uroviricota	Caudoviricetes	Caudovirales	Autographiviridae	Kayfunavirus	VC_498_0	20
Escherichia~phage~Gluttony	RefSeq	Heunggongvirae	Uroviricota	Caudoviricetes	Caudovirales	Siphoviridae	Dhillonvirus	VC_536_0	10
Escherichia~phage~Gostya9	RefSeq	Heunggongvirae	Uroviricota	Caudoviricetes	Caudovirales	Demerecviridae	Tequintavirus	VC_140_0	31
Escherichia~phage~HK446	RefSeq	Heunggongvirae	Uroviricota	Caudoviricetes	Caudovirales	Siphoviridae	Kwaitsingvirus	VC_414_0	16
Escherichia~phage~HK542	RefSeq	Heunggongvirae	Uroviricota	Caudoviricetes	Caudovirales	Siphoviridae	Wongtaivirus	VC_414_0	16
Escherichia~phage~HK544	RefSeq	Heunggongvirae	Uroviricota	Caudoviricetes	Caudovirales	Siphoviridae	Kwaitsingvirus	VC_414_0	16
Escherichia~phage~HK578	RefSeq	Heunggongvirae	Uroviricota	Caudoviricetes	Caudovirales	Siphoviridae	Dhillonvirus	VC_536_0	10
Escherichia~phage~HK629	RefSeq	Heunggongvirae	Uroviricota	Caudoviricetes	Caudovirales	Siphoviridae	Lambdavirus
Escherichia~phage~HK630	RefSeq	Heunggongvirae	Uroviricota	Caudoviricetes	Caudovirales	Siphoviridae	Lambdavirus
Escherichia~phage~HK633	RefSeq	Heunggongvirae	Uroviricota	Caudoviricetes	Caudovirales	Siphoviridae	Saikungvirus	VC_414_0	16
Escherichia~phage~HK639	RefSeq	Heunggongvirae	Uroviricota	Caudoviricetes	Caudovirales	Siphoviridae	Unassigned
Escherichia~phage~HK75	RefSeq	Heunggongvirae	Uroviricota	Caudoviricetes	Caudovirales	Siphoviridae	Saikungvirus	VC_414_0	16
Escherichia~phage~HP3	RefSeq	Heunggongvirae	Uroviricota	Caudoviricetes	Caudovirales	Myoviridae	Mosigvirus	VC_86_0	17
Escherichia~phage~HX01	RefSeq	Heunggongvirae	Uroviricota	Caudoviricetes	Caudovirales	Myoviridae	Mosigvirus
Escherichia~phage~HY01	RefSeq	Heunggongvirae	Uroviricota	Caudoviricetes	Caudovirales	Myoviridae	Tequatrovirus	VC_88_27	1
Escherichia~phage~HY02	RefSeq	Heunggongvirae	Uroviricota	Caudoviricetes	Caudovirales	Myoviridae	Felixounavirus	VC_36_1	25
Escherichia~phage~HY03	RefSeq	Heunggongvirae	Uroviricota	Caudoviricetes	Caudovirales	Myoviridae	Tequatrovirus	VC_88_34	1
Escherichia~phage~HZ2R8	RefSeq	Heunggongvirae	Uroviricota	Caudoviricetes	Caudovirales	Autographiviridae	Teseptimavirus	VC_499_0	44
Escherichia~phage~HZP2	RefSeq	Heunggongvirae	Uroviricota	Caudoviricetes	Caudovirales	Autographiviridae	Teseptimavirus	VC_499_0	44
Escherichia~phage~Henu7	RefSeq	Heunggongvirae	Uroviricota	Caudoviricetes	Caudovirales	Unassigned	Unassigned	VC_493_1	30
Escherichia~phage~Henu8	RefSeq	Heunggongvirae	Uroviricota	Caudoviricetes	Caudovirales	Drexlerviridae	Hanrivervirus	VC_493_1	30
Escherichia~phage~ID21	RefSeq	Sangervirae	Phixviricota	Malgrandaviricetes	Petitvirales	Microviridae	Alphatrevirus	VC_683_0	16
Escherichia~phage~ID2~Moscow/ID/2001	RefSeq	Sangervirae	Phixviricota	Malgrandaviricetes	Petitvirales	Microviridae	Gequatrovirus	VC_683_0	16
Escherichia~phage~ID32	RefSeq	Sangervirae	Phixviricota	Malgrandaviricetes	Petitvirales	Microviridae	Alphatrevirus	VC_683_0	16
Escherichia~phage~ID52	RefSeq	Sangervirae	Phixviricota	Malgrandaviricetes	Petitvirales	Microviridae	Gequatrovirus	VC_683_0	16
Escherichia~phage~ID62	RefSeq	Sangervirae	Phixviricota	Malgrandaviricetes	Petitvirales	Microviridae	Alphatrevirus	VC_683_0	16
Escherichia~phage~IME11	RefSeq	Heunggongvirae	Uroviricota	Caudoviricetes	Caudovirales	Schitoviridae	Gamaleyavirus	VC_7_1	13
Escherichia~phage~IMM-002	RefSeq	Heunggongvirae	Uroviricota	Caudoviricetes	Caudovirales	Autographiviridae	Kayfunavirus	VC_498_0	20
Escherichia~phage~If1	RefSeq	Loebvirae	Hofneiviricota	Faserviricetes	Tubulavirales	Inoviridae	Infulavirus	VC_688_0	3
Escherichia~phage~J8-65	RefSeq	Heunggongvirae	Uroviricota	Caudoviricetes	Caudovirales	Autographiviridae	Bonnellvirus	VC_129_0	3
Escherichia~phage~JES2013	RefSeq	Heunggongvirae	Uroviricota	Caudoviricetes	Caudovirales	Myoviridae	Vequintavirus
Escherichia~phage~JH2	RefSeq	Heunggongvirae	Uroviricota	Caudoviricetes	Caudovirales	Myoviridae	Felixounavirus	VC_36_1	25
Escherichia~phage~JLK-2012	RefSeq	Heunggongvirae	Uroviricota	Caudoviricetes	Caudovirales	Siphoviridae	Marienburgvirus
Escherichia~phage~JMPW1	RefSeq	Heunggongvirae	Uroviricota	Caudoviricetes	Caudovirales	Drexlerviridae	Tunavirus	VC_495_0	18
Escherichia~phage~JMPW2	RefSeq	Heunggongvirae	Uroviricota	Caudoviricetes	Caudovirales	Drexlerviridae	Tunavirus	VC_495_0	18
Escherichia~phage~JS10	RefSeq	Heunggongvirae	Uroviricota	Caudoviricetes	Caudovirales	Myoviridae	Dhakavirus
Escherichia~phage~JS98	RefSeq	Heunggongvirae	Uroviricota	Caudoviricetes	Caudovirales	Myoviridae	Dhakavirus
Escherichia~phage~JSE	RefSeq	Heunggongvirae	Uroviricota	Caudoviricetes	Caudovirales	Myoviridae	Krischvirus	VC_87_0	6
Escherichia~phage~K1F	RefSeq	Heunggongvirae	Uroviricota	Caudoviricetes	Caudovirales	Autographiviridae	Kayfunavirus	VC_498_0	20
Escherichia~phage~K1G	RefSeq	Heunggongvirae	Uroviricota	Caudoviricetes	Caudovirales	Siphoviridae	Kagunavirus	VC_675_0	24
Escherichia~phage~K1H	RefSeq	Heunggongvirae	Uroviricota	Caudoviricetes	Caudovirales	Siphoviridae	Kagunavirus	VC_675_0	24
Escherichia~phage~K1ind1	RefSeq	Heunggongvirae	Uroviricota	Caudoviricetes	Caudovirales	Siphoviridae	Kagunavirus	VC_675_0	24
Escherichia~phage~K1ind2	RefSeq	Heunggongvirae	Uroviricota	Caudoviricetes	Caudovirales	Siphoviridae	Kagunavirus	VC_675_0	24
Escherichia~phage~K30	RefSeq	Heunggongvirae	Uroviricota	Caudoviricetes	Caudovirales	Autographiviridae	Przondovirus	VC_504_0	24
Escherichia~phage~KBNP1711	RefSeq	Heunggongvirae	Uroviricota	Caudoviricetes	Caudovirales	Podoviridae	Kuravirus	VC_136_0	6
Escherichia~phage~KIT03	RefSeq	Heunggongvirae	Uroviricota	Caudoviricetes	Caudovirales	Myoviridae	Tequatrovirus	VC_88_72	1
Escherichia~phage~LL11	RefSeq	Heunggongvirae	Uroviricota	Caudoviricetes	Caudovirales	Autographiviridae	Vectrevirus	VC_508_0	23
Escherichia~phage~LL2	RefSeq	Heunggongvirae	Uroviricota	Caudoviricetes	Caudovirales	Autographiviridae	Teetrevirus	VC_499_0	44
Escherichia~phage~LL5	RefSeq	Heunggongvirae	Uroviricota	Caudoviricetes	Caudovirales	Drexlerviridae	Tlsvirus	VC_493_0	11
Escherichia~phage~LM33_P1	RefSeq	Heunggongvirae	Uroviricota	Caudoviricetes	Caudovirales	Autographiviridae	Kayfunavirus	VC_498_0	20
Escherichia~phage~Lambda_ev017	RefSeq	Heunggongvirae	Uroviricota	Caudoviricetes	Caudovirales	Siphoviridae	Lambdavirus
Escherichia~phage~Lambda_ev099	RefSeq	Heunggongvirae	Uroviricota	Caudoviricetes	Caudovirales	Siphoviridae	Lambdavirus
Escherichia~phage~Lambda_ev207	RefSeq	Heunggongvirae	Uroviricota	Caudoviricetes	Caudovirales	Siphoviridae	Lambdavirus
Escherichia~phage~Lambda_ev243	RefSeq	Heunggongvirae	Uroviricota	Caudoviricetes	Caudovirales	Siphoviridae	Lambdavirus
Escherichia~phage~Lidtsur	RefSeq	Heunggongvirae	Uroviricota	Caudoviricetes	Caudovirales	Autographiviridae	Bonnellvirus	VC_129_0	3
Escherichia~phage~Lw1	RefSeq	Heunggongvirae	Uroviricota	Caudoviricetes	Caudovirales	Myoviridae	Pseudotevenvirus	VC_92_1	10
Escherichia~phage~Lys12581Vzw	RefSeq	Heunggongvirae	Uroviricota	Caudoviricetes	Caudovirales	Podoviridae	Oslovirus	VC_534_1	23
Escherichia~phage~MLF4	RefSeq	Heunggongvirae	Uroviricota	Caudoviricetes	Caudovirales	Myoviridae	Tequatrovirus	VC_88_70	1
Escherichia~phage~MS2	RefSeq	Orthornavirae	Lenarviricota	Allassoviricetes	Levivirales	Leviviridae	Levivirus	VC_701_0	2
Escherichia~phage~MX01	RefSeq	Heunggongvirae	Uroviricota	Caudoviricetes	Caudovirales	Myoviridae	Dhakavirus
Escherichia~phage~Mangalitsa	RefSeq	Heunggongvirae	Uroviricota	Caudoviricetes	Caudovirales	Chaseviridae	Carltongylesvirus	VC_149_0	12
Escherichia~phage~Min27	RefSeq	Heunggongvirae	Uroviricota	Caudoviricetes	Caudovirales	Podoviridae	Traversvirus	VC_534_1	23
Escherichia~phage~Minorna	RefSeq	Heunggongvirae	Uroviricota	Caudoviricetes	Caudovirales	Autographiviridae	Drulisvirus	VC_650_0	21
Escherichia~phage~Mt1B1_P17	RefSeq	Heunggongvirae	Uroviricota	Caudoviricetes	Caudovirales	Myoviridae	Phapecoctavirus	VC_133_1	12
Escherichia~phage~Mu	RefSeq	Heunggongvirae	Uroviricota	Caudoviricetes	Caudovirales	Myoviridae	Muvirus	VC_422_0	3
Escherichia~phage~Murica	RefSeq	Heunggongvirae	Uroviricota	Caudoviricetes	Caudovirales	Myoviridae	Vequintavirus
Escherichia~phage~N30	RefSeq	Heunggongvirae	Uroviricota	Caudoviricetes	Caudovirales	Autographiviridae	Teseptimavirus	VC_499_0	44
Escherichia~phage~NC-A	RefSeq	Heunggongvirae	Uroviricota	Caudoviricetes	Caudovirales	Autographiviridae	Teseptimavirus	VC_499_0	44
Escherichia~phage~NC28	RefSeq	Sangervirae	Phixviricota	Malgrandaviricetes	Petitvirales	Microviridae	Alphatrevirus	VC_683_0	16
Escherichia~phage~NC29	RefSeq	Sangervirae	Phixviricota	Malgrandaviricetes	Petitvirales	Microviridae	Alphatrevirus	VC_683_0	16
Escherichia~phage~NC35	RefSeq	Sangervirae	Phixviricota	Malgrandaviricetes	Petitvirales	Microviridae	Alphatrevirus	VC_683_0	16
Escherichia~phage~NJ01	RefSeq	Heunggongvirae	Uroviricota	Caudoviricetes	Caudovirales	Podoviridae	Kuravirus	VC_136_0	6
Escherichia~phage~OSYSP	RefSeq	Heunggongvirae	Uroviricota	Caudoviricetes	Caudovirales	Demerecviridae	Tequintavirus	VC_140_0	31
Escherichia~phage~P13374	RefSeq	Heunggongvirae	Uroviricota	Caudoviricetes	Caudovirales	Podoviridae	Oslovirus	VC_534_1	23
Escherichia~phage~P483	RefSeq	Heunggongvirae	Uroviricota	Caudoviricetes	Caudovirales	Autographiviridae	Berlinvirus
Escherichia~phage~P694	RefSeq	Heunggongvirae	Uroviricota	Caudoviricetes	Caudovirales	Autographiviridae	Berlinvirus
Escherichia~phage~PA2	RefSeq	Heunggongvirae	Uroviricota	Caudoviricetes	Caudovirales	Podoviridae	Oslovirus	VC_534_1	23
Escherichia~phage~PA28	RefSeq	Heunggongvirae	Uroviricota	Caudoviricetes	Caudovirales	Podoviridae	Traversvirus	VC_534_1	23
Escherichia~phage~PBECO4	RefSeq	Heunggongvirae	Uroviricota	Caudoviricetes	Caudovirales	Myoviridae	Asteriusvirus	VC_164_4	2
Escherichia~phage~PE3-1	RefSeq	Heunggongvirae	Uroviricota	Caudoviricetes	Caudovirales	Autographiviridae	Kayfunavirus	VC_498_0	20
Escherichia~phage~PE37	RefSeq	Heunggongvirae	Uroviricota	Caudoviricetes	Caudovirales	Myoviridae	Tequatrovirus	VC_88_71	1
Escherichia~phage~PGN590	RefSeq	Heunggongvirae	Uroviricota	Caudoviricetes	Caudovirales	Drexlerviridae	Hanrivervirus	VC_493_1	30
Escherichia~phage~PGT2	RefSeq	Heunggongvirae	Uroviricota	Caudoviricetes	Caudovirales	Autographiviridae	Ermolevavirus	VC_127_0	26
Escherichia~phage~PP01	RefSeq	Heunggongvirae	Uroviricota	Caudoviricetes	Caudovirales	Myoviridae	Tequatrovirus	VC_88_75	1
Escherichia~phage~PTXU04	RefSeq	Heunggongvirae	Uroviricota	Caudoviricetes	Caudovirales	Podoviridae	Xuquatrovirus
Escherichia~phage~PhaxI	RefSeq	Heunggongvirae	Uroviricota	Caudoviricetes	Caudovirales	Ackermannviridae	Kuttervirus	VC_54_1	40
Escherichia~phage~Phi1	RefSeq	Heunggongvirae	Uroviricota	Caudoviricetes	Caudovirales	Myoviridae	Krischvirus	VC_87_0	6
Escherichia~phage~Pollock	RefSeq	Heunggongvirae	Uroviricota	Caudoviricetes	Caudovirales	Schitoviridae	Pollockvirus	VC_9_0	6
Escherichia~phage~QL01	RefSeq	Heunggongvirae	Uroviricota	Caudoviricetes	Caudovirales	Myoviridae	Dhakavirus
Escherichia~phage~RB3	RefSeq	Heunggongvirae	Uroviricota	Caudoviricetes	Caudovirales	Myoviridae	Tequatrovirus	VC_88_41	1
Escherichia~phage~RB49	RefSeq	Heunggongvirae	Uroviricota	Caudoviricetes	Caudovirales	Myoviridae	Krischvirus	VC_87_0	6
Escherichia~phage~RB69	RefSeq	Heunggongvirae	Uroviricota	Caudoviricetes	Caudovirales	Myoviridae	Mosigvirus	VC_86_0	17
Escherichia~phage~RCS47	RefSeq	Heunggongvirae	Uroviricota	Caudoviricetes	Caudovirales	Myoviridae	Punavirus	VC_684_0	6
Escherichia~phage~Ro45lw	RefSeq	Heunggongvirae	Uroviricota	Caudoviricetes	Caudovirales	Autographiviridae	Kayfunavirus	VC_498_0	20
Escherichia~phage~SECphi27	RefSeq	Heunggongvirae	Uroviricota	Caudoviricetes	Caudovirales	Drexlerviridae	Warwickvirus	VC_493_1	30
Escherichia~phage~SF	RefSeq	Heunggongvirae	Uroviricota	Caudoviricetes	Caudovirales	Myoviridae	Mosigvirus	VC_86_0	17
Escherichia~phage~SH2026Stx1	RefSeq	Heunggongvirae	Uroviricota	Caudoviricetes	Caudovirales	Podoviridae	Traversvirus	VC_534_1	23
Escherichia~phage~SP15	RefSeq	Heunggongvirae	Uroviricota	Caudoviricetes	Caudovirales	Demerecviridae	Tequintavirus	VC_140_0	31
Escherichia~phage~SRT7	RefSeq	Heunggongvirae	Uroviricota	Caudoviricetes	Caudovirales	Autographiviridae	Foetvirus	VC_499_0	44
Escherichia~phage~SRT8	RefSeq	Heunggongvirae	Uroviricota	Caudoviricetes	Caudovirales	Drexlerviridae	Sertoctavirus	VC_495_0	18
Escherichia~phage~ST0	RefSeq	Heunggongvirae	Uroviricota	Caudoviricetes	Caudovirales	Myoviridae	Mosigvirus	VC_86_0	17
Escherichia~phage~ST31	RefSeq	Heunggongvirae	Uroviricota	Caudoviricetes	Caudovirales	Autographiviridae	Kayfunavirus	VC_498_0	20
Escherichia~phage~ST32	RefSeq	Heunggongvirae	Uroviricota	Caudoviricetes	Caudovirales	Chaseviridae	Carltongylesvirus	VC_149_0	12
Escherichia~phage~SUSP1	RefSeq	Heunggongvirae	Uroviricota	Caudoviricetes	Caudovirales	Myoviridae	Suspvirus	VC_36_1	25
Escherichia~phage~SUSP2	RefSeq	Heunggongvirae	Uroviricota	Caudoviricetes	Caudovirales	Myoviridae	Suspvirus	VC_36_1	25
Escherichia~phage~Seurat	RefSeq	Heunggongvirae	Uroviricota	Caudoviricetes	Caudovirales	Siphoviridae	Seuratvirus	VC_3_0	3
Escherichia~phage~Skarpretter	RefSeq	Heunggongvirae	Uroviricota	Caudoviricetes	Caudovirales	Podoviridae	Skarprettervirus	VC_379_0	6
Escherichia~phage~Sortsne	RefSeq	Heunggongvirae	Uroviricota	Caudoviricetes	Caudovirales	Podoviridae	Sortsnevirus	VC_379_0	6
Escherichia~phage~St-1	RefSeq	Sangervirae	Phixviricota	Malgrandaviricetes	Petitvirales	Microviridae	Alphatrevirus	VC_683_0	16
Escherichia~phage~Stx2~II	RefSeq	Heunggongvirae	Uroviricota	Caudoviricetes	Caudovirales	Podoviridae	Traversvirus	VC_534_0	2
Escherichia~phage~T2	RefSeq	Heunggongvirae	Uroviricota	Caudoviricetes	Caudovirales	Myoviridae	Tequatrovirus	VC_88_37	1
Escherichia~phage~T7	RefSeq	Heunggongvirae	Uroviricota	Caudoviricetes	Caudovirales	Autographiviridae	Teseptimavirus	VC_499_0	44
Escherichia~phage~TL-2011b	RefSeq	Heunggongvirae	Uroviricota	Caudoviricetes	Caudovirales	Podoviridae	Uetakevirus	VC_398_0	5
Escherichia~phage~TL-2011c	RefSeq	Heunggongvirae	Uroviricota	Caudoviricetes	Caudovirales	Podoviridae	Oslovirus	VC_534_1	23
Escherichia~phage~UAB_Phi78	RefSeq	Heunggongvirae	Uroviricota	Caudoviricetes	Caudovirales	Autographiviridae	Zindervirus	VC_508_0	23
Escherichia~phage~UFV-AREG1	RefSeq	Heunggongvirae	Uroviricota	Caudoviricetes	Caudovirales	Myoviridae	Tequatrovirus	VC_88_73	1
Escherichia~phage~Utah	RefSeq	Heunggongvirae	Uroviricota	Caudoviricetes	Caudovirales	Siphoviridae	Chivirus	VC_32_0	35
Escherichia~phage~V18	RefSeq	Heunggongvirae	Uroviricota	Caudoviricetes	Caudovirales	Myoviridae	Vequintavirus
Escherichia~phage~V5	RefSeq	Heunggongvirae	Uroviricota	Caudoviricetes	Caudovirales	Myoviridae	Vequintavirus
Escherichia~phage~VB_EcoS-Golestan	RefSeq	Heunggongvirae	Uroviricota	Caudoviricetes	Caudovirales	Siphoviridae	Kagunavirus	VC_675_0	24
Escherichia~phage~VEcB	RefSeq	Heunggongvirae	Uroviricota	Caudoviricetes	Caudovirales	Myoviridae	Unassigned	VC_133_0	6
Escherichia~phage~WA45	RefSeq	Sangervirae	Phixviricota	Malgrandaviricetes	Petitvirales	Microviridae	Alphatrevirus	VC_683_0	16
Escherichia~phage~WG01	RefSeq	Heunggongvirae	Uroviricota	Caudoviricetes	Caudovirales	Myoviridae	Dhakavirus
Escherichia~phage~Wphi	RefSeq	Heunggongvirae	Uroviricota	Caudoviricetes	Caudovirales	Myoviridae	Peduovirus	VC_20_0	63
Escherichia~phage~YD-2008.s	RefSeq	Heunggongvirae	Uroviricota	Caudoviricetes	Caudovirales	Siphoviridae	Dhillonvirus	VC_536_0	10
Escherichia~phage~YUEEL01	RefSeq	Heunggongvirae	Uroviricota	Caudoviricetes	Caudovirales	Myoviridae	Tequatrovirus	VC_88_53	1
Escherichia~phage~YZ1	RefSeq	Heunggongvirae	Uroviricota	Caudoviricetes	Caudovirales	Autographiviridae	Kayfunavirus	VC_498_0	20
Escherichia~phage~ZG49	RefSeq	Heunggongvirae	Uroviricota	Caudoviricetes	Caudovirales	Autographiviridae	Kayfunavirus	VC_498_0	20
Escherichia~phage~aalborv	RefSeq	Heunggongvirae	Uroviricota	Caudoviricetes	Caudovirales	Drexlerviridae	Hanrivervirus	VC_493_1	30
Escherichia~phage~aaroes	RefSeq	Heunggongvirae	Uroviricota	Caudoviricetes	Caudovirales	Drexlerviridae	Hanrivervirus	VC_493_1	30
Escherichia~phage~alia	RefSeq	Heunggongvirae	Uroviricota	Caudoviricetes	Caudovirales	Myoviridae	Unassigned	VC_133_0	6
Escherichia~phage~alpha3	RefSeq	Sangervirae	Phixviricota	Malgrandaviricetes	Petitvirales	Microviridae	Alphatrevirus	VC_683_0	16
Escherichia~phage~anhysbys	RefSeq	Heunggongvirae	Uroviricota	Caudoviricetes	Caudovirales	Myoviridae	Phapecoctavirus	VC_133_1	12
Escherichia~phage~atuna	RefSeq	Heunggongvirae	Uroviricota	Caudoviricetes	Caudovirales	Drexlerviridae	Warwickvirus	VC_493_1	30
Escherichia~phage~chee24	RefSeq	Heunggongvirae	Uroviricota	Caudoviricetes	Caudovirales	Demerecviridae	Tequintavirus	VC_140_0	31
Escherichia~phage~damhaus	RefSeq	Heunggongvirae	Uroviricota	Caudoviricetes	Caudovirales	Drexlerviridae	Hanrivervirus	VC_493_1	30
Escherichia~phage~e4/1c	RefSeq	Heunggongvirae	Uroviricota	Caudoviricetes	Caudovirales	Drexlerviridae	Rogunavirus	VC_494_0	18
Escherichia~phage~egaa	RefSeq	Heunggongvirae	Uroviricota	Caudoviricetes	Caudovirales	Drexlerviridae	Hanrivervirus	VC_493_1	30
Escherichia~phage~flopper	RefSeq	Heunggongvirae	Uroviricota	Caudoviricetes	Caudovirales	Chaseviridae	Carltongylesvirus	VC_149_0	12
Escherichia~phage~fp01	RefSeq	Heunggongvirae	Uroviricota	Caudoviricetes	Caudovirales	Demerecviridae	Tequintavirus	VC_140_0	31
Escherichia~phage~grams	RefSeq	Heunggongvirae	Uroviricota	Caudoviricetes	Caudovirales	Drexlerviridae	Hanrivervirus	VC_493_1	30
Escherichia~phage~haarsle	RefSeq	Heunggongvirae	Uroviricota	Caudoviricetes	Caudovirales	Drexlerviridae	Hanrivervirus	VC_493_1	30
Escherichia~phage~herni	RefSeq	Heunggongvirae	Uroviricota	Caudoviricetes	Caudovirales	Drexlerviridae	Hanrivervirus	VC_493_1	30
Escherichia~phage~ime09	RefSeq	Heunggongvirae	Uroviricota	Caudoviricetes	Caudovirales	Myoviridae	Tequatrovirus	VC_88_11	1
Escherichia~phage~mEp234	RefSeq	Heunggongvirae	Uroviricota	Caudoviricetes	Caudovirales	Siphoviridae	Wanchaivirus	VC_414_0	16
Escherichia~phage~mEpX1	RefSeq	Heunggongvirae	Uroviricota	Caudoviricetes	Caudovirales	Siphoviridae	Cuauhtlivirus	VC_414_0	16
Escherichia~phage~mEpX2	RefSeq	Heunggongvirae	Uroviricota	Caudoviricetes	Caudovirales	Siphoviridae	Shamshuipovirus	VC_414_0	16
Escherichia~phage~muut	RefSeq	Heunggongvirae	Uroviricota	Caudoviricetes	Caudovirales	Myoviridae	Unassigned	VC_133_0	6
Escherichia~phage~nepoznato	RefSeq	Heunggongvirae	Uroviricota	Caudoviricetes	Caudovirales	Myoviridae	Phapecoctavirus	VC_133_1	12
Escherichia~phage~nieznany	RefSeq	Heunggongvirae	Uroviricota	Caudoviricetes	Caudovirales	Myoviridae	Phapecoctavirus	VC_133_1	12
Escherichia~phage~p000v	RefSeq	Heunggongvirae	Uroviricota	Caudoviricetes	Caudovirales	Myoviridae	Mosigvirus	VC_86_0	17
Escherichia~phage~phAPEC8	RefSeq	Heunggongvirae	Uroviricota	Caudoviricetes	Caudovirales	Myoviridae	Phapecoctavirus	VC_133_1	12
Escherichia~phage~phT4A	RefSeq	Heunggongvirae	Uroviricota	Caudoviricetes	Caudovirales	Myoviridae	Slopekvirus	VC_92_0	7
Escherichia~phage~phi191	RefSeq	Heunggongvirae	Uroviricota	Caudoviricetes	Caudovirales	Podoviridae	Oslovirus	VC_534_1	23
Escherichia~phage~phiAPCEc03	RefSeq	Heunggongvirae	Uroviricota	Caudoviricetes	Caudovirales	Demerecviridae	Tequintavirus	VC_140_0	31
Escherichia~phage~phiC120	RefSeq	Heunggongvirae	Uroviricota	Caudoviricetes	Caudovirales	Myoviridae	Mosigvirus	VC_86_0	17
Escherichia~phage~phiE142	RefSeq	Heunggongvirae	Uroviricota	Caudoviricetes	Caudovirales	Myoviridae	Mosigvirus	VC_86_1	1
Escherichia~phage~phiEB49	RefSeq	Heunggongvirae	Uroviricota	Caudoviricetes	Caudovirales	Drexlerviridae	Lindendrivevirus	VC_494_0	18
Escherichia~phage~phiEcoM-GJ1	RefSeq	Heunggongvirae	Uroviricota	Caudoviricetes	Caudovirales	Chaseviridae	Carltongylesvirus	VC_149_0	12
Escherichia~phage~phiK	RefSeq	Sangervirae	Phixviricota	Malgrandaviricetes	Petitvirales	Microviridae	Alphatrevirus	VC_683_0	16
Escherichia~phage~phiKT	RefSeq	Heunggongvirae	Uroviricota	Caudoviricetes	Caudovirales	Autographiviridae	Ermolevavirus	VC_127_0	26
Escherichia~phage~phiLLS	RefSeq	Heunggongvirae	Uroviricota	Caudoviricetes	Caudovirales	Demerecviridae	Tequintavirus	VC_140_0	31
Escherichia~phage~phiV10	RefSeq	Heunggongvirae	Uroviricota	Caudoviricetes	Caudovirales	Podoviridae	Uetakevirus	VC_398_0	5
Escherichia~phage~pro147	RefSeq	Heunggongvirae	Uroviricota	Caudoviricetes	Caudovirales	Myoviridae	Peduovirus	VC_20_0	63
Escherichia~phage~pro483	RefSeq	Heunggongvirae	Uroviricota	Caudoviricetes	Caudovirales	Myoviridae	Peduovirus	VC_20_0	63
Escherichia~phage~saus132	RefSeq	Heunggongvirae	Uroviricota	Caudoviricetes	Caudovirales	Demerecviridae	Epseptimavirus	VC_141_0	33
Escherichia~phage~slur01	RefSeq	Heunggongvirae	Uroviricota	Caudoviricetes	Caudovirales	Siphoviridae	Seuratvirus	VC_3_0	3
Escherichia~phage~slur02	RefSeq	Heunggongvirae	Uroviricota	Caudoviricetes	Caudovirales	Myoviridae	Tequatrovirus	VC_88_13	2
Escherichia~phage~slur03	RefSeq	Heunggongvirae	Uroviricota	Caudoviricetes	Caudovirales	Myoviridae	Tequatrovirus	VC_88_66	2
Escherichia~phage~slur04	RefSeq	Heunggongvirae	Uroviricota	Caudoviricetes	Caudovirales	Myoviridae	Tequatrovirus	VC_88_13	2
Escherichia~phage~slur05	RefSeq	Heunggongvirae	Uroviricota	Caudoviricetes	Caudovirales	Siphoviridae	Dhillonvirus	VC_536_0	10
Escherichia~phage~slur07	RefSeq	Heunggongvirae	Uroviricota	Caudoviricetes	Caudovirales	Myoviridae	Tequatrovirus	VC_88_8	1
Escherichia~phage~slur09	RefSeq	Heunggongvirae	Uroviricota	Caudoviricetes	Caudovirales	Demerecviridae	Tequintavirus	VC_140_0	31
Escherichia~phage~slur14	RefSeq	Heunggongvirae	Uroviricota	Caudoviricetes	Caudovirales	Myoviridae	Tequatrovirus	VC_88_66	2
Escherichia~phage~slur16	RefSeq	Heunggongvirae	Uroviricota	Caudoviricetes	Caudovirales	Myoviridae	Vequintavirus
Escherichia~phage~teqdroes	RefSeq	Heunggongvirae	Uroviricota	Caudoviricetes	Caudovirales	Myoviridae	Tequatrovirus	VC_88_14	1
Escherichia~phage~teqhad	RefSeq	Heunggongvirae	Uroviricota	Caudoviricetes	Caudovirales	Myoviridae	Tequatrovirus	VC_88_10	1
Escherichia~phage~teqskov	RefSeq	Heunggongvirae	Uroviricota	Caudoviricetes	Caudovirales	Myoviridae	Tequatrovirus	VC_88_15	1
Escherichia~phage~tiwna	RefSeq	Heunggongvirae	Uroviricota	Caudoviricetes	Caudovirales	Drexlerviridae	Warwickvirus	VC_493_1	30
Escherichia~phage~tonijn	RefSeq	Heunggongvirae	Uroviricota	Caudoviricetes	Caudovirales	Drexlerviridae	Warwickvirus	VC_493_1	30
Escherichia~phage~tonn	RefSeq	Heunggongvirae	Uroviricota	Caudoviricetes	Caudovirales	Drexlerviridae	Warwickvirus	VC_493_1	30
Escherichia~phage~tonnikala	RefSeq	Heunggongvirae	Uroviricota	Caudoviricetes	Caudovirales	Drexlerviridae	Warwickvirus	VC_493_1	30
Escherichia~phage~tuntematon	RefSeq	Heunggongvirae	Uroviricota	Caudoviricetes	Caudovirales	Myoviridae	Phapecoctavirus	VC_133_1	12
Escherichia~phage~tunus	RefSeq	Heunggongvirae	Uroviricota	Caudoviricetes	Caudovirales	Drexlerviridae	Warwickvirus	VC_493_1	30
Escherichia~phage~ukendt	RefSeq	Heunggongvirae	Uroviricota	Caudoviricetes	Caudovirales	Myoviridae	Phapecoctavirus	VC_133_1	12
Escherichia~phage~vB_EcoM-12474III	RefSeq	Heunggongvirae	Uroviricota	Caudoviricetes	Caudovirales	Myoviridae	Peduovirus	VC_20_0	63
Escherichia~phage~vB_EcoM-4HA13	RefSeq	Heunggongvirae	Uroviricota	Caudoviricetes	Caudovirales	Chaseviridae	Sabourvirus	VC_149_0	12
Escherichia~phage~vB_EcoM-G28	RefSeq	Heunggongvirae	Uroviricota	Caudoviricetes	Caudovirales	Myoviridae	Tequatrovirus	VC_88_21	1
Escherichia~phage~vB_EcoM-Ro121c4YLVW	RefSeq	Heunggongvirae	Uroviricota	Caudoviricetes	Caudovirales	Myoviridae	Phapecoctavirus	VC_133_1	12
Escherichia~phage~vB_EcoM-Ro157c2YLVW	RefSeq	Heunggongvirae	Uroviricota	Caudoviricetes	Caudovirales	Myoviridae	Punavirus	VC_684_0	6
Escherichia~phage~vB_EcoM-UFV13	RefSeq	Heunggongvirae	Uroviricota	Caudoviricetes	Caudovirales	Myoviridae	Tequatrovirus	VC_88_44	1
Escherichia~phage~vB_EcoM-VpaE1	RefSeq	Heunggongvirae	Uroviricota	Caudoviricetes	Caudovirales	Myoviridae	Felixounavirus	VC_36_1	25
Escherichia~phage~vB_EcoM-ep3	RefSeq	Heunggongvirae	Uroviricota	Caudoviricetes	Caudovirales	Myoviridae	Jilinvirus	VC_19_0	12
Escherichia~phage~vB_EcoM-fFiEco06	RefSeq	Heunggongvirae	Uroviricota	Caudoviricetes	Caudovirales	Myoviridae	Tequatrovirus	VC_88_54	1
Escherichia~phage~vB_EcoM_005	RefSeq	Heunggongvirae	Uroviricota	Caudoviricetes	Caudovirales	Myoviridae	Dhakavirus
Escherichia~phage~vB_EcoM_112	RefSeq	Heunggongvirae	Uroviricota	Caudoviricetes	Caudovirales	Myoviridae	Tequatrovirus	VC_88_35	1
Escherichia~phage~vB_EcoM_ACG-C40	RefSeq	Heunggongvirae	Uroviricota	Caudoviricetes	Caudovirales	Myoviridae	Tequatrovirus	VC_88_50	1
Escherichia~phage~vB_EcoM_AYO145A	RefSeq	Heunggongvirae	Uroviricota	Caudoviricetes	Caudovirales	Myoviridae	Felixounavirus	VC_36_1	25
Escherichia~phage~vB_EcoM_Alf5	RefSeq	Heunggongvirae	Uroviricota	Caudoviricetes	Caudovirales	Myoviridae	Felixounavirus	VC_36_1	25
Escherichia~phage~vB_EcoM_DalCa	RefSeq	Heunggongvirae	Uroviricota	Caudoviricetes	Caudovirales	Myoviridae	Tequatrovirus	VC_88_51	1
Escherichia~phage~vB_EcoM_ECO1230-10	RefSeq	Heunggongvirae	Uroviricota	Caudoviricetes	Caudovirales	Myoviridae	Jilinvirus	VC_19_0	12
Escherichia~phage~vB_EcoM_ECOO78	RefSeq	Heunggongvirae	Uroviricota	Caudoviricetes	Caudovirales	Myoviridae	Jilinvirus	VC_19_0	12
Escherichia~phage~vB_EcoM_F1	RefSeq	Heunggongvirae	Uroviricota	Caudoviricetes	Caudovirales	Myoviridae	Tequatrovirus	VC_88_24	1
Escherichia~phage~vB_EcoM_G4498	RefSeq	Heunggongvirae	Uroviricota	Caudoviricetes	Caudovirales	Myoviridae	Tequatrovirus	VC_88_61	1
Escherichia~phage~vB_EcoM_G4507	RefSeq	Heunggongvirae	Uroviricota	Caudoviricetes	Caudovirales	Myoviridae	Tequatrovirus	VC_88_64	1
Escherichia~phage~vB_EcoM_G50	RefSeq	Heunggongvirae	Uroviricota	Caudoviricetes	Caudovirales	Myoviridae	Tequatrovirus	VC_88_55	1
Escherichia~phage~vB_EcoM_G8	RefSeq	Heunggongvirae	Uroviricota	Caudoviricetes	Caudovirales	Myoviridae	Tequatrovirus	VC_88_19	1
Escherichia~phage~vB_EcoM_G9062	RefSeq	Heunggongvirae	Uroviricota	Caudoviricetes	Caudovirales	Myoviridae	Tequatrovirus	VC_88_56	1
Escherichia~phage~vB_EcoM_Goslar	RefSeq	Heunggongvirae	Uroviricota	Caudoviricetes	Caudovirales	Myoviridae	Goslarvirus	VC_529_2	1
Escherichia~phage~vB_EcoM_IME537	RefSeq	Heunggongvirae	Uroviricota	Caudoviricetes	Caudovirales	Myoviridae	Tequatrovirus	VC_88_23	2
Escherichia~phage~vB_EcoM_JS09	RefSeq	Heunggongvirae	Uroviricota	Caudoviricetes	Caudovirales	Myoviridae	Mosigvirus	VC_86_0	17
Escherichia~phage~vB_EcoM_KAW1E185	RefSeq	Heunggongvirae	Uroviricota	Caudoviricetes	Caudovirales	Myoviridae	Tequatrovirus	VC_88_18	1
Escherichia~phage~vB_EcoM_KWBSE43-6	RefSeq	Heunggongvirae	Uroviricota	Caudoviricetes	Caudovirales	Ackermannviridae	Taipeivirus	VC_54_0	8
Escherichia~phage~vB_EcoM_Lutter	RefSeq	Heunggongvirae	Uroviricota	Caudoviricetes	Caudovirales	Myoviridae	Tequatrovirus	VC_88_76	1
Escherichia~phage~vB_EcoM_NBG2	RefSeq	Heunggongvirae	Uroviricota	Caudoviricetes	Caudovirales	Myoviridae	Tequatrovirus	VC_88_26	1
Escherichia~phage~vB_EcoM_OE5505	RefSeq	Heunggongvirae	Uroviricota	Caudoviricetes	Caudovirales	Myoviridae	Tequatrovirus	VC_88_59	1
Escherichia~phage~vB_EcoM_Ozark	RefSeq	Heunggongvirae	Uroviricota	Caudoviricetes	Caudovirales	Myoviridae	Tequatrovirus	VC_88_17	1
Escherichia~phage~vB_EcoM_PHB05	RefSeq	Heunggongvirae	Uroviricota	Caudoviricetes	Caudovirales	Myoviridae	Unassigned	VC_133_0	6
Escherichia~phage~vB_EcoM_PhAPEC2	RefSeq	Heunggongvirae	Uroviricota	Caudoviricetes	Caudovirales	Myoviridae	Mosigvirus	VC_86_0	17
Escherichia~phage~vB_EcoM_Schickermooser	RefSeq	Heunggongvirae	Uroviricota	Caudoviricetes	Caudovirales	Myoviridae	Phapecoctavirus	VC_133_1	12
Escherichia~phage~vB_EcoM_VR20	RefSeq	Heunggongvirae	Uroviricota	Caudoviricetes	Caudovirales	Myoviridae	Gaprivervirus
Escherichia~phage~vB_EcoM_VR25	RefSeq	Heunggongvirae	Uroviricota	Caudoviricetes	Caudovirales	Myoviridae	Gaprivervirus
Escherichia~phage~vB_EcoM_VR26	RefSeq	Heunggongvirae	Uroviricota	Caudoviricetes	Caudovirales	Myoviridae	Gaprivervirus
Escherichia~phage~vB_EcoM_VR7	RefSeq	Heunggongvirae	Uroviricota	Caudoviricetes	Caudovirales	Myoviridae	Gaprivervirus
Escherichia~phage~vB_EcoM_WFC	RefSeq	Heunggongvirae	Uroviricota	Caudoviricetes	Caudovirales	Myoviridae	Wifcevirus	VC_417_0	4
Escherichia~phage~vB_EcoM_WFH	RefSeq	Heunggongvirae	Uroviricota	Caudoviricetes	Caudovirales	Myoviridae	Wifcevirus	VC_417_0	4
Escherichia~phage~vB_EcoP_24B	RefSeq	Heunggongvirae	Uroviricota	Caudoviricetes	Caudovirales	Podoviridae	Traversvirus	VC_534_1	23
Escherichia~phage~vB_EcoP_ACG-C91	RefSeq	Heunggongvirae	Uroviricota	Caudoviricetes	Caudovirales	Autographiviridae	Vectrevirus	VC_508_0	23
Escherichia~phage~vB_EcoP_B	RefSeq	Heunggongvirae	Uroviricota	Caudoviricetes	Caudovirales	Autographiviridae	Vectrevirus	VC_508_0	23
Escherichia~phage~vB_EcoP_C	RefSeq	Heunggongvirae	Uroviricota	Caudoviricetes	Caudovirales	Autographiviridae	Vectrevirus	VC_508_0	23
Escherichia~phage~vB_EcoP_F	RefSeq	Heunggongvirae	Uroviricota	Caudoviricetes	Caudovirales	Autographiviridae	Kayfunavirus	VC_498_0	20
Escherichia~phage~vB_EcoP_G7C	RefSeq	Heunggongvirae	Uroviricota	Caudoviricetes	Caudovirales	Schitoviridae	Gamaleyavirus	VC_7_1	13
Escherichia~phage~vB_EcoP_K	RefSeq	Heunggongvirae	Uroviricota	Caudoviricetes	Caudovirales	Autographiviridae	Vectrevirus	VC_508_0	23
Escherichia~phage~vB_EcoP_PhAPEC5	RefSeq	Heunggongvirae	Uroviricota	Caudoviricetes	Caudovirales	Schitoviridae	Gamaleyavirus	VC_7_1	13
Escherichia~phage~vB_EcoP_PhAPEC7	RefSeq	Heunggongvirae	Uroviricota	Caudoviricetes	Caudovirales	Schitoviridae	Gamaleyavirus	VC_7_1	13
Escherichia~phage~vB_EcoP_S523	RefSeq	Heunggongvirae	Uroviricota	Caudoviricetes	Caudovirales	Autographiviridae	Berlinvirus
Escherichia~phage~vB_EcoP_SU10	RefSeq	Heunggongvirae	Uroviricota	Caudoviricetes	Caudovirales	Podoviridae	Kuravirus	VC_136_0	6
Escherichia~phage~vB_EcoS-12210I	RefSeq	Heunggongvirae	Uroviricota	Caudoviricetes	Caudovirales	Drexlerviridae	Veterinaerplatzvirus	VC_494_0	18
Escherichia~phage~vB_EcoS-95	RefSeq	Heunggongvirae	Uroviricota	Caudoviricetes	Caudovirales	Drexlerviridae	Warwickvirus	VC_493_1	30
Escherichia~phage~vB_EcoS-DELF2	RefSeq	Heunggongvirae	Uroviricota	Caudoviricetes	Caudovirales	Drexlerviridae	Tunavirus	VC_495_0	18
Escherichia~phage~vB_EcoS-IME253	RefSeq	Heunggongvirae	Uroviricota	Caudoviricetes	Caudovirales	Drexlerviridae	Rtpvirus	VC_494_0	18
Escherichia~phage~vB_EcoS_ACG-M12	RefSeq	Heunggongvirae	Uroviricota	Caudoviricetes	Caudovirales	Drexlerviridae	Guelphvirus	VC_494_0	18
Escherichia~phage~vB_EcoS_AHP42	RefSeq	Heunggongvirae	Uroviricota	Caudoviricetes	Caudovirales	Drexlerviridae	Rogunavirus	VC_494_0	18
Escherichia~phage~vB_EcoS_AHS24	RefSeq	Heunggongvirae	Uroviricota	Caudoviricetes	Caudovirales	Drexlerviridae	Rogunavirus	VC_494_0	18
Escherichia~phage~vB_EcoS_AKFV33	RefSeq	Heunggongvirae	Uroviricota	Caudoviricetes	Caudovirales	Demerecviridae	Tequintavirus	VC_140_0	31
Escherichia~phage~vB_EcoS_AKS96	RefSeq	Heunggongvirae	Uroviricota	Caudoviricetes	Caudovirales	Drexlerviridae	Rogunavirus	VC_494_0	18
Escherichia~phage~vB_EcoS_CEB_EC3a	RefSeq	Heunggongvirae	Uroviricota	Caudoviricetes	Caudovirales	Drexlerviridae	Guelphvirus	VC_494_0	18
Escherichia~phage~vB_EcoS_ESCO41	RefSeq	Heunggongvirae	Uroviricota	Caudoviricetes	Caudovirales	Drexlerviridae	Nouzillyvirus
Escherichia~phage~vB_EcoS_FFH_1	RefSeq	Heunggongvirae	Uroviricota	Caudoviricetes	Caudovirales	Demerecviridae	Tequintavirus	VC_140_0	31
Escherichia~phage~vB_EcoS_G29-2	RefSeq	Heunggongvirae	Uroviricota	Caudoviricetes	Caudovirales	Drexlerviridae	Hanrivervirus	VC_493_1	30
Escherichia~phage~vB_EcoS_HdH2	RefSeq	Heunggongvirae	Uroviricota	Caudoviricetes	Caudovirales	Demerecviridae	Tequintavirus	VC_140_0	31
Escherichia~phage~vB_EcoS_IME347	RefSeq	Heunggongvirae	Uroviricota	Caudoviricetes	Caudovirales	Drexlerviridae	Badaguanvirus	VC_495_0	18
Escherichia~phage~vB_EcoS_IME542	RefSeq	Heunggongvirae	Uroviricota	Caudoviricetes	Caudovirales	Drexlerviridae	Christensenvirus	VC_494_0	18
Escherichia~phage~vB_EcoS_NBD2	RefSeq	Heunggongvirae	Uroviricota	Caudoviricetes	Caudovirales	Drexlerviridae	Vilniusvirus
Escherichia~phage~vB_EcoS_PHB17	RefSeq	Heunggongvirae	Uroviricota	Caudoviricetes	Caudovirales	Drexlerviridae	Changchunvirus	VC_493_1	30
Escherichia~phage~vB_EcoS_SH2	RefSeq	Heunggongvirae	Uroviricota	Caudoviricetes	Caudovirales	Drexlerviridae	Tunavirus	VC_495_0	18
Escherichia~phage~vB_EcoS_W011D	RefSeq	Heunggongvirae	Uroviricota	Caudoviricetes	Caudovirales	Drexlerviridae	Changchunvirus	VC_493_1	30
Escherichia~phage~vB_EcoS_swan01	RefSeq	Heunggongvirae	Uroviricota	Caudoviricetes	Caudovirales	Drexlerviridae	Warwickvirus	VC_493_1	30
Escherichia~phage~vB_EcoS_swi2	RefSeq	Heunggongvirae	Uroviricota	Caudoviricetes	Caudovirales	Siphoviridae	Unassigned	VC_152_0	24
Escherichia~phage~vB_EcoS~Sa179lw	RefSeq	Heunggongvirae	Uroviricota	Caudoviricetes	Caudovirales	Siphoviridae	Unassigned	VC_152_0	24
Escherichia~phage~vB_Eco_SLUR29	RefSeq	Heunggongvirae	Uroviricota	Caudoviricetes	Caudovirales	Drexlerviridae	Warwickvirus	VC_493_1	30
Escherichia~phage~vB_Eco_mar001J1	RefSeq	Heunggongvirae	Uroviricota	Caudoviricetes	Caudovirales	Drexlerviridae	Warwickvirus	VC_493_1	30
Escherichia~phage~vB_Eco_mar003J3	RefSeq	Heunggongvirae	Uroviricota	Caudoviricetes	Caudovirales	Demerecviridae	Epseptimavirus	VC_141_0	33
Escherichia~phage~vB_Eco_mar004NP2	RefSeq	Heunggongvirae	Uroviricota	Caudoviricetes	Caudovirales	Demerecviridae	Tequintavirus	VC_140_0	31
Escherichia~phage~vB_vPM_PD06	RefSeq	Heunggongvirae	Uroviricota	Caudoviricetes	Caudovirales	Myoviridae	Unassigned	VC_133_0	6
Escherichia~phage~vB_vPM_PD112	RefSeq	Heunggongvirae	Uroviricota	Caudoviricetes	Caudovirales	Myoviridae	Tequatrovirus	VC_88_23	2
Escherichia~phage~vb_EcoM-VR5	RefSeq	Heunggongvirae	Uroviricota	Caudoviricetes	Caudovirales	Myoviridae	Dhakavirus
Escherichia~phage~vojen	RefSeq	Heunggongvirae	Uroviricota	Caudoviricetes	Caudovirales	Drexlerviridae	Hanrivervirus	VC_493_1	30
Escherichia~phage~wV7	RefSeq	Heunggongvirae	Uroviricota	Caudoviricetes	Caudovirales	Myoviridae	Tequatrovirus	VC_88_67	1
Escherichia~phage~wV8	RefSeq	Heunggongvirae	Uroviricota	Caudoviricetes	Caudovirales	Myoviridae	Felixounavirus	VC_36_1	25
Escherichia~typing~phage~1	RefSeq	Heunggongvirae	Uroviricota	Caudoviricetes	Caudovirales	Myoviridae	Felixounavirus	VC_36_1	25
Escherichia~virus~AAPEc6	RefSeq	Heunggongvirae	Uroviricota	Caudoviricetes	Caudovirales	Autographiviridae	Vectrevirus	VC_508_0	23
Escherichia~virus~BF23	RefSeq	Heunggongvirae	Uroviricota	Caudoviricetes	Caudovirales	Demerecviridae	Tequintavirus
Escherichia~virus~BZ13	RefSeq	Orthornavirae	Lenarviricota	Allassoviricetes	Levivirales	Leviviridae	Levivirus	VC_701_0	2
Escherichia~virus~CBA120	RefSeq	Heunggongvirae	Uroviricota	Caudoviricetes	Caudovirales	Ackermannviridae	Kuttervirus	VC_54_1	40
Escherichia~virus~DT57C	RefSeq	Heunggongvirae	Uroviricota	Caudoviricetes	Caudovirales	Demerecviridae	Tequintavirus	VC_140_0	31
Escherichia~virus~EPS7	RefSeq	Heunggongvirae	Uroviricota	Caudoviricetes	Caudovirales	Demerecviridae	Epseptimavirus	VC_141_0	33
Escherichia~virus~FI	RefSeq	Orthornavirae	Lenarviricota	Allassoviricetes	Levivirales	Leviviridae	Allolevivirus	VC_687_0	3
Escherichia~virus~H8	RefSeq	Heunggongvirae	Uroviricota	Caudoviricetes	Caudovirales	Demerecviridae	Tequintavirus	VC_140_2	1
Escherichia~virus~HK022	RefSeq	Heunggongvirae	Uroviricota	Caudoviricetes	Caudovirales	Siphoviridae	Shamshuipovirus	VC_414_0	16
Escherichia~virus~HK97	RefSeq	Heunggongvirae	Uroviricota	Caudoviricetes	Caudovirales	Siphoviridae	Byrnievirus	VC_414_0	16
Escherichia~virus~I22	RefSeq	Loebvirae	Hofneiviricota	Faserviricetes	Tubulavirales	Inoviridae	Lineavirus	VC_689_0	2
Escherichia~virus~JL1	RefSeq	Heunggongvirae	Uroviricota	Caudoviricetes	Caudovirales	Siphoviridae	Dhillonvirus	VC_536_0	10
Escherichia~virus~K1-5	RefSeq	Heunggongvirae	Uroviricota	Caudoviricetes	Caudovirales	Autographiviridae	Vectrevirus	VC_508_0	23
Escherichia~virus~K1E	RefSeq	Heunggongvirae	Uroviricota	Caudoviricetes	Caudovirales	Autographiviridae	Vectrevirus	VC_508_0	23
Escherichia~virus~KFS-EC	RefSeq	Heunggongvirae	Uroviricota	Caudoviricetes	Caudovirales	Myoviridae	Krischvirus	VC_87_0	6
Escherichia~virus~KP26	RefSeq	Heunggongvirae	Uroviricota	Caudoviricetes	Caudovirales	Drexlerviridae	Rogunavirus	VC_494_0	18
Escherichia~virus~Lambda	RefSeq	Heunggongvirae	Uroviricota	Caudoviricetes	Caudovirales	Siphoviridae	Lambdavirus
Escherichia~virus~Lambda_1H12	RefSeq	Heunggongvirae	Uroviricota	Caudoviricetes	Caudovirales	Siphoviridae	Lambdavirus
Escherichia~virus~Lambda_2B8	RefSeq	Heunggongvirae	Uroviricota	Caudoviricetes	Caudovirales	Siphoviridae	Lambdavirus
Escherichia~virus~Lambda_2G7b	RefSeq	Heunggongvirae	Uroviricota	Caudoviricetes	Caudovirales	Siphoviridae	Lambdavirus
Escherichia~virus~Lambda_4A7	RefSeq	Heunggongvirae	Uroviricota	Caudoviricetes	Caudovirales	Siphoviridae	Lambdavirus
Escherichia~virus~M13	RefSeq	Loebvirae	Hofneiviricota	Faserviricetes	Tubulavirales	Inoviridae	Inovirus	VC_688_0	3
Escherichia~virus~N15	RefSeq	Heunggongvirae	Uroviricota	Caudoviricetes	Caudovirales	Siphoviridae	Ravinvirus	VC_415_0	4
Escherichia~virus~N4	RefSeq	Heunggongvirae	Uroviricota	Caudoviricetes	Caudovirales	Schitoviridae	Enquatrovirus	VC_7_1	13
Escherichia~virus~P1	RefSeq	Heunggongvirae	Uroviricota	Caudoviricetes	Caudovirales	Myoviridae	Punavirus	VC_684_0	6
Escherichia~virus~P2	RefSeq	Heunggongvirae	Uroviricota	Caudoviricetes	Caudovirales	Myoviridae	Peduovirus	VC_20_0	63
Escherichia~virus~P2_2H1	RefSeq	Heunggongvirae	Uroviricota	Caudoviricetes	Caudovirales	Myoviridae	Peduovirus	VC_20_0	63
Escherichia~virus~P2_2H4	RefSeq	Heunggongvirae	Uroviricota	Caudoviricetes	Caudovirales	Myoviridae	Peduovirus	VC_20_0	63
Escherichia~virus~P2_4A7b	RefSeq	Heunggongvirae	Uroviricota	Caudoviricetes	Caudovirales	Myoviridae	Peduovirus	VC_20_0	63
Escherichia~virus~P2_4B2	RefSeq	Heunggongvirae	Uroviricota	Caudoviricetes	Caudovirales	Myoviridae	Peduovirus	VC_20_0	63
Escherichia~virus~P2_4C9	RefSeq	Heunggongvirae	Uroviricota	Caudoviricetes	Caudovirales	Myoviridae	Peduovirus	VC_20_0	63
Escherichia~virus~P2_4E6b	RefSeq	Heunggongvirae	Uroviricota	Caudoviricetes	Caudovirales	Myoviridae	Peduovirus	VC_20_0	63
Escherichia~virus~P88_4B11	RefSeq	Heunggongvirae	Uroviricota	Caudoviricetes	Caudovirales	Myoviridae	Peduovirus	VC_20_0	63
Escherichia~virus~Qbeta	RefSeq	Orthornavirae	Lenarviricota	Allassoviricetes	Levivirales	Leviviridae	Allolevivirus	VC_687_0	3
Escherichia~virus~RB14	RefSeq	Heunggongvirae	Uroviricota	Caudoviricetes	Caudovirales	Myoviridae	Tequatrovirus	VC_88_42	1
Escherichia~virus~RB16	RefSeq	Heunggongvirae	Uroviricota	Caudoviricetes	Caudovirales	Myoviridae	Pseudotevenvirus	VC_92_1	10
Escherichia~virus~RB32	RefSeq	Heunggongvirae	Uroviricota	Caudoviricetes	Caudovirales	Myoviridae	Tequatrovirus	VC_88_47	1
Escherichia~virus~RB43	RefSeq	Heunggongvirae	Uroviricota	Caudoviricetes	Caudovirales	Myoviridae	Pseudotevenvirus	VC_92_1	10
Escherichia~virus~Rtp	RefSeq	Heunggongvirae	Uroviricota	Caudoviricetes	Caudovirales	Drexlerviridae	Rtpvirus	VC_494_0	18
Escherichia~virus~SSL2009a	RefSeq	Heunggongvirae	Uroviricota	Caudoviricetes	Caudovirales	Siphoviridae	Dhillonvirus	VC_536_0	10
Escherichia~virus~T1	RefSeq	Heunggongvirae	Uroviricota	Caudoviricetes	Caudovirales	Drexlerviridae	Tunavirus	VC_495_0	18
Escherichia~virus~T4	RefSeq	Heunggongvirae	Uroviricota	Caudoviricetes	Caudovirales	Myoviridae	Tequatrovirus	VC_88_39	1
Escherichia~virus~T5	RefSeq	Heunggongvirae	Uroviricota	Caudoviricetes	Caudovirales	Demerecviridae	Tequintavirus	VC_140_0	31
Escherichia~virus~TLS	RefSeq	Heunggongvirae	Uroviricota	Caudoviricetes	Caudovirales	Drexlerviridae	Tlsvirus	VC_493_0	11
Escherichia~virus~VEc3	RefSeq	Heunggongvirae	Uroviricota	Caudoviricetes	Caudovirales	Autographiviridae	Vectrevirus	VC_508_0	23
Escherichia~virus~VEc33	RefSeq	Heunggongvirae	Uroviricota	Caudoviricetes	Caudovirales	Demerecviridae	Tequintavirus	VC_140_0	31
Escherichia~virus~Vec13	RefSeq	Heunggongvirae	Uroviricota	Caudoviricetes	Caudovirales	Autographiviridae	Kayfunavirus	VC_498_0	20
Escherichia~virus~mutPK1A2	RefSeq	Heunggongvirae	Uroviricota	Caudoviricetes	Caudovirales	Autographiviridae	Vectrevirus	VC_508_0	23
Escherichia~virus~phiEco32	RefSeq	Heunggongvirae	Uroviricota	Caudoviricetes	Caudovirales	Podoviridae	Kuravirus	VC_136_0	6
Escherichia~virus~phiX174	RefSeq	Sangervirae	Phixviricota	Malgrandaviricetes	Petitvirales	Microviridae	Sinsheimervirus	VC_683_0	16
Faecalibacterium~phage~FP_Brigit	RefSeq	Heunggongvirae	Uroviricota	Caudoviricetes	Caudovirales	Myoviridae	Brigitvirus
Faecalibacterium~phage~FP_Epona	RefSeq	Heunggongvirae	Uroviricota	Caudoviricetes	Caudovirales	Myoviridae	Eponavirus	VC_383_0	5
Faecalibacterium~phage~FP_Lagaffe	RefSeq	Heunggongvirae	Uroviricota	Caudoviricetes	Caudovirales	Myoviridae	Lagaffevirus	VC_383_0	5
Faecalibacterium~phage~FP_Lugh	RefSeq	Heunggongvirae	Uroviricota	Caudoviricetes	Caudovirales	Siphoviridae	Lughvirus	VC_191_0	3
Faecalibacterium~phage~FP_Mushu	RefSeq	Heunggongvirae	Uroviricota	Caudoviricetes	Caudovirales	Myoviridae	Mushuvirus
Faecalibacterium~phage~FP_Taranis	RefSeq	Heunggongvirae	Uroviricota	Caudoviricetes	Caudovirales	Myoviridae	Taranisvirus	VC_383_0	5
Faecalibacterium~phage~FP_Toutatis	RefSeq	Heunggongvirae	Uroviricota	Caudoviricetes	Caudovirales	Myoviridae	Toutatisvirus	VC_383_0	5
Faecalibacterium~phage~FP_oengus	RefSeq	Heunggongvirae	Uroviricota	Caudoviricetes	Caudovirales	Siphoviridae	Oengusvirus
Flavobacterium~phage~11b	RefSeq	Heunggongvirae	Uroviricota	Caudoviricetes	Caudovirales	Siphoviridae	Unassigned
Flavobacterium~phage~1H	RefSeq	Heunggongvirae	Uroviricota	Caudoviricetes	Caudovirales	Siphoviridae	Unahavirus	VC_709_0	5
Flavobacterium~phage~23T	RefSeq	Heunggongvirae	Uroviricota	Caudoviricetes	Caudovirales	Siphoviridae	Unahavirus	VC_709_0	5
Flavobacterium~phage~2A	RefSeq	Heunggongvirae	Uroviricota	Caudoviricetes	Caudovirales	Siphoviridae	Unahavirus	VC_709_0	5
Flavobacterium~phage~6H	RefSeq	Heunggongvirae	Uroviricota	Caudoviricetes	Caudovirales	Siphoviridae	Unahavirus	VC_709_0	5
Flavobacterium~phage~FCL-2	RefSeq	Heunggongvirae	Uroviricota	Caudoviricetes	Caudovirales	Myoviridae	Ficleduovirus	VC_492_0	2
Flavobacterium~phage~FCV-1	RefSeq	Heunggongvirae	Uroviricota	Caudoviricetes	Caudovirales	Myoviridae	Ficleduovirus	VC_492_0	2
Flavobacterium~phage~FLiP	RefSeq	Unassigned	Unassigned	Unassigned	Unassigned	Finnlakeviridae	Finnlakevirus
Flavobacterium~phage~FpV4	RefSeq	Heunggongvirae	Uroviricota	Caudoviricetes	Caudovirales	Podoviridae	Fipvunavirus	VC_387_0	5
Flavobacterium~phage~Fpv1	RefSeq	Heunggongvirae	Uroviricota	Caudoviricetes	Caudovirales	Podoviridae	Fipvunavirus	VC_387_0	5
Flavobacterium~phage~Fpv10	RefSeq	Heunggongvirae	Uroviricota	Caudoviricetes	Caudovirales	Siphoviridae	Unassigned	VC_386_0	6
Flavobacterium~phage~Fpv11	RefSeq	Heunggongvirae	Uroviricota	Caudoviricetes	Caudovirales	Siphoviridae	Unassigned	VC_386_0	6
Flavobacterium~phage~Fpv2	RefSeq	Heunggongvirae	Uroviricota	Caudoviricetes	Caudovirales	Podoviridae	Fipvunavirus	VC_387_0	5
Flavobacterium~phage~Fpv20	RefSeq	Heunggongvirae	Uroviricota	Caudoviricetes	Caudovirales	Podoviridae	Fipvunavirus	VC_387_0	5
Flavobacterium~phage~Fpv3	RefSeq	Heunggongvirae	Uroviricota	Caudoviricetes	Caudovirales	Podoviridae	Fipvunavirus	VC_387_0	5
Flavobacterium~phage~Fpv5	RefSeq	Heunggongvirae	Uroviricota	Caudoviricetes	Caudovirales	Siphoviridae	Unassigned	VC_386_0	6
Flavobacterium~phage~Fpv6	RefSeq	Heunggongvirae	Uroviricota	Caudoviricetes	Caudovirales	Siphoviridae	Unassigned	VC_386_0	6
Flavobacterium~phage~Fpv7	RefSeq	Heunggongvirae	Uroviricota	Caudoviricetes	Caudovirales	Siphoviridae	Unassigned	VC_386_0	6
Flavobacterium~phage~Fpv8	RefSeq	Heunggongvirae	Uroviricota	Caudoviricetes	Caudovirales	Siphoviridae	Unassigned	VC_386_0	6
Flavobacterium~phage~vB_FspM_immuto_2-6A	RefSeq	Heunggongvirae	Uroviricota	Caudoviricetes	Caudovirales	Myoviridae	Unassigned
Flavobacterium~phage~vB_FspM_lotta8-1	RefSeq	Heunggongvirae	Uroviricota	Caudoviricetes	Caudovirales	Myoviridae	Pippivirus	VC_485_0	2
Flavobacterium~phage~vB_FspM_pippi8-1	RefSeq	Heunggongvirae	Uroviricota	Caudoviricetes	Caudovirales	Myoviridae	Pippivirus	VC_485_0	2
Flavobacterium~phage~vB_FspP_elemoA_7-9A	RefSeq	Heunggongvirae	Uroviricota	Caudoviricetes	Caudovirales	Podoviridae	Unassigned	VC_251_0	4
Flavobacterium~phage~vB_FspP_elemoD_13-5B	RefSeq	Heunggongvirae	Uroviricota	Caudoviricetes	Caudovirales	Podoviridae	Unassigned	VC_251_0	4
Flavobacterium~phage~vB_FspP_elemoE_6-9C	RefSeq	Heunggongvirae	Uroviricota	Caudoviricetes	Caudovirales	Podoviridae	Unassigned	VC_251_0	4
Flavobacterium~phage~vB_FspP_elemoF_6-3D	RefSeq	Heunggongvirae	Uroviricota	Caudoviricetes	Caudovirales	Podoviridae	Unassigned	VC_251_0	4
Flavobacterium~phage~vB_FspS_filifjonk9-1	RefSeq	Heunggongvirae	Uroviricota	Caudoviricetes	Caudovirales	Siphoviridae	Muminvirus	VC_277_0	12
Flavobacterium~phage~vB_FspS_hattifnatt9-1	RefSeq	Heunggongvirae	Uroviricota	Caudoviricetes	Caudovirales	Siphoviridae	Hattifnattvirus	VC_277_0	12
Flavobacterium~phage~vB_FspS_hemulen6-1	RefSeq	Heunggongvirae	Uroviricota	Caudoviricetes	Caudovirales	Siphoviridae	Lillamyvirus	VC_277_0	12
Flavobacterium~phage~vB_FspS_laban6-1	RefSeq	Heunggongvirae	Uroviricota	Caudoviricetes	Caudovirales	Siphoviridae	Labanvirus	VC_709_0	5
Flavobacterium~phage~vB_FspS_lillamy9-1	RefSeq	Heunggongvirae	Uroviricota	Caudoviricetes	Caudovirales	Siphoviridae	Lillamyvirus	VC_277_0	12
Flavobacterium~phage~vB_FspS_morran9-1	RefSeq	Heunggongvirae	Uroviricota	Caudoviricetes	Caudovirales	Siphoviridae	Lillamyvirus	VC_277_0	12
Flavobacterium~phage~vB_FspS_mumin9-1	RefSeq	Heunggongvirae	Uroviricota	Caudoviricetes	Caudovirales	Siphoviridae	Muminvirus	VC_277_0	12
Flavobacterium~phage~vB_FspS_mymlan6-1	RefSeq	Heunggongvirae	Uroviricota	Caudoviricetes	Caudovirales	Siphoviridae	Muminvirus	VC_277_0	12
Flavobacterium~phage~vB_FspS_sniff9-1	RefSeq	Heunggongvirae	Uroviricota	Caudoviricetes	Caudovirales	Siphoviridae	Lillamyvirus	VC_277_0	12
Flavobacterium~phage~vB_FspS_snork6-1	RefSeq	Heunggongvirae	Uroviricota	Caudoviricetes	Caudovirales	Siphoviridae	Lillamyvirus	VC_277_0	12
Flavobacterium~phage~vB_FspS_snusmum6-1	RefSeq	Heunggongvirae	Uroviricota	Caudoviricetes	Caudovirales	Siphoviridae	Muminvirus	VC_277_0	12
Flavobacterium~phage~vB_FspS_stinky9-1	RefSeq	Heunggongvirae	Uroviricota	Caudoviricetes	Caudovirales	Siphoviridae	Lillamyvirus	VC_277_0	12
Flavobacterium~phage~vB_FspS_tant8-1	RefSeq	Heunggongvirae	Uroviricota	Caudoviricetes	Caudovirales	Siphoviridae	Tantvirus
Flavobacterium~phage~vB_FspS_tooticki6-1	RefSeq	Heunggongvirae	Uroviricota	Caudoviricetes	Caudovirales	Siphoviridae	Muminvirus	VC_277_0	12
Fusobacterium~phage~Fnu1	RefSeq	Heunggongvirae	Uroviricota	Caudoviricetes	Caudovirales	Siphoviridae	Latrobevirus
Geobacillus~phage~GBK2	RefSeq	Heunggongvirae	Uroviricota	Caudoviricetes	Caudovirales	Siphoviridae	Unassigned
Geobacillus~phage~GBSV1	RefSeq	Heunggongvirae	Uroviricota	Caudoviricetes	Caudovirales	Myoviridae	Svunavirus	VC_199_0	2
Geobacillus~phage~TP-84	RefSeq	Heunggongvirae	Uroviricota	Caudoviricetes	Caudovirales	Siphoviridae	Saundersvirus	VC_359_0	2
Geobacillus~virus~E2	RefSeq	Heunggongvirae	Uroviricota	Caudoviricetes	Caudovirales	Siphoviridae	Unassigned
Geobacillus~virus~E3	RefSeq	Heunggongvirae	Uroviricota	Caudoviricetes	Caudovirales	Siphoviridae	Unassigned	VC_324_2	1
Gluconobacter~phage~GC1	RefSeq	Bamfordvirae	Preplasmiviricota	Tectiliviricetes	Kalamavirales	Tectiviridae	Gammatectivirus	VC_686_0	5
Gordonia~Phage~Barsten	RefSeq	Heunggongvirae	Uroviricota	Caudoviricetes	Caudovirales	Siphoviridae	Vividuovirus	VC_743_0	27
Gordonia~Phage~Lollipop1437	RefSeq	Heunggongvirae	Uroviricota	Caudoviricetes	Caudovirales	Siphoviridae	Unassigned	VC_523_0	20
Gordonia~Phage~Zitch	RefSeq	Heunggongvirae	Uroviricota	Caudoviricetes	Caudovirales	Siphoviridae	Unassigned	VC_742_1	3
Gordonia~phage~Adgers	RefSeq	Heunggongvirae	Uroviricota	Caudoviricetes	Caudovirales	Siphoviridae	Montyvirus	VC_747_2	14
Gordonia~phage~Ailee	RefSeq	Heunggongvirae	Uroviricota	Caudoviricetes	Caudovirales	Siphoviridae	Vividuovirus	VC_743_0	27
Gordonia~phage~Ali17	RefSeq	Heunggongvirae	Uroviricota	Caudoviricetes	Caudovirales	Siphoviridae	Unassigned
Gordonia~phage~Angelicage	RefSeq	Heunggongvirae	Uroviricota	Caudoviricetes	Caudovirales	Siphoviridae	Vividuovirus	VC_743_0	27
Gordonia~phage~Apricot	RefSeq	Heunggongvirae	Uroviricota	Caudoviricetes	Caudovirales	Siphoviridae	Apricotvirus	VC_749_1	1
Gordonia~phage~Archimedes	RefSeq	Heunggongvirae	Uroviricota	Caudoviricetes	Caudovirales	Siphoviridae	Ghobesvirus	VC_220_0	2
Gordonia~phage~Arri	RefSeq	Heunggongvirae	Uroviricota	Caudoviricetes	Caudovirales	Siphoviridae	Wizardvirus	VC_746_0	19
Gordonia~phage~Asapag	RefSeq	Heunggongvirae	Uroviricota	Caudoviricetes	Caudovirales	Siphoviridae	Getalongvirus	VC_749_0	6
Gordonia~phage~Ashertheman	RefSeq	Heunggongvirae	Uroviricota	Caudoviricetes	Caudovirales	Siphoviridae	Vividuovirus	VC_743_0	27
Gordonia~phage~Attis	RefSeq	Heunggongvirae	Uroviricota	Caudoviricetes	Caudovirales	Siphoviridae	Attisvirus	VC_744_0	2
Gordonia~phage~Avazak	RefSeq	Heunggongvirae	Uroviricota	Caudoviricetes	Caudovirales	Siphoviridae	Tanisvirus	VC_224_0	12
Gordonia~phage~Azula	RefSeq	Heunggongvirae	Uroviricota	Caudoviricetes	Caudovirales	Siphoviridae	Fairfaxidumvirus	VC_519_0	16
Gordonia~phage~BENtherdunthat	RefSeq	Heunggongvirae	Uroviricota	Caudoviricetes	Caudovirales	Siphoviridae	Getalongvirus	VC_749_0	6
Gordonia~phage~Bachita	RefSeq	Heunggongvirae	Uroviricota	Caudoviricetes	Caudovirales	Siphoviridae	Smoothievirus	VC_761_0	4
Gordonia~phage~Bakery	RefSeq	Heunggongvirae	Uroviricota	Caudoviricetes	Caudovirales	Siphoviridae	Wizardvirus	VC_746_0	19
Gordonia~phage~Bantam	RefSeq	Heunggongvirae	Uroviricota	Caudoviricetes	Caudovirales	Siphoviridae	Bantamvirus
Gordonia~phage~Barb	RefSeq	Heunggongvirae	Uroviricota	Caudoviricetes	Caudovirales	Siphoviridae	Wizardvirus	VC_746_0	19
Gordonia~phage~BaxterFox	RefSeq	Heunggongvirae	Uroviricota	Caudoviricetes	Caudovirales	Siphoviridae	Baxtervirus	VC_744_1	5
Gordonia~phage~Beaver	RefSeq	Heunggongvirae	Uroviricota	Caudoviricetes	Caudovirales	Siphoviridae	Montyvirus	VC_747_2	14
Gordonia~phage~BetterKatz	RefSeq	Heunggongvirae	Uroviricota	Caudoviricetes	Caudovirales	Siphoviridae	Betterkatzvirus	VC_754_0	3
Gordonia~phage~Bibwit	RefSeq	Heunggongvirae	Uroviricota	Caudoviricetes	Caudovirales	Siphoviridae	Vividuovirus	VC_743_0	27
Gordonia~phage~BirksAndSocks	RefSeq	Heunggongvirae	Uroviricota	Caudoviricetes	Caudovirales	Siphoviridae	Montyvirus	VC_747_2	14
Gordonia~phage~Bizzy	RefSeq	Heunggongvirae	Uroviricota	Caudoviricetes	Caudovirales	Siphoviridae	Vividuovirus	VC_743_0	27
Gordonia~phage~Blino	RefSeq	Heunggongvirae	Uroviricota	Caudoviricetes	Caudovirales	Siphoviridae	Fairfaxidumvirus	VC_519_0	16
Gordonia~phage~Blueberry	RefSeq	Heunggongvirae	Uroviricota	Caudoviricetes	Caudovirales	Siphoviridae	Fairfaxidumvirus	VC_519_0	16
Gordonia~phage~Bowser	RefSeq	Heunggongvirae	Uroviricota	Caudoviricetes	Caudovirales	Siphoviridae	Bowservirus	VC_751_0	3
Gordonia~phage~Brandonk123	RefSeq	Heunggongvirae	Uroviricota	Caudoviricetes	Caudovirales	Siphoviridae	Vividuovirus	VC_743_0	27
Gordonia~phage~BritBrat	RefSeq	Heunggongvirae	Uroviricota	Caudoviricetes	Caudovirales	Siphoviridae	Britbratvirus
Gordonia~phage~BrutonGaster	RefSeq	Heunggongvirae	Uroviricota	Caudoviricetes	Caudovirales	Siphoviridae	Oneupvirus	VC_761_1	2
Gordonia~phage~Buggaboo	RefSeq	Heunggongvirae	Uroviricota	Caudoviricetes	Caudovirales	Siphoviridae	Unassigned	VC_523_0	20
Gordonia~phage~CaptainKirk2	RefSeq	Heunggongvirae	Uroviricota	Caudoviricetes	Caudovirales	Siphoviridae	Fairfaxidumvirus	VC_519_0	16
Gordonia~phage~CarolAnn	RefSeq	Heunggongvirae	Uroviricota	Caudoviricetes	Caudovirales	Siphoviridae	Fairfaxidumvirus	VC_519_0	16
Gordonia~phage~Catfish	RefSeq	Heunggongvirae	Uroviricota	Caudoviricetes	Caudovirales	Siphoviridae	Vendettavirus	VC_210_0	8
Gordonia~phage~Chelms	RefSeq	Heunggongvirae	Uroviricota	Caudoviricetes	Caudovirales	Siphoviridae	Montyvirus	VC_747_2	14
Gordonia~phage~Chikenjars	RefSeq	Heunggongvirae	Uroviricota	Caudoviricetes	Caudovirales	Siphoviridae	Kenoshavirus	VC_224_0	12
Gordonia~phage~Clown	RefSeq	Heunggongvirae	Uroviricota	Caudoviricetes	Caudovirales	Siphoviridae	Wizardvirus
Gordonia~phage~ClubL	RefSeq	Heunggongvirae	Uroviricota	Caudoviricetes	Caudovirales	Siphoviridae	Smoothievirus	VC_761_0	4
Gordonia~phage~Cozz	RefSeq	Heunggongvirae	Uroviricota	Caudoviricetes	Caudovirales	Siphoviridae	Emalynvirus	VC_750_0	4
Gordonia~phage~Crocheter	RefSeq	Heunggongvirae	Uroviricota	Caudoviricetes	Caudovirales	Siphoviridae	Kenoshavirus	VC_224_0	12
Gordonia~phage~Cucurbita	RefSeq	Heunggongvirae	Uroviricota	Caudoviricetes	Caudovirales	Siphoviridae	Smoothievirus	VC_761_0	4
Gordonia~phage~Danyall	RefSeq	Heunggongvirae	Uroviricota	Caudoviricetes	Caudovirales	Siphoviridae	Wizardvirus	VC_746_0	19
Gordonia~phage~Dardanus	RefSeq	Heunggongvirae	Uroviricota	Caudoviricetes	Caudovirales	Siphoviridae	Vendettavirus	VC_210_0	8
Gordonia~phage~Daredevil	RefSeq	Heunggongvirae	Uroviricota	Caudoviricetes	Caudovirales	Siphoviridae	Daredevilvirus
Gordonia~phage~Demosthenes	RefSeq	Heunggongvirae	Uroviricota	Caudoviricetes	Caudovirales	Siphoviridae	Demosthenesvirus	VC_747_0	3
Gordonia~phage~Dexdert	RefSeq	Heunggongvirae	Uroviricota	Caudoviricetes	Caudovirales	Siphoviridae	Unassigned	VC_742_0	3
Gordonia~phage~Duffington	RefSeq	Heunggongvirae	Uroviricota	Caudoviricetes	Caudovirales	Siphoviridae	Kenoshavirus	VC_224_0	12
Gordonia~phage~DumpsterDude	RefSeq	Heunggongvirae	Uroviricota	Caudoviricetes	Caudovirales	Siphoviridae	Ruthyvirus	VC_754_0	3
Gordonia~phage~EMoore	RefSeq	Heunggongvirae	Uroviricota	Caudoviricetes	Caudovirales	Siphoviridae	Unassigned
Gordonia~phage~Emalyn	RefSeq	Heunggongvirae	Uroviricota	Caudoviricetes	Caudovirales	Siphoviridae	Emalynvirus	VC_750_0	4
Gordonia~phage~Emianna	RefSeq	Heunggongvirae	Uroviricota	Caudoviricetes	Caudovirales	Siphoviridae	Unassigned	VC_523_0	20
Gordonia~phage~Evamon	RefSeq	Heunggongvirae	Uroviricota	Caudoviricetes	Caudovirales	Siphoviridae	Wizardvirus	VC_746_0	19
Gordonia~phage~Eyre	RefSeq	Heunggongvirae	Uroviricota	Caudoviricetes	Caudovirales	Siphoviridae	Eyrevirus
Gordonia~phage~Fairfaxidum	RefSeq	Heunggongvirae	Uroviricota	Caudoviricetes	Caudovirales	Siphoviridae	Fairfaxidumvirus	VC_519_0	16
Gordonia~phage~Fireball	RefSeq	Heunggongvirae	Uroviricota	Caudoviricetes	Caudovirales	Siphoviridae	Wizardvirus	VC_746_0	19
Gordonia~phage~Flakey	RefSeq	Heunggongvirae	Uroviricota	Caudoviricetes	Caudovirales	Siphoviridae	Montyvirus	VC_747_2	14
Gordonia~phage~Flapper	RefSeq	Heunggongvirae	Uroviricota	Caudoviricetes	Caudovirales	Siphoviridae	Unassigned	VC_523_0	20
Gordonia~phage~Fosterous	RefSeq	Heunggongvirae	Uroviricota	Caudoviricetes	Caudovirales	Siphoviridae	Vividuovirus	VC_743_0	27
Gordonia~phage~Foxboro	RefSeq	Heunggongvirae	Uroviricota	Caudoviricetes	Caudovirales	Siphoviridae	Unassigned	VC_523_0	20
Gordonia~phage~Frokostdame	RefSeq	Heunggongvirae	Uroviricota	Caudoviricetes	Caudovirales	Siphoviridae	Fairfaxidumvirus	VC_519_0	16
Gordonia~phage~Fryberger	RefSeq	Heunggongvirae	Uroviricota	Caudoviricetes	Caudovirales	Siphoviridae	Ronaldovirus	VC_766_0	2
Gordonia~phage~GAL1	RefSeq	Heunggongvirae	Uroviricota	Caudoviricetes	Caudovirales	Siphoviridae	Galunavirus
Gordonia~phage~GMA1	RefSeq	Heunggongvirae	Uroviricota	Caudoviricetes	Caudovirales	Siphoviridae	Unassigned
Gordonia~phage~GMA3	RefSeq	Heunggongvirae	Uroviricota	Caudoviricetes	Caudovirales	Siphoviridae	Gamtrevirus	VC_748_0	5
Gordonia~phage~GMA4	RefSeq	Heunggongvirae	Uroviricota	Caudoviricetes	Caudovirales	Siphoviridae	Unassigned
Gordonia~phage~GMA5	RefSeq	Heunggongvirae	Uroviricota	Caudoviricetes	Caudovirales	Siphoviridae	Unassigned	VC_229_0	4
Gordonia~phage~GMA6	RefSeq	Heunggongvirae	Uroviricota	Caudoviricetes	Caudovirales	Myoviridae	Bendigovirus	VC_236_0	2
Gordonia~phage~GMA7	RefSeq	Heunggongvirae	Uroviricota	Caudoviricetes	Caudovirales	Siphoviridae	Getseptimavirus	VC_747_2	14
Gordonia~phage~GRU1	RefSeq	Heunggongvirae	Uroviricota	Caudoviricetes	Caudovirales	Siphoviridae	Unassigned	VC_523_0	20
Gordonia~phage~GRU3	RefSeq	Heunggongvirae	Uroviricota	Caudoviricetes	Caudovirales	Siphoviridae	Unassigned	VC_229_0	4
Gordonia~phage~GTE2	RefSeq	Heunggongvirae	Uroviricota	Caudoviricetes	Caudovirales	Siphoviridae	Emalynvirus	VC_750_0	4
Gordonia~phage~GTE5	RefSeq	Heunggongvirae	Uroviricota	Caudoviricetes	Caudovirales	Siphoviridae	Unassigned	VC_523_0	20
Gordonia~phage~GTE6	RefSeq	Heunggongvirae	Uroviricota	Caudoviricetes	Caudovirales	Siphoviridae	Unassigned	VC_742_0	3
Gordonia~phage~GTE7	RefSeq	Heunggongvirae	Uroviricota	Caudoviricetes	Caudovirales	Siphoviridae	Getseptimavirus	VC_747_2	14
Gordonia~phage~GTE8	RefSeq	Heunggongvirae	Uroviricota	Caudoviricetes	Caudovirales	Siphoviridae	Unassigned	VC_523_0	20
Gordonia~phage~Gaea	RefSeq	Heunggongvirae	Uroviricota	Caudoviricetes	Caudovirales	Siphoviridae	Vividuovirus	VC_743_0	27
Gordonia~phage~Galadriel	RefSeq	Heunggongvirae	Uroviricota	Caudoviricetes	Caudovirales	Siphoviridae	Vividuovirus	VC_743_0	27
Gordonia~phage~Geodirt	RefSeq	Heunggongvirae	Uroviricota	Caudoviricetes	Caudovirales	Siphoviridae	Vividuovirus	VC_743_0	27
Gordonia~phage~Getalong	RefSeq	Heunggongvirae	Uroviricota	Caudoviricetes	Caudovirales	Siphoviridae	Getalongvirus	VC_749_0	6
Gordonia~phage~Ghobes	RefSeq	Heunggongvirae	Uroviricota	Caudoviricetes	Caudovirales	Siphoviridae	Ghobesvirus	VC_220_0	2
Gordonia~phage~Gibbin	RefSeq	Heunggongvirae	Uroviricota	Caudoviricetes	Caudovirales	Siphoviridae	Lambovirus	VC_771_0	5
Gordonia~phage~Gmala1	RefSeq	Heunggongvirae	Uroviricota	Caudoviricetes	Caudovirales	Siphoviridae	Gordtnkvirus	VC_748_0	5
Gordonia~phage~GodonK	RefSeq	Heunggongvirae	Uroviricota	Caudoviricetes	Caudovirales	Siphoviridae	Godonkavirus	VC_770_0	1
Gordonia~phage~GordDuk1	RefSeq	Heunggongvirae	Uroviricota	Caudoviricetes	Caudovirales	Siphoviridae	Gordtnkvirus	VC_748_0	5
Gordonia~phage~GordTnk2	RefSeq	Heunggongvirae	Uroviricota	Caudoviricetes	Caudovirales	Siphoviridae	Gordtnkvirus	VC_748_0	5
Gordonia~phage~Gsput1	RefSeq	Heunggongvirae	Uroviricota	Caudoviricetes	Caudovirales	Siphoviridae	Gesputvirus	VC_210_0	8
Gordonia~phage~Guacamole	RefSeq	Heunggongvirae	Uroviricota	Caudoviricetes	Caudovirales	Siphoviridae	Fairfaxidumvirus	VC_519_0	16
Gordonia~phage~Gustav	RefSeq	Heunggongvirae	Uroviricota	Caudoviricetes	Caudovirales	Siphoviridae	Gustavvirus	VC_235_0	3
Gordonia~phage~Hedwig	RefSeq	Heunggongvirae	Uroviricota	Caudoviricetes	Caudovirales	Siphoviridae	Hedwigvirus	VC_751_0	3
Gordonia~phage~Horus	RefSeq	Heunggongvirae	Uroviricota	Caudoviricetes	Caudovirales	Siphoviridae	Horusvirus	VC_749_0	6
Gordonia~phage~Hotorobo	RefSeq	Heunggongvirae	Uroviricota	Caudoviricetes	Caudovirales	Siphoviridae	Montyvirus	VC_747_2	14
Gordonia~phage~IDyn	RefSeq	Heunggongvirae	Uroviricota	Caudoviricetes	Caudovirales	Siphoviridae	Unassigned	VC_523_0	20
Gordonia~phage~JKSyngboy	RefSeq	Heunggongvirae	Uroviricota	Caudoviricetes	Caudovirales	Siphoviridae	Vividuovirus	VC_743_0	27
Gordonia~phage~JSwag	RefSeq	Heunggongvirae	Uroviricota	Caudoviricetes	Caudovirales	Siphoviridae	Soupsvirus	VC_767_0	7
Gordonia~phage~Jabberwocky	RefSeq	Heunggongvirae	Uroviricota	Caudoviricetes	Caudovirales	Siphoviridae	Vividuovirus	VC_743_0	27
Gordonia~phage~Jambalaya	RefSeq	Heunggongvirae	Uroviricota	Caudoviricetes	Caudovirales	Siphoviridae	Wizardvirus	VC_746_0	19
Gordonia~phage~Jellybones	RefSeq	Heunggongvirae	Uroviricota	Caudoviricetes	Caudovirales	Siphoviridae	Montyvirus	VC_747_2	14
Gordonia~phage~John316	RefSeq	Heunggongvirae	Uroviricota	Caudoviricetes	Caudovirales	Siphoviridae	Montyvirus	VC_747_2	14
Gordonia~phage~JuJu	RefSeq	Heunggongvirae	Uroviricota	Caudoviricetes	Caudovirales	Siphoviridae	Fairfaxidumvirus	VC_519_0	16
Gordonia~phage~Jumbo	RefSeq	Heunggongvirae	Uroviricota	Caudoviricetes	Caudovirales	Siphoviridae	Gorjumvirus	VC_748_0	5
Gordonia~phage~Kabluna	RefSeq	Heunggongvirae	Uroviricota	Caudoviricetes	Caudovirales	Siphoviridae	Unassigned	VC_523_0	20
Gordonia~phage~KatherineG	RefSeq	Heunggongvirae	Uroviricota	Caudoviricetes	Caudovirales	Siphoviridae	Soupsvirus	VC_767_0	7
Gordonia~phage~Katyusha	RefSeq	Heunggongvirae	Uroviricota	Caudoviricetes	Caudovirales	Siphoviridae	Demosthenesvirus	VC_747_0	3
Gordonia~phage~Keitabear	RefSeq	Heunggongvirae	Uroviricota	Caudoviricetes	Caudovirales	Siphoviridae	Vividuovirus	VC_743_0	27
Gordonia~phage~Kenna	RefSeq	Heunggongvirae	Uroviricota	Caudoviricetes	Caudovirales	Siphoviridae	Getalongvirus	VC_749_0	6
Gordonia~phage~Kenosha	RefSeq	Heunggongvirae	Uroviricota	Caudoviricetes	Caudovirales	Siphoviridae	Kenoshavirus	VC_224_0	12
Gordonia~phage~KidneyBean	RefSeq	Heunggongvirae	Uroviricota	Caudoviricetes	Caudovirales	Siphoviridae	Unassigned	VC_523_0	20
Gordonia~phage~KimmyK	RefSeq	Heunggongvirae	Uroviricota	Caudoviricetes	Caudovirales	Siphoviridae	Wizardvirus	VC_746_0	19
Gordonia~phage~Kita	RefSeq	Heunggongvirae	Uroviricota	Caudoviricetes	Caudovirales	Siphoviridae	Nymphadoravirus	VC_744_1	5
Gordonia~phage~Kroos	RefSeq	Heunggongvirae	Uroviricota	Caudoviricetes	Caudovirales	Siphoviridae	Vividuovirus	VC_743_0	27
Gordonia~phage~Kvothe	RefSeq	Heunggongvirae	Uroviricota	Caudoviricetes	Caudovirales	Siphoviridae	Demosthenesvirus	VC_747_0	3
Gordonia~phage~Lambo	RefSeq	Heunggongvirae	Uroviricota	Caudoviricetes	Caudovirales	Siphoviridae	Lambovirus	VC_771_0	5
Gordonia~phage~Lennon	RefSeq	Heunggongvirae	Uroviricota	Caudoviricetes	Caudovirales	Siphoviridae	Vividuovirus	VC_743_0	27
Gordonia~phage~Leonard	RefSeq	Heunggongvirae	Uroviricota	Caudoviricetes	Caudovirales	Siphoviridae	Unassigned
Gordonia~phage~Lilbeanie	RefSeq	Heunggongvirae	Uroviricota	Caudoviricetes	Caudovirales	Siphoviridae	Unassigned
Gordonia~phage~Love	RefSeq	Heunggongvirae	Uroviricota	Caudoviricetes	Caudovirales	Siphoviridae	Vividuovirus	VC_743_0	27
Gordonia~phage~Lucky10	RefSeq	Heunggongvirae	Uroviricota	Caudoviricetes	Caudovirales	Siphoviridae	Luckytenvirus
Gordonia~phage~Mahdia	RefSeq	Heunggongvirae	Uroviricota	Caudoviricetes	Caudovirales	Siphoviridae	Gustavvirus	VC_235_0	3
Gordonia~phage~Marietta	RefSeq	Heunggongvirae	Uroviricota	Caudoviricetes	Caudovirales	Siphoviridae	Unassigned	VC_523_0	20
Gordonia~phage~McGonagall	RefSeq	Heunggongvirae	Uroviricota	Caudoviricetes	Caudovirales	Siphoviridae	Unassigned	VC_229_0	4
Gordonia~phage~MelBins	RefSeq	Heunggongvirae	Uroviricota	Caudoviricetes	Caudovirales	Siphoviridae	Unassigned
Gordonia~phage~Monty	RefSeq	Heunggongvirae	Uroviricota	Caudoviricetes	Caudovirales	Siphoviridae	Montyvirus	VC_747_2	14
Gordonia~phage~Mutzi	RefSeq	Heunggongvirae	Uroviricota	Caudoviricetes	Caudovirales	Siphoviridae	Wizardvirus	VC_746_0	19
Gordonia~phage~NadineRae	RefSeq	Heunggongvirae	Uroviricota	Caudoviricetes	Caudovirales	Siphoviridae	Unassigned	VC_523_0	20
Gordonia~phage~NatB6	RefSeq	Heunggongvirae	Uroviricota	Caudoviricetes	Caudovirales	Siphoviridae	Unassigned	VC_523_0	20
Gordonia~phage~Nordenberg	RefSeq	Heunggongvirae	Uroviricota	Caudoviricetes	Caudovirales	Siphoviridae	Vividuovirus	VC_743_0	27
Gordonia~phage~NosilaM	RefSeq	Heunggongvirae	Uroviricota	Caudoviricetes	Caudovirales	Siphoviridae	Unassigned	VC_523_0	20
Gordonia~phage~Nubi	RefSeq	Heunggongvirae	Uroviricota	Caudoviricetes	Caudovirales	Siphoviridae	Wizardvirus	VC_746_0	19
Gordonia~phage~Nyceirae	RefSeq	Heunggongvirae	Uroviricota	Caudoviricetes	Caudovirales	Siphoviridae	Nyceiraevirus
Gordonia~phage~Nymphadora	RefSeq	Heunggongvirae	Uroviricota	Caudoviricetes	Caudovirales	Siphoviridae	Nymphadoravirus	VC_744_1	5
Gordonia~phage~Obliviate	RefSeq	Heunggongvirae	Uroviricota	Caudoviricetes	Caudovirales	Siphoviridae	Fairfaxidumvirus	VC_519_0	16
Gordonia~phage~OhMyWard	RefSeq	Heunggongvirae	Uroviricota	Caudoviricetes	Caudovirales	Siphoviridae	Kenoshavirus	VC_224_0	12
Gordonia~phage~OneUp	RefSeq	Heunggongvirae	Uroviricota	Caudoviricetes	Caudovirales	Siphoviridae	Oneupvirus	VC_761_1	2
Gordonia~phage~Orchid	RefSeq	Heunggongvirae	Uroviricota	Caudoviricetes	Caudovirales	Siphoviridae	Orchidvirus
Gordonia~phage~Paries	RefSeq	Heunggongvirae	Uroviricota	Caudoviricetes	Caudovirales	Siphoviridae	Vividuovirus	VC_743_0	27
Gordonia~phage~Patio	RefSeq	Heunggongvirae	Uroviricota	Caudoviricetes	Caudovirales	Siphoviridae	Unassigned	VC_523_0	20
Gordonia~phage~Petra	RefSeq	Heunggongvirae	Uroviricota	Caudoviricetes	Caudovirales	Siphoviridae	Fairfaxidumvirus	VC_519_0	16
Gordonia~phage~Phinally	RefSeq	Heunggongvirae	Uroviricota	Caudoviricetes	Caudovirales	Siphoviridae	Unassigned
Gordonia~phage~Phistory	RefSeq	Heunggongvirae	Uroviricota	Caudoviricetes	Caudovirales	Siphoviridae	Phistoryvirus	VC_749_0	6
Gordonia~phage~Phlop	RefSeq	Heunggongvirae	Uroviricota	Caudoviricetes	Caudovirales	Siphoviridae	Wizardvirus	VC_746_0	19
Gordonia~phage~Pleakley	RefSeq	Heunggongvirae	Uroviricota	Caudoviricetes	Caudovirales	Siphoviridae	Unassigned	VC_523_0	20
Gordonia~phage~Portcullis	RefSeq	Heunggongvirae	Uroviricota	Caudoviricetes	Caudovirales	Siphoviridae	Wizardvirus	VC_746_0	19
Gordonia~phage~Pupper	RefSeq	Heunggongvirae	Uroviricota	Caudoviricetes	Caudovirales	Myoviridae	Unassigned
Gordonia~phage~Ranch	RefSeq	Heunggongvirae	Uroviricota	Caudoviricetes	Caudovirales	Siphoviridae	Lambovirus	VC_771_0	5
Gordonia~phage~Remus	RefSeq	Heunggongvirae	Uroviricota	Caudoviricetes	Caudovirales	Siphoviridae	Soupsvirus	VC_767_0	7
Gordonia~phage~Ribeye	RefSeq	Heunggongvirae	Uroviricota	Caudoviricetes	Caudovirales	Siphoviridae	Vividuovirus	VC_743_0	27
Gordonia~phage~Rickmore	RefSeq	Heunggongvirae	Uroviricota	Caudoviricetes	Caudovirales	Siphoviridae	Kenoshavirus	VC_224_0	12
Gordonia~phage~Rofo	RefSeq	Heunggongvirae	Uroviricota	Caudoviricetes	Caudovirales	Siphoviridae	Vividuovirus	VC_743_0	27
Gordonia~phage~RogerDodger	RefSeq	Heunggongvirae	Uroviricota	Caudoviricetes	Caudovirales	Siphoviridae	Wizardvirus	VC_746_0	19
Gordonia~phage~Ronaldo	RefSeq	Heunggongvirae	Uroviricota	Caudoviricetes	Caudovirales	Siphoviridae	Ronaldovirus	VC_766_0	2
Gordonia~phage~Rosalind	RefSeq	Heunggongvirae	Uroviricota	Caudoviricetes	Caudovirales	Siphoviridae	Soupsvirus	VC_767_0	7
Gordonia~phage~Ruthy	RefSeq	Heunggongvirae	Uroviricota	Caudoviricetes	Caudovirales	Siphoviridae	Ruthyvirus	VC_754_0	3
Gordonia~phage~Sadboi	RefSeq	Heunggongvirae	Uroviricota	Caudoviricetes	Caudovirales	Siphoviridae	Lambovirus	VC_771_0	5
Gordonia~phage~Schmidt	RefSeq	Heunggongvirae	Uroviricota	Caudoviricetes	Caudovirales	Siphoviridae	Vendettavirus	VC_210_0	8
Gordonia~phage~Schnabeltier	RefSeq	Heunggongvirae	Uroviricota	Caudoviricetes	Caudovirales	Siphoviridae	Schnabeltiervirus	VC_751_0	3
Gordonia~phage~Secretariat	RefSeq	Heunggongvirae	Uroviricota	Caudoviricetes	Caudovirales	Siphoviridae	Secretariatvirus	VC_224_0	12
Gordonia~phage~Skog	RefSeq	Heunggongvirae	Uroviricota	Caudoviricetes	Caudovirales	Myoviridae	Unassigned
Gordonia~phage~Skysand	RefSeq	Heunggongvirae	Uroviricota	Caudoviricetes	Caudovirales	Siphoviridae	Unassigned	VC_523_0	20
Gordonia~phage~SmokingBunny	RefSeq	Heunggongvirae	Uroviricota	Caudoviricetes	Caudovirales	Siphoviridae	Wizardvirus	VC_746_0	19
Gordonia~phage~Smoothie	RefSeq	Heunggongvirae	Uroviricota	Caudoviricetes	Caudovirales	Siphoviridae	Smoothievirus	VC_761_0	4
Gordonia~phage~SoilAssassin	RefSeq	Heunggongvirae	Uroviricota	Caudoviricetes	Caudovirales	Siphoviridae	Attisvirus	VC_744_0	2
Gordonia~phage~Sombrero	RefSeq	Heunggongvirae	Uroviricota	Caudoviricetes	Caudovirales	Siphoviridae	Montyvirus	VC_747_2	14
Gordonia~phage~Soups	RefSeq	Heunggongvirae	Uroviricota	Caudoviricetes	Caudovirales	Siphoviridae	Soupsvirus	VC_767_0	7
Gordonia~phage~Sour	RefSeq	Heunggongvirae	Uroviricota	Caudoviricetes	Caudovirales	Siphoviridae	Sourvirus	VC_780_5	1
Gordonia~phage~Splinter	RefSeq	Heunggongvirae	Uroviricota	Caudoviricetes	Caudovirales	Siphoviridae	Vendettavirus	VC_210_0	8
Gordonia~phage~SteveFrench	RefSeq	Heunggongvirae	Uroviricota	Caudoviricetes	Caudovirales	Siphoviridae	Montyvirus	VC_747_2	14
Gordonia~phage~Stormageddon	RefSeq	Heunggongvirae	Uroviricota	Caudoviricetes	Caudovirales	Myoviridae	Unassigned
Gordonia~phage~Strosahl	RefSeq	Heunggongvirae	Uroviricota	Caudoviricetes	Caudovirales	Siphoviridae	Soupsvirus	VC_767_0	7
Gordonia~phage~Stultus	RefSeq	Heunggongvirae	Uroviricota	Caudoviricetes	Caudovirales	Siphoviridae	Vividuovirus	VC_743_0	27
Gordonia~phage~Sukkupi	RefSeq	Heunggongvirae	Uroviricota	Caudoviricetes	Caudovirales	Siphoviridae	Unassigned	VC_523_0	20
Gordonia~phage~Suzy	RefSeq	Heunggongvirae	Uroviricota	Caudoviricetes	Caudovirales	Siphoviridae	Terapinvirus	VC_757_0	2
Gordonia~phage~TZGordon	RefSeq	Heunggongvirae	Uroviricota	Caudoviricetes	Caudovirales	Siphoviridae	Vendettavirus	VC_210_0	8
Gordonia~phage~Tangent	RefSeq	Heunggongvirae	Uroviricota	Caudoviricetes	Caudovirales	Siphoviridae	Vividuovirus	VC_743_0	27
Gordonia~phage~Tangerine	RefSeq	Heunggongvirae	Uroviricota	Caudoviricetes	Caudovirales	Siphoviridae	Vividuovirus	VC_743_0	27
Gordonia~phage~Tanis	RefSeq	Heunggongvirae	Uroviricota	Caudoviricetes	Caudovirales	Siphoviridae	Tanisvirus	VC_224_0	12
Gordonia~phage~Terapin	RefSeq	Heunggongvirae	Uroviricota	Caudoviricetes	Caudovirales	Siphoviridae	Terapinvirus	VC_757_0	2
Gordonia~phage~Tiamoceli	RefSeq	Heunggongvirae	Uroviricota	Caudoviricetes	Caudovirales	Siphoviridae	Unassigned	VC_742_0	3
Gordonia~phage~TillyBobJoe	RefSeq	Heunggongvirae	Uroviricota	Caudoviricetes	Caudovirales	Siphoviridae	Wizardvirus	VC_746_0	19
Gordonia~phage~TinaLin	RefSeq	Heunggongvirae	Uroviricota	Caudoviricetes	Caudovirales	Siphoviridae	Vendettavirus	VC_210_0	8
Gordonia~phage~Toast	RefSeq	Heunggongvirae	Uroviricota	Caudoviricetes	Caudovirales	Siphoviridae	Fairfaxidumvirus	VC_519_0	16
Gordonia~phage~Trine	RefSeq	Heunggongvirae	Uroviricota	Caudoviricetes	Caudovirales	Siphoviridae	Trinevirus	VC_235_0	3
Gordonia~phage~Troje	RefSeq	Heunggongvirae	Uroviricota	Caudoviricetes	Caudovirales	Siphoviridae	Emalynvirus	VC_750_0	4
Gordonia~phage~Turuncu	RefSeq	Heunggongvirae	Uroviricota	Caudoviricetes	Caudovirales	Siphoviridae	Unassigned	VC_523_0	20
Gordonia~phage~Twister6	RefSeq	Heunggongvirae	Uroviricota	Caudoviricetes	Caudovirales	Siphoviridae	Wizardvirus	VC_746_0	19
Gordonia~phage~UmaThurman	RefSeq	Heunggongvirae	Uroviricota	Caudoviricetes	Caudovirales	Siphoviridae	Fairfaxidumvirus	VC_519_0	16
Gordonia~phage~Untouchable	RefSeq	Heunggongvirae	Uroviricota	Caudoviricetes	Caudovirales	Siphoviridae	Kenoshavirus	VC_224_0	12
Gordonia~phage~Utz	RefSeq	Heunggongvirae	Uroviricota	Caudoviricetes	Caudovirales	Siphoviridae	Fairfaxidumvirus	VC_519_0	16
Gordonia~phage~Valary	RefSeq	Heunggongvirae	Uroviricota	Caudoviricetes	Caudovirales	Siphoviridae	Wizardvirus	VC_746_0	19
Gordonia~phage~VanDeWege	RefSeq	Heunggongvirae	Uroviricota	Caudoviricetes	Caudovirales	Siphoviridae	Wizardvirus	VC_746_0	19
Gordonia~phage~Vendetta	RefSeq	Heunggongvirae	Uroviricota	Caudoviricetes	Caudovirales	Siphoviridae	Vendettavirus	VC_210_0	8
Gordonia~phage~Verity	RefSeq	Heunggongvirae	Uroviricota	Caudoviricetes	Caudovirales	Siphoviridae	Unassigned	VC_742_1	3
Gordonia~phage~Vivi2	RefSeq	Heunggongvirae	Uroviricota	Caudoviricetes	Caudovirales	Siphoviridae	Vividuovirus	VC_743_0	27
Gordonia~phage~Waits	RefSeq	Heunggongvirae	Uroviricota	Caudoviricetes	Caudovirales	Siphoviridae	Soupsvirus	VC_767_0	7
Gordonia~phage~Walrus	RefSeq	Heunggongvirae	Uroviricota	Caudoviricetes	Caudovirales	Siphoviridae	Fairfaxidumvirus	VC_519_0	16
Gordonia~phage~William	RefSeq	Heunggongvirae	Uroviricota	Caudoviricetes	Caudovirales	Siphoviridae	Fairfaxidumvirus	VC_519_0	16
Gordonia~phage~Wizard	RefSeq	Heunggongvirae	Uroviricota	Caudoviricetes	Caudovirales	Siphoviridae	Wizardvirus	VC_746_0	19
Gordonia~phage~Woes	RefSeq	Heunggongvirae	Uroviricota	Caudoviricetes	Caudovirales	Siphoviridae	Woesvirus	VC_747_2	14
Gordonia~phage~Yeezy	RefSeq	Heunggongvirae	Uroviricota	Caudoviricetes	Caudovirales	Siphoviridae	Baxtervirus	VC_744_1	5
Gordonia~phage~Yikes	RefSeq	Heunggongvirae	Uroviricota	Caudoviricetes	Caudovirales	Siphoviridae	Lambovirus	VC_771_0	5
Gordonia~phage~YorkOnyx	RefSeq	Heunggongvirae	Uroviricota	Caudoviricetes	Caudovirales	Siphoviridae	Vividuovirus	VC_743_0	27
Gordonia~phage~Yvonnetastic	RefSeq	Heunggongvirae	Uroviricota	Caudoviricetes	Caudovirales	Siphoviridae	Yvonnevirus	VC_761_2	1
Gordonia~phage~Zipp	RefSeq	Heunggongvirae	Uroviricota	Caudoviricetes	Caudovirales	Siphoviridae	Unassigned	VC_742_1	3
Gordonia~phage~Zirinka	RefSeq	Heunggongvirae	Uroviricota	Caudoviricetes	Caudovirales	Siphoviridae	Nymphadoravirus	VC_744_1	5
Gordonia~terrae~phage~McKinley	RefSeq	Heunggongvirae	Uroviricota	Caudoviricetes	Caudovirales	Siphoviridae	Vividuovirus	VC_743_0	27
Haemophilus~phage~Aaphi23	RefSeq	Heunggongvirae	Uroviricota	Caudoviricetes	Caudovirales	Myoviridae	Unassigned	VC_159_0	2
Haemophilus~phage~SuMu	RefSeq	Heunggongvirae	Uroviricota	Caudoviricetes	Caudovirales	Myoviridae	Unassigned
Haemophilus~virus~HP1	RefSeq	Heunggongvirae	Uroviricota	Caudoviricetes	Caudovirales	Myoviridae	Hpunavirus	VC_157_0	20
Haemophilus~virus~HP2	RefSeq	Heunggongvirae	Uroviricota	Caudoviricetes	Caudovirales	Myoviridae	Hpunavirus	VC_157_0	20
Haloarcula~californiae~icosahedral~virus~1	RefSeq	Helvetiavirae	Dividoviricota	Laserviricetes	Halopanivirales	Sphaerolipoviridae	Alphasphaerolipovirus	VC_788_0	4
Haloarcula~hispanica~icosahedral~virus~2	RefSeq	Helvetiavirae	Dividoviricota	Laserviricetes	Halopanivirales	Sphaerolipoviridae	Alphasphaerolipovirus	VC_788_0	4
Haloarcula~hispanica~pleomorphic~virus~1	RefSeq	Trapavirae	Saleviricota	Huolimaviricetes	Haloruvirales	Pleolipoviridae	Alphapleolipovirus	VC_789_0	2
Haloarcula~hispanica~pleomorphic~virus~2	RefSeq	Trapavirae	Saleviricota	Huolimaviricetes	Haloruvirales	Pleolipoviridae	Alphapleolipovirus	VC_789_0	2
Haloarcula~hispanica~pleomorphic~virus~3	RefSeq	Trapavirae	Saleviricota	Huolimaviricetes	Haloruvirales	Pleolipoviridae	Betapleolipovirus	VC_791_0	2
Haloarcula~hispanica~pleomorphic~virus~4	RefSeq	Trapavirae	Saleviricota	Huolimaviricetes	Haloruvirales	Pleolipoviridae	Betapleolipovirus	VC_791_0	2
Haloarcula~hispanica~virus~PH1	RefSeq	Helvetiavirae	Dividoviricota	Laserviricetes	Halopanivirales	Sphaerolipoviridae	Alphasphaerolipovirus	VC_788_0	4
Haloarcula~hispanica~virus~SH1	RefSeq	Helvetiavirae	Dividoviricota	Laserviricetes	Halopanivirales	Sphaerolipoviridae	Alphasphaerolipovirus	VC_788_0	4
Halobacterium~phage~phiH	RefSeq	Heunggongvirae	Uroviricota	Caudoviricetes	Caudovirales	Myoviridae	Myohalovirus	VC_202_0	3
Halobacterium~virus~ChaoS9	RefSeq	Heunggongvirae	Uroviricota	Caudoviricetes	Caudovirales	Myoviridae	Myohalovirus	VC_202_0	3
Halocynthia~phage~JM-2012	RefSeq	Heunggongvirae	Uroviricota	Caudoviricetes	Caudovirales	Myoviridae	Unassigned	VC_529_3	1
Halogeometricum~pleomorphic~virus~1	RefSeq	Trapavirae	Saleviricota	Huolimaviricetes	Haloruvirales	Pleolipoviridae	Betapleolipovirus	VC_792_0	5
Halomonas~virus~HAP1	RefSeq	Heunggongvirae	Uroviricota	Caudoviricetes	Caudovirales	Myoviridae	Hapunavirus	VC_21_0	5
Halorubrum~phage~CGphi46	RefSeq	Heunggongvirae	Uroviricota	Caudoviricetes	Caudovirales	Siphoviridae	Unassigned	VC_203_0	2
Halorubrum~phage~HF2	RefSeq	Heunggongvirae	Uroviricota	Caudoviricetes	Caudovirales	Myoviridae	Haloferacalesvirus	VC_794_0	4
Halorubrum~pleomorphic~virus~1	RefSeq	Trapavirae	Saleviricota	Huolimaviricetes	Haloruvirales	Pleolipoviridae	Alphapleolipovirus	VC_790_0	3
Halorubrum~pleomorphic~virus~10	RefSeq	Trapavirae	Saleviricota	Huolimaviricetes	Haloruvirales	Pleolipoviridae	Betapleolipovirus	VC_792_0	5
Halorubrum~pleomorphic~virus~11	RefSeq	Trapavirae	Saleviricota	Huolimaviricetes	Haloruvirales	Pleolipoviridae	Betapleolipovirus	VC_792_0	5
Halorubrum~pleomorphic~virus~12	RefSeq	Trapavirae	Saleviricota	Huolimaviricetes	Haloruvirales	Pleolipoviridae	Betapleolipovirus	VC_792_0	5
Halorubrum~pleomorphic~virus~2	RefSeq	Trapavirae	Saleviricota	Huolimaviricetes	Haloruvirales	Pleolipoviridae	Alphapleolipovirus	VC_790_0	3
Halorubrum~pleomorphic~virus~3	RefSeq	Trapavirae	Saleviricota	Huolimaviricetes	Haloruvirales	Pleolipoviridae	Betapleolipovirus
Halorubrum~pleomorphic~virus~6	RefSeq	Trapavirae	Saleviricota	Huolimaviricetes	Haloruvirales	Pleolipoviridae	Alphapleolipovirus	VC_790_0	3
Halorubrum~pleomorphic~virus~9	RefSeq	Trapavirae	Saleviricota	Huolimaviricetes	Haloruvirales	Pleolipoviridae	Betapleolipovirus	VC_792_0	5
Halovirus~HCTV-1	RefSeq	Unassigned	Unassigned	Unassigned	Unassigned	Unassigned	Unassigned	VC_793_0	3
Halovirus~HCTV-2	RefSeq	Unassigned	Unassigned	Unassigned	Unassigned	Unassigned	Unassigned	VC_796_0	2
Halovirus~HCTV-5	RefSeq	Unassigned	Unassigned	Unassigned	Unassigned	Unassigned	Unassigned	VC_793_0	3
Halovirus~HF1	RefSeq	Heunggongvirae	Uroviricota	Caudoviricetes	Caudovirales	Myoviridae	Haloferacalesvirus	VC_794_0	4
Halovirus~HGTV-1	RefSeq	Unassigned	Unassigned	Unassigned	Unassigned	Unassigned	Unassigned
Halovirus~HHTV-1	RefSeq	Unassigned	Unassigned	Unassigned	Unassigned	Unassigned	Unassigned
Halovirus~HHTV-2	RefSeq	Unassigned	Unassigned	Unassigned	Unassigned	Unassigned	Unassigned	VC_796_0	2
Halovirus~HRTV-4	RefSeq	Unassigned	Unassigned	Unassigned	Unassigned	Unassigned	Unassigned
Halovirus~HRTV-5	RefSeq	Heunggongvirae	Uroviricota	Caudoviricetes	Caudovirales	Myoviridae	Haloferacalesvirus	VC_794_0	4
Halovirus~HRTV-7	RefSeq	Heunggongvirae	Uroviricota	Caudoviricetes	Caudovirales	Myoviridae	Haloferacalesvirus
Halovirus~HRTV-8	RefSeq	Heunggongvirae	Uroviricota	Caudoviricetes	Caudovirales	Myoviridae	Haloferacalesvirus	VC_794_0	4
Halovirus~HSTV-1	RefSeq	Unassigned	Unassigned	Unassigned	Unassigned	Unassigned	Unassigned
Halovirus~HSTV-2	RefSeq	Heunggongvirae	Uroviricota	Caudoviricetes	Caudovirales	Myoviridae	Haloferacalesvirus
Halovirus~HVTV-1	RefSeq	Unassigned	Unassigned	Unassigned	Unassigned	Unassigned	Unassigned	VC_793_0	3
Halovirus~VNH-1	RefSeq	Unassigned	Unassigned	Unassigned	Unassigned	Unassigned	Unassigned
Hamiltonella~virus~APSE1	RefSeq	Heunggongvirae	Uroviricota	Caudoviricetes	Caudovirales	Podoviridae	Sendosyvirus	VC_376_0	2
Helicobacter~phage~1961P	RefSeq	Heunggongvirae	Uroviricota	Caudoviricetes	Caudovirales	Podoviridae	Schmidvirus	VC_797_0	4
Helicobacter~phage~KHP30	RefSeq	Heunggongvirae	Uroviricota	Caudoviricetes	Caudovirales	Podoviridae	Schmidvirus	VC_797_0	4
Helicobacter~phage~KHP40	RefSeq	Heunggongvirae	Uroviricota	Caudoviricetes	Caudovirales	Podoviridae	Schmidvirus	VC_797_0	4
Helicobacter~phage~phiHP33	RefSeq	Heunggongvirae	Uroviricota	Caudoviricetes	Caudovirales	Podoviridae	Schmidvirus	VC_797_0	4
His2~virus	RefSeq	Trapavirae	Saleviricota	Huolimaviricetes	Haloruvirales	Pleolipoviridae	Gammapleolipovirus
His~1~virus	RefSeq	Unassigned	Unassigned	Unassigned	Unassigned	Halspiviridae	Salterprovirus
Hydrogenobaculum~phage~1	RefSeq	Unassigned	Unassigned	Unassigned	Unassigned	Unassigned	Unassigned
Hyperthermophilic~Archaeal~Virus~1	RefSeq	Unassigned	Unassigned	Unassigned	Unassigned	Unassigned	Unassigned
Hyperthermophilic~Archaeal~Virus~2	RefSeq	Unassigned	Unassigned	Unassigned	Unassigned	Unassigned	Unassigned
Idiomarinaceae~phage~1N2-2	RefSeq	Heunggongvirae	Uroviricota	Caudoviricetes	Caudovirales	Siphoviridae	Unassigned
Idiomarinaceae~phage~Phi1M2-2	RefSeq	Heunggongvirae	Uroviricota	Caudoviricetes	Caudovirales	Siphoviridae	Unassigned
Iodobacter~phage~PhiPLPE	RefSeq	Heunggongvirae	Uroviricota	Caudoviricetes	Caudovirales	Myoviridae	Iodovirus	VC_153_0	14
Klebsiella~phage~13	RefSeq	Heunggongvirae	Uroviricota	Caudoviricetes	Caudovirales	Drexlerviridae	Webervirus	VC_496_0	34
Klebsiella~phage~1513	RefSeq	Heunggongvirae	Uroviricota	Caudoviricetes	Caudovirales	Drexlerviridae	Webervirus	VC_496_0	34
Klebsiella~phage~2044-307w	RefSeq	Heunggongvirae	Uroviricota	Caudoviricetes	Caudovirales	Autographiviridae	Przondovirus	VC_504_0	24
Klebsiella~phage~3LV2017	RefSeq	Heunggongvirae	Uroviricota	Caudoviricetes	Caudovirales	Myoviridae	Reginaelenavirus	VC_20_0	63
Klebsiella~phage~4LV2017	RefSeq	Heunggongvirae	Uroviricota	Caudoviricetes	Caudovirales	Myoviridae	Felsduovirus	VC_20_0	63
Klebsiella~phage~AltoGao	RefSeq	Heunggongvirae	Uroviricota	Caudoviricetes	Caudovirales	Autographiviridae	Drulisvirus	VC_650_0	21
Klebsiella~phage~F19	RefSeq	Heunggongvirae	Uroviricota	Caudoviricetes	Caudovirales	Autographiviridae	Drulisvirus	VC_650_0	21
Klebsiella~phage~GH-K3	RefSeq	Heunggongvirae	Uroviricota	Caudoviricetes	Caudovirales	Drexlerviridae	Webervirus	VC_496_0	34
Klebsiella~phage~GML-KpCol1	RefSeq	Heunggongvirae	Uroviricota	Caudoviricetes	Caudovirales	Drexlerviridae	Webervirus	VC_496_0	34
Klebsiella~phage~Henu1	RefSeq	Heunggongvirae	Uroviricota	Caudoviricetes	Caudovirales	Autographiviridae	Przondovirus	VC_504_0	24
Klebsiella~phage~JD001	RefSeq	Heunggongvirae	Uroviricota	Caudoviricetes	Caudovirales	Myoviridae	Jedunavirus	VC_153_0	14
Klebsiella~phage~JD18	RefSeq	Heunggongvirae	Uroviricota	Caudoviricetes	Caudovirales	Myoviridae	Jiaodavirus
Klebsiella~phage~JY917	RefSeq	Heunggongvirae	Uroviricota	Caudoviricetes	Caudovirales	Drexlerviridae	Webervirus	VC_496_0	34
Klebsiella~phage~K11	RefSeq	Heunggongvirae	Uroviricota	Caudoviricetes	Caudovirales	Autographiviridae	Przondovirus	VC_504_0	24
Klebsiella~phage~K5	RefSeq	Heunggongvirae	Uroviricota	Caudoviricetes	Caudovirales	Autographiviridae	Przondovirus	VC_504_0	24
Klebsiella~phage~K5-2	RefSeq	Heunggongvirae	Uroviricota	Caudoviricetes	Caudovirales	Autographiviridae	Przondovirus	VC_504_0	24
Klebsiella~phage~K5-4	RefSeq	Heunggongvirae	Uroviricota	Caudoviricetes	Caudovirales	Autographiviridae	Przondovirus	VC_504_0	24
Klebsiella~phage~K64-1	RefSeq	Heunggongvirae	Uroviricota	Caudoviricetes	Caudovirales	Myoviridae	Alcyoneusvirus
Klebsiella~phage~KL	RefSeq	Heunggongvirae	Uroviricota	Caudoviricetes	Caudovirales	Drexlerviridae	Webervirus	VC_496_0	34
Klebsiella~phage~KLPN1	RefSeq	Heunggongvirae	Uroviricota	Caudoviricetes	Caudovirales	Drexlerviridae	Webervirus	VC_496_0	34
Klebsiella~phage~KN1-1	RefSeq	Heunggongvirae	Uroviricota	Caudoviricetes	Caudovirales	Autographiviridae	Przondovirus
Klebsiella~phage~KN3-1	RefSeq	Heunggongvirae	Uroviricota	Caudoviricetes	Caudovirales	Autographiviridae	Przondovirus
Klebsiella~phage~KN4-1	RefSeq	Heunggongvirae	Uroviricota	Caudoviricetes	Caudovirales	Autographiviridae	Przondovirus
Klebsiella~phage~KNP2	RefSeq	Heunggongvirae	Uroviricota	Caudoviricetes	Caudovirales	Myoviridae	Mydovirus	VC_121_2	1
Klebsiella~phage~KOX1	RefSeq	Heunggongvirae	Uroviricota	Caudoviricetes	Caudovirales	Drexlerviridae	Webervirus	VC_496_0	34
Klebsiella~phage~KP-Rio/2015	RefSeq	Heunggongvirae	Uroviricota	Caudoviricetes	Caudovirales	Autographiviridae	Drulisvirus	VC_650_0	21
Klebsiella~phage~KP15	RefSeq	Heunggongvirae	Uroviricota	Caudoviricetes	Caudovirales	Myoviridae	Slopekvirus	VC_92_0	7
Klebsiella~phage~KP179	RefSeq	Heunggongvirae	Uroviricota	Caudoviricetes	Caudovirales	Myoviridae	Jiaodavirus
Klebsiella~phage~KP1801	RefSeq	Heunggongvirae	Uroviricota	Caudoviricetes	Caudovirales	Drexlerviridae	Webervirus	VC_496_0	34
Klebsiella~phage~KP27	RefSeq	Heunggongvirae	Uroviricota	Caudoviricetes	Caudovirales	Myoviridae	Slopekvirus	VC_92_0	7
Klebsiella~phage~KP32	RefSeq	Heunggongvirae	Uroviricota	Caudoviricetes	Caudovirales	Autographiviridae	Przondovirus	VC_504_0	24
Klebsiella~phage~KP34	RefSeq	Heunggongvirae	Uroviricota	Caudoviricetes	Caudovirales	Autographiviridae	Drulisvirus	VC_650_0	21
Klebsiella~phage~KP36	RefSeq	Heunggongvirae	Uroviricota	Caudoviricetes	Caudovirales	Drexlerviridae	Webervirus	VC_496_0	34
Klebsiella~phage~KP8	RefSeq	Heunggongvirae	Uroviricota	Caudoviricetes	Caudovirales	Schitoviridae	Kaypoctavirus	VC_7_1	13
Klebsiella~phage~KPN~N137	RefSeq	Heunggongvirae	Uroviricota	Caudoviricetes	Caudovirales	Siphoviridae	Yonseivirus
Klebsiella~phage~KPN~N141	RefSeq	Heunggongvirae	Uroviricota	Caudoviricetes	Caudovirales	Drexlerviridae	Webervirus	VC_496_0	34
Klebsiella~phage~KPN~N98	RefSeq	Heunggongvirae	Uroviricota	Caudoviricetes	Caudovirales	Siphoviridae	Yonseivirus
Klebsiella~phage~KPN~U2874	RefSeq	Heunggongvirae	Uroviricota	Caudoviricetes	Caudovirales	Siphoviridae	Yonseivirus
Klebsiella~phage~KPV15	RefSeq	Heunggongvirae	Uroviricota	Caudoviricetes	Caudovirales	Myoviridae	Jiaodavirus
Klebsiella~phage~KPV811	RefSeq	Heunggongvirae	Uroviricota	Caudoviricetes	Caudovirales	Autographiviridae	Drulisvirus	VC_650_0	21
Klebsiella~phage~Kp2	RefSeq	Heunggongvirae	Uroviricota	Caudoviricetes	Caudovirales	Autographiviridae	Drulisvirus	VC_650_0	21
Klebsiella~phage~KpCHEMY26	RefSeq	Heunggongvirae	Uroviricota	Caudoviricetes	Caudovirales	Schitoviridae	Pylasvirus	VC_9_0	6
Klebsiella~phage~KpKT21phi1	RefSeq	Heunggongvirae	Uroviricota	Caudoviricetes	Caudovirales	Drexlerviridae	Webervirus	VC_496_0	34
Klebsiella~phage~KpV41	RefSeq	Heunggongvirae	Uroviricota	Caudoviricetes	Caudovirales	Autographiviridae	Drulisvirus	VC_650_0	21
Klebsiella~phage~KpV475	RefSeq	Heunggongvirae	Uroviricota	Caudoviricetes	Caudovirales	Autographiviridae	Drulisvirus	VC_650_0	21
Klebsiella~phage~KpV71	RefSeq	Heunggongvirae	Uroviricota	Caudoviricetes	Caudovirales	Autographiviridae	Drulisvirus	VC_650_0	21
Klebsiella~phage~LASTA	RefSeq	Heunggongvirae	Uroviricota	Caudoviricetes	Caudovirales	Podoviridae	Lastavirus
Klebsiella~phage~Magnus	RefSeq	Heunggongvirae	Uroviricota	Caudoviricetes	Caudovirales	Ackermannviridae	Taipeivirus	VC_54_0	8
Klebsiella~phage~Marfa	RefSeq	Heunggongvirae	Uroviricota	Caudoviricetes	Caudovirales	Myoviridae	Marfavirus
Klebsiella~phage~Matisse	RefSeq	Heunggongvirae	Uroviricota	Caudoviricetes	Caudovirales	Myoviridae	Slopekvirus	VC_92_0	7
Klebsiella~phage~May	RefSeq	Heunggongvirae	Uroviricota	Caudoviricetes	Caudovirales	Ackermannviridae	Taipeivirus	VC_54_0	8
Klebsiella~phage~Menlow	RefSeq	Heunggongvirae	Uroviricota	Caudoviricetes	Caudovirales	Ackermannviridae	Taipeivirus	VC_54_0	8
Klebsiella~phage~MezzoGao	RefSeq	Heunggongvirae	Uroviricota	Caudoviricetes	Caudovirales	Drexlerviridae	Webervirus	VC_496_0	34
Klebsiella~phage~Mineola	RefSeq	Heunggongvirae	Uroviricota	Caudoviricetes	Caudovirales	Myoviridae	Jiaodavirus
Klebsiella~phage~Miro	RefSeq	Heunggongvirae	Uroviricota	Caudoviricetes	Caudovirales	Myoviridae	Slopekvirus	VC_92_0	7
Klebsiella~phage~NJR15	RefSeq	Heunggongvirae	Uroviricota	Caudoviricetes	Caudovirales	Drexlerviridae	Webervirus	VC_496_0	34
Klebsiella~phage~NJS1	RefSeq	Heunggongvirae	Uroviricota	Caudoviricetes	Caudovirales	Drexlerviridae	Webervirus	VC_496_0	34
Klebsiella~phage~NJS2	RefSeq	Heunggongvirae	Uroviricota	Caudoviricetes	Caudovirales	Drexlerviridae	Webervirus	VC_496_0	34
Klebsiella~phage~NTUH-K2044-K1-1	RefSeq	Heunggongvirae	Uroviricota	Caudoviricetes	Caudovirales	Autographiviridae	Drulisvirus	VC_650_0	21
Klebsiella~phage~PKO111	RefSeq	Heunggongvirae	Uroviricota	Caudoviricetes	Caudovirales	Myoviridae	Jiaodavirus
Klebsiella~phage~PKP126	RefSeq	Heunggongvirae	Uroviricota	Caudoviricetes	Caudovirales	Drexlerviridae	Webervirus	VC_496_0	34
Klebsiella~phage~PMBT1	RefSeq	Heunggongvirae	Uroviricota	Caudoviricetes	Caudovirales	Myoviridae	Slopekvirus	VC_92_0	7
Klebsiella~phage~Pharr	RefSeq	Heunggongvirae	Uroviricota	Caudoviricetes	Caudovirales	Autographiviridae	Przondovirus	VC_504_0	24
Klebsiella~phage~PhiKpNIH-2	RefSeq	Heunggongvirae	Uroviricota	Caudoviricetes	Caudovirales	Drexlerviridae	Webervirus	VC_496_0	34
Klebsiella~phage~Pylas	RefSeq	Heunggongvirae	Uroviricota	Caudoviricetes	Caudovirales	Schitoviridae	Pylasvirus	VC_9_0	6
Klebsiella~phage~SH-Kp~152234	RefSeq	Heunggongvirae	Uroviricota	Caudoviricetes	Caudovirales	Autographiviridae	Przondovirus	VC_504_0	24
Klebsiella~phage~SH-Kp~152410	RefSeq	Heunggongvirae	Uroviricota	Caudoviricetes	Caudovirales	Autographiviridae	Przondovirus	VC_504_0	24
Klebsiella~phage~ST13-OXA48phi12.1	RefSeq	Heunggongvirae	Uroviricota	Caudoviricetes	Caudovirales	Myoviridae	Felsduovirus	VC_20_0	63
Klebsiella~phage~ST147-VIM1phi7.1	RefSeq	Heunggongvirae	Uroviricota	Caudoviricetes	Caudovirales	Myoviridae	Vimunumvirus	VC_20_0	63
Klebsiella~phage~ST15-OXA48phi14.1	RefSeq	Heunggongvirae	Uroviricota	Caudoviricetes	Caudovirales	Myoviridae	Felsduovirus	VC_20_0	63
Klebsiella~phage~ST16-OXA48phi5.4	RefSeq	Heunggongvirae	Uroviricota	Caudoviricetes	Caudovirales	Myoviridae	Reipivirus	VC_20_0	63
Klebsiella~phage~ST437-OXA245phi4.1	RefSeq	Heunggongvirae	Uroviricota	Caudoviricetes	Caudovirales	Myoviridae	Felsduovirus	VC_20_0	63
Klebsiella~phage~ST437-OXA245phi4.2	RefSeq	Heunggongvirae	Uroviricota	Caudoviricetes	Caudovirales	Myoviridae	Felsduovirus
Klebsiella~phage~ST512-KPC3phi13.2	RefSeq	Heunggongvirae	Uroviricota	Caudoviricetes	Caudovirales	Myoviridae	Felsduovirus	VC_20_0	63
Klebsiella~phage~Seifer	RefSeq	Heunggongvirae	Uroviricota	Caudoviricetes	Caudovirales	Siphoviridae	Yonseivirus
Klebsiella~phage~Shelby	RefSeq	Heunggongvirae	Uroviricota	Caudoviricetes	Caudovirales	Drexlerviridae	Webervirus	VC_496_0	34
Klebsiella~phage~Sin4	RefSeq	Heunggongvirae	Uroviricota	Caudoviricetes	Caudovirales	Drexlerviridae	Webervirus	VC_496_0	34
Klebsiella~phage~Skenny	RefSeq	Heunggongvirae	Uroviricota	Caudoviricetes	Caudovirales	Drexlerviridae	Webervirus	VC_496_0	34
Klebsiella~phage~Soft	RefSeq	Heunggongvirae	Uroviricota	Caudoviricetes	Caudovirales	Siphoviridae	Yonseivirus
Klebsiella~phage~SopranoGao	RefSeq	Heunggongvirae	Uroviricota	Caudoviricetes	Caudovirales	Podoviridae	Lastavirus
Klebsiella~phage~Sugarland	RefSeq	Heunggongvirae	Uroviricota	Caudoviricetes	Caudovirales	Demerecviridae	Sugarlandvirus	VC_142_0	2
Klebsiella~phage~Sushi	RefSeq	Heunggongvirae	Uroviricota	Caudoviricetes	Caudovirales	Drexlerviridae	Webervirus	VC_496_0	34
Klebsiella~phage~Sweeny	RefSeq	Heunggongvirae	Uroviricota	Caudoviricetes	Caudovirales	Drexlerviridae	Webervirus	VC_496_0	34
Klebsiella~phage~TAH8	RefSeq	Heunggongvirae	Uroviricota	Caudoviricetes	Caudovirales	Drexlerviridae	Webervirus	VC_496_0	34
Klebsiella~phage~TSK1	RefSeq	Heunggongvirae	Uroviricota	Caudoviricetes	Caudovirales	Drexlerviridae	Webervirus	VC_496_0	34
Klebsiella~phage~YMC16/01/N133_KPN_BP	RefSeq	Heunggongvirae	Uroviricota	Caudoviricetes	Caudovirales	Siphoviridae	Unassigned	VC_34_0	3
Klebsiella~phage~YX3973	RefSeq	Heunggongvirae	Uroviricota	Caudoviricetes	Caudovirales	Siphoviridae	Unassigned	VC_152_0	24
Klebsiella~phage~ZCKP1	RefSeq	Heunggongvirae	Uroviricota	Caudoviricetes	Caudovirales	Myoviridae	Phapecoctavirus	VC_133_1	12
Klebsiella~phage~kpssk3	RefSeq	Heunggongvirae	Uroviricota	Caudoviricetes	Caudovirales	Autographiviridae	Przondovirus	VC_504_0	24
Klebsiella~phage~myPSH1235	RefSeq	Heunggongvirae	Uroviricota	Caudoviricetes	Caudovirales	Autographiviridae	Drulisvirus	VC_650_0	21
Klebsiella~phage~phiBO1E	RefSeq	Heunggongvirae	Uroviricota	Caudoviricetes	Caudovirales	Autographiviridae	Drulisvirus	VC_650_0	21
Klebsiella~phage~phiKO2	RefSeq	Heunggongvirae	Uroviricota	Caudoviricetes	Caudovirales	Siphoviridae	Unassigned	VC_416_0	2
Klebsiella~phage~phiKpS2	RefSeq	Heunggongvirae	Uroviricota	Caudoviricetes	Caudovirales	Autographiviridae	Drulisvirus	VC_650_0	21
Klebsiella~phage~vB_KleM_RaK2	RefSeq	Heunggongvirae	Uroviricota	Caudoviricetes	Caudovirales	Myoviridae	Alcyoneusvirus	VC_164_5	1
Klebsiella~phage~vB_Kp1	RefSeq	Heunggongvirae	Uroviricota	Caudoviricetes	Caudovirales	Autographiviridae	Przondovirus	VC_504_0	24
Klebsiella~phage~vB_KpnM_BIS47	RefSeq	Heunggongvirae	Uroviricota	Caudoviricetes	Caudovirales	Myoviridae	Mydovirus	VC_121_1	5
Klebsiella~phage~vB_KpnM_KB57	RefSeq	Heunggongvirae	Uroviricota	Caudoviricetes	Caudovirales	Myoviridae	Mydovirus	VC_121_1	5
Klebsiella~phage~vB_KpnM_KpS110	RefSeq	Heunggongvirae	Uroviricota	Caudoviricetes	Caudovirales	Ackermannviridae	Taipeivirus	VC_54_0	8
Klebsiella~phage~vB_KpnM_KpV477	RefSeq	Heunggongvirae	Uroviricota	Caudoviricetes	Caudovirales	Myoviridae	Jiaodavirus
Klebsiella~phage~vB_KpnM_KpV52	RefSeq	Heunggongvirae	Uroviricota	Caudoviricetes	Caudovirales	Myoviridae	Jedunavirus	VC_153_0	14
Klebsiella~phage~vB_KpnM_KpV79	RefSeq	Heunggongvirae	Uroviricota	Caudoviricetes	Caudovirales	Myoviridae	Jedunavirus	VC_153_0	14
Klebsiella~phage~vB_KpnP_BIS33	RefSeq	Heunggongvirae	Uroviricota	Caudoviricetes	Caudovirales	Autographiviridae	Przondovirus	VC_504_0	24
Klebsiella~phage~vB_KpnP_IL33	RefSeq	Heunggongvirae	Uroviricota	Caudoviricetes	Caudovirales	Autographiviridae	Przondovirus	VC_504_0	24
Klebsiella~phage~vB_KpnP_IME205	RefSeq	Heunggongvirae	Uroviricota	Caudoviricetes	Caudovirales	Autographiviridae	Przondovirus	VC_504_0	24
Klebsiella~phage~vB_KpnP_IME321	RefSeq	Heunggongvirae	Uroviricota	Caudoviricetes	Caudovirales	Autographiviridae	Przondovirus	VC_504_0	24
Klebsiella~phage~vB_KpnP_KpV289	RefSeq	Heunggongvirae	Uroviricota	Caudoviricetes	Caudovirales	Autographiviridae	Przondovirus	VC_504_0	24
Klebsiella~phage~vB_KpnP_KpV48	RefSeq	Heunggongvirae	Uroviricota	Caudoviricetes	Caudovirales	Autographiviridae	Drulisvirus	VC_650_0	21
Klebsiella~phage~vB_KpnP_KpV74	RefSeq	Heunggongvirae	Uroviricota	Caudoviricetes	Caudovirales	Autographiviridae	Drulisvirus	VC_650_0	21
Klebsiella~phage~vB_KpnP_KpV763	RefSeq	Heunggongvirae	Uroviricota	Caudoviricetes	Caudovirales	Autographiviridae	Przondovirus	VC_504_0	24
Klebsiella~phage~vB_KpnP_KpV766	RefSeq	Heunggongvirae	Uroviricota	Caudoviricetes	Caudovirales	Autographiviridae	Przondovirus	VC_504_0	24
Klebsiella~phage~vB_KpnP_KpV767	RefSeq	Heunggongvirae	Uroviricota	Caudoviricetes	Caudovirales	Autographiviridae	Przondovirus	VC_504_0	24
Klebsiella~phage~vB_KpnP_P184	RefSeq	Heunggongvirae	Uroviricota	Caudoviricetes	Caudovirales	Schitoviridae	Unassigned
Klebsiella~phage~vB_KpnP_PRA33	RefSeq	Heunggongvirae	Uroviricota	Caudoviricetes	Caudovirales	Autographiviridae	Przondovirus	VC_504_0	24
Klebsiella~phage~vB_KpnP_SU503	RefSeq	Heunggongvirae	Uroviricota	Caudoviricetes	Caudovirales	Autographiviridae	Drulisvirus	VC_650_0	21
Klebsiella~phage~vB_KpnP_SU552A	RefSeq	Heunggongvirae	Uroviricota	Caudoviricetes	Caudovirales	Autographiviridae	Drulisvirus	VC_650_0	21
Klebsiella~phage~vB_KpnS_15-38_KLPPOU149	RefSeq	Heunggongvirae	Uroviricota	Caudoviricetes	Caudovirales	Drexlerviridae	Webervirus	VC_496_0	34
Klebsiella~phage~vB_KpnS_Alina	RefSeq	Heunggongvirae	Uroviricota	Caudoviricetes	Caudovirales	Drexlerviridae	Webervirus	VC_496_0	34
Klebsiella~phage~vB_KpnS_Call	RefSeq	Heunggongvirae	Uroviricota	Caudoviricetes	Caudovirales	Drexlerviridae	Webervirus	VC_496_0	34
Klebsiella~phage~vB_KpnS_Domnhall	RefSeq	Heunggongvirae	Uroviricota	Caudoviricetes	Caudovirales	Drexlerviridae	Webervirus	VC_496_0	34
Klebsiella~phage~vB_KpnS_FZ10	RefSeq	Heunggongvirae	Uroviricota	Caudoviricetes	Caudovirales	Drexlerviridae	Webervirus	VC_496_0	34
Klebsiella~phage~vB_KpnS_IME279	RefSeq	Heunggongvirae	Uroviricota	Caudoviricetes	Caudovirales	Podoviridae	Sortsnevirus	VC_379_0	6
Klebsiella~phage~vB_KpnS_IMGroot	RefSeq	Heunggongvirae	Uroviricota	Caudoviricetes	Caudovirales	Drexlerviridae	Webervirus	VC_496_0	34
Klebsiella~phage~vB_KpnS_KpV522	RefSeq	Heunggongvirae	Uroviricota	Caudoviricetes	Caudovirales	Drexlerviridae	Webervirus	VC_496_0	34
Klebsiella~phage~vB_KpnS_SegesCirculi	RefSeq	Heunggongvirae	Uroviricota	Caudoviricetes	Caudovirales	Drexlerviridae	Webervirus	VC_496_0	34
Klebsiella~phage~vB_Kpn_F48	RefSeq	Heunggongvirae	Uroviricota	Caudoviricetes	Caudovirales	Myoviridae	Marfavirus
Klebsiella~phage~vB_Kpn_IME260	RefSeq	Heunggongvirae	Uroviricota	Caudoviricetes	Caudovirales	Demerecviridae	Sugarlandvirus	VC_142_0	2
Klebsiella~phage~vB_Kpns_ZX4	RefSeq	Unassigned	Unassigned	Unassigned	Unassigned	Unassigned	Unassigned	VC_152_0	24
Klebsiella~virus~0507KN21	RefSeq	Heunggongvirae	Uroviricota	Caudoviricetes	Caudovirales	Ackermannviridae	Taipeivirus	VC_54_0	8
Klebsiella~virus~KP32	RefSeq	Heunggongvirae	Uroviricota	Caudoviricetes	Caudovirales	Autographiviridae	Przondovirus	VC_504_0	24
Klebsiella~virus~KpS8	RefSeq	Heunggongvirae	Uroviricota	Caudoviricetes	Caudovirales	Myoviridae	Mydovirus	VC_121_1	5
Klebsiella~virus~KpV2811	RefSeq	Heunggongvirae	Uroviricota	Caudoviricetes	Caudovirales	Siphoviridae	Unassigned	VC_152_0	24
Klebsiella~virus~UPM~2146	RefSeq	Heunggongvirae	Uroviricota	Caudoviricetes	Caudovirales	Ackermannviridae	Taipeivirus	VC_54_0	8
Kluyvera~phage~Kvp1	RefSeq	Heunggongvirae	Uroviricota	Caudoviricetes	Caudovirales	Autographiviridae	Berlinvirus
Lactobacillus~phage~3-521	RefSeq	Heunggongvirae	Uroviricota	Caudoviricetes	Caudovirales	Herelleviridae	Watanabevirus	VC_333_2	1
Lactobacillus~phage~521B	RefSeq	Heunggongvirae	Uroviricota	Caudoviricetes	Caudovirales	Herelleviridae	Tybeckvirus	VC_334_0	2
Lactobacillus~phage~A2	RefSeq	Heunggongvirae	Uroviricota	Caudoviricetes	Caudovirales	Siphoviridae	Ashduovirus	VC_805_0	9
Lactobacillus~phage~ATCC~8014-B2	RefSeq	Heunggongvirae	Uroviricota	Caudoviricetes	Caudovirales	Siphoviridae	Douglaswolinvirus	VC_690_1	4
Lactobacillus~phage~BH1	RefSeq	Heunggongvirae	Uroviricota	Caudoviricetes	Caudovirales	Siphoviridae	Behunavirus	VC_805_0	9
Lactobacillus~phage~Bacchae	RefSeq	Heunggongvirae	Uroviricota	Caudoviricetes	Caudovirales	Herelleviridae	Harbinvirus	VC_333_0	4
Lactobacillus~phage~Bromius	RefSeq	Heunggongvirae	Uroviricota	Caudoviricetes	Caudovirales	Herelleviridae	Harbinvirus	VC_333_0	4
Lactobacillus~phage~CL1	RefSeq	Heunggongvirae	Uroviricota	Caudoviricetes	Caudovirales	Siphoviridae	Colunavirus
Lactobacillus~phage~CL2	RefSeq	Heunggongvirae	Uroviricota	Caudoviricetes	Caudovirales	Siphoviridae	Colunavirus
Lactobacillus~phage~Iacchus	RefSeq	Heunggongvirae	Uroviricota	Caudoviricetes	Caudovirales	Herelleviridae	Harbinvirus	VC_333_0	4
Lactobacillus~phage~J-1	RefSeq	Heunggongvirae	Uroviricota	Caudoviricetes	Caudovirales	Siphoviridae	Junavirus	VC_805_0	9
Lactobacillus~phage~JCL1032	RefSeq	Heunggongvirae	Uroviricota	Caudoviricetes	Caudovirales	Siphoviridae	Unassigned	VC_329_0	3
Lactobacillus~phage~KC5a	RefSeq	Heunggongvirae	Uroviricota	Caudoviricetes	Caudovirales	Myoviridae	Unassigned	VC_404_0	4
Lactobacillus~phage~LBR48	RefSeq	Heunggongvirae	Uroviricota	Caudoviricetes	Caudovirales	Myoviridae	Anamdongvirus	VC_113_0	2
Lactobacillus~phage~LF1	RefSeq	Heunggongvirae	Uroviricota	Caudoviricetes	Caudovirales	Siphoviridae	Lafunavirus	VC_806_0	2
Lactobacillus~phage~LJ	RefSeq	Heunggongvirae	Uroviricota	Caudoviricetes	Caudovirales	Siphoviridae	Junavirus	VC_805_0	9
Lactobacillus~phage~LL-H	RefSeq	Heunggongvirae	Uroviricota	Caudoviricetes	Caudovirales	Siphoviridae	Unassigned	VC_329_0	3
Lactobacillus~phage~Lb	RefSeq	Heunggongvirae	Uroviricota	Caudoviricetes	Caudovirales	Myoviridae	Heilongjiangvirus
Lactobacillus~phage~Lc-Nu	RefSeq	Heunggongvirae	Uroviricota	Caudoviricetes	Caudovirales	Siphoviridae	Lacnuvirus	VC_805_0	9
Lactobacillus~phage~Ld17	RefSeq	Heunggongvirae	Uroviricota	Caudoviricetes	Caudovirales	Siphoviridae	Cequinquevirus	VC_811_0	6
Lactobacillus~phage~Ld25A	RefSeq	Heunggongvirae	Uroviricota	Caudoviricetes	Caudovirales	Siphoviridae	Cequinquevirus	VC_811_0	6
Lactobacillus~phage~Ld3	RefSeq	Heunggongvirae	Uroviricota	Caudoviricetes	Caudovirales	Siphoviridae	Cequinquevirus	VC_811_0	6
Lactobacillus~phage~Ldl1	RefSeq	Heunggongvirae	Uroviricota	Caudoviricetes	Caudovirales	Siphoviridae	Lidleunavirus	VC_691_0	2
Lactobacillus~phage~Lenus	RefSeq	Heunggongvirae	Uroviricota	Caudoviricetes	Caudovirales	Siphoviridae	Lenusvirus	VC_690_0	3
Lactobacillus~phage~LfeInf	RefSeq	Heunggongvirae	Uroviricota	Caudoviricetes	Caudovirales	Herelleviridae	Hopescreekvirus
Lactobacillus~phage~LfeSau	RefSeq	Heunggongvirae	Uroviricota	Caudoviricetes	Caudovirales	Siphoviridae	Unassigned
Lactobacillus~phage~Lpa804	RefSeq	Heunggongvirae	Uroviricota	Caudoviricetes	Caudovirales	Herelleviridae	Harbinvirus	VC_333_1	3
Lactobacillus~phage~LpeD	RefSeq	Heunggongvirae	Uroviricota	Caudoviricetes	Caudovirales	Herelleviridae	Elpedvirus	VC_333_1	3
Lactobacillus~phage~Lrm1	RefSeq	Heunggongvirae	Uroviricota	Caudoviricetes	Caudovirales	Siphoviridae	Larmunavirus	VC_805_0	9
Lactobacillus~phage~Lv-1	RefSeq	Heunggongvirae	Uroviricota	Caudoviricetes	Caudovirales	Siphoviridae	Unassigned
Lactobacillus~phage~Maenad	RefSeq	Heunggongvirae	Uroviricota	Caudoviricetes	Caudovirales	Siphoviridae	Maenadvirus	VC_690_1	4
Lactobacillus~phage~Nyseid	RefSeq	Heunggongvirae	Uroviricota	Caudoviricetes	Caudovirales	Siphoviridae	Lenusvirus	VC_690_0	3
Lactobacillus~phage~P1	RefSeq	Heunggongvirae	Uroviricota	Caudoviricetes	Caudovirales	Siphoviridae	Maenadvirus	VC_690_1	4
Lactobacillus~phage~PL-1	RefSeq	Heunggongvirae	Uroviricota	Caudoviricetes	Caudovirales	Siphoviridae	Junavirus	VC_805_0	9
Lactobacillus~phage~PLE2	RefSeq	Heunggongvirae	Uroviricota	Caudoviricetes	Caudovirales	Siphoviridae	Pleeduovirus	VC_342_0	2
Lactobacillus~phage~PLE3	RefSeq	Heunggongvirae	Uroviricota	Caudoviricetes	Caudovirales	Siphoviridae	Pleetrevirus
Lactobacillus~phage~SA-C12	RefSeq	Heunggongvirae	Uroviricota	Caudoviricetes	Caudovirales	Siphoviridae	Lenusvirus	VC_690_0	3
Lactobacillus~phage~SAC12B	RefSeq	Heunggongvirae	Uroviricota	Caudoviricetes	Caudovirales	Herelleviridae	Tybeckvirus	VC_334_0	2
Lactobacillus~phage~Satyr	RefSeq	Heunggongvirae	Uroviricota	Caudoviricetes	Caudovirales	Siphoviridae	Maenadvirus	VC_690_1	4
Lactobacillus~phage~Semele	RefSeq	Heunggongvirae	Uroviricota	Caudoviricetes	Caudovirales	Herelleviridae	Harbinvirus	VC_333_0	4
Lactobacillus~phage~Sha1	RefSeq	Heunggongvirae	Uroviricota	Caudoviricetes	Caudovirales	Siphoviridae	Unassigned
Lactobacillus~phage~T25	RefSeq	Heunggongvirae	Uroviricota	Caudoviricetes	Caudovirales	Siphoviridae	Sukhumvitvirus	VC_805_0	9
Lactobacillus~phage~ViSo-2018a	RefSeq	Heunggongvirae	Uroviricota	Caudoviricetes	Caudovirales	Siphoviridae	Lidleunavirus	VC_691_0	2
Lactobacillus~phage~iA2	RefSeq	Heunggongvirae	Uroviricota	Caudoviricetes	Caudovirales	Siphoviridae	Iaduovirus	VC_342_0	2
Lactobacillus~phage~iLp1308	RefSeq	Heunggongvirae	Uroviricota	Caudoviricetes	Caudovirales	Siphoviridae	Colunavirus
Lactobacillus~phage~iLp84	RefSeq	Heunggongvirae	Uroviricota	Caudoviricetes	Caudovirales	Siphoviridae	Pleetrevirus
Lactobacillus~phage~phiAQ113	RefSeq	Heunggongvirae	Uroviricota	Caudoviricetes	Caudovirales	Myoviridae	Unassigned	VC_404_0	4
Lactobacillus~phage~phiAT3	RefSeq	Heunggongvirae	Uroviricota	Caudoviricetes	Caudovirales	Siphoviridae	Fattrevirus	VC_805_0	9
Lactobacillus~phage~phiJB	RefSeq	Heunggongvirae	Uroviricota	Caudoviricetes	Caudovirales	Siphoviridae	Unassigned	VC_329_0	3
Lactobacillus~phage~phiLdb	RefSeq	Heunggongvirae	Uroviricota	Caudoviricetes	Caudovirales	Siphoviridae	Cequinquevirus	VC_811_0	6
Lactobacillus~phage~phiPYB5	RefSeq	Heunggongvirae	Uroviricota	Caudoviricetes	Caudovirales	Siphoviridae	Unassigned	VC_806_0	2
Lactobacillus~phage~phiadh	RefSeq	Heunggongvirae	Uroviricota	Caudoviricetes	Caudovirales	Siphoviridae	Unassigned
Lactobacillus~phage~phig1e	RefSeq	Heunggongvirae	Uroviricota	Caudoviricetes	Caudovirales	Siphoviridae	Unassigned
Lactobacillus~phage~phi~jlb1	RefSeq	Heunggongvirae	Uroviricota	Caudoviricetes	Caudovirales	Myoviridae	Unassigned	VC_404_0	4
Lactobacillus~prophage~Lj771	RefSeq	Heunggongvirae	Uroviricota	Caudoviricetes	Caudovirales	Myoviridae	Unassigned	VC_404_0	4
Lactobacillus~prophage~Lj928	RefSeq	Heunggongvirae	Uroviricota	Caudoviricetes	Caudovirales	Siphoviridae	Unassigned
Lactobacillus~prophage~Lj965	RefSeq	Heunggongvirae	Uroviricota	Caudoviricetes	Caudovirales	Siphoviridae	Unassigned
Lactobacillus~virus~ATCC8014	RefSeq	Heunggongvirae	Uroviricota	Caudoviricetes	Caudovirales	Siphoviridae	Coetzeevirus	VC_696_0	3
Lactobacillus~virus~LLKu	RefSeq	Heunggongvirae	Uroviricota	Caudoviricetes	Caudovirales	Siphoviridae	Cequinquevirus	VC_811_0	6
Lactobacillus~virus~LP65	RefSeq	Heunggongvirae	Uroviricota	Caudoviricetes	Caudovirales	Herelleviridae	Salchichonvirus	VC_333_1	3
Lactobacillus~virus~Lb338-1	RefSeq	Heunggongvirae	Uroviricota	Caudoviricetes	Caudovirales	Herelleviridae	Mooreparkvirus
Lactobacillus~virus~c5	RefSeq	Heunggongvirae	Uroviricota	Caudoviricetes	Caudovirales	Siphoviridae	Cequinquevirus	VC_811_0	6
Lactobacillus~virus~phiJL1	RefSeq	Heunggongvirae	Uroviricota	Caudoviricetes	Caudovirales	Siphoviridae	Coetzeevirus	VC_696_0	3
Lactococcus~lactis~phage~P475	RefSeq	Heunggongvirae	Uroviricota	Caudoviricetes	Caudovirales	Siphoviridae	Skunavirus	VC_812_0	98
Lactococcus~lactis~phage~p272	RefSeq	Heunggongvirae	Uroviricota	Caudoviricetes	Caudovirales	Siphoviridae	Skunavirus	VC_812_0	98
Lactococcus~phage~05601	RefSeq	Heunggongvirae	Uroviricota	Caudoviricetes	Caudovirales	Siphoviridae	Skunavirus	VC_812_0	98
Lactococcus~phage~05802	RefSeq	Heunggongvirae	Uroviricota	Caudoviricetes	Caudovirales	Siphoviridae	Ceduovirus	VC_813_0	36
Lactococcus~phage~10W18	RefSeq	Heunggongvirae	Uroviricota	Caudoviricetes	Caudovirales	Siphoviridae	Skunavirus	VC_812_0	98
Lactococcus~phage~1358	RefSeq	Heunggongvirae	Uroviricota	Caudoviricetes	Caudovirales	Siphoviridae	Whiteheadvirus	VC_814_0	1
Lactococcus~phage~13W11L	RefSeq	Heunggongvirae	Uroviricota	Caudoviricetes	Caudovirales	Siphoviridae	Skunavirus	VC_812_0	98
Lactococcus~phage~16802	RefSeq	Heunggongvirae	Uroviricota	Caudoviricetes	Caudovirales	Siphoviridae	Skunavirus	VC_812_0	98
Lactococcus~phage~16W23	RefSeq	Heunggongvirae	Uroviricota	Caudoviricetes	Caudovirales	Siphoviridae	Skunavirus	VC_812_0	98
Lactococcus~phage~1706	RefSeq	Heunggongvirae	Uroviricota	Caudoviricetes	Caudovirales	Siphoviridae	Fremauxvirus	VC_226_0	2
Lactococcus~phage~20R03M	RefSeq	Heunggongvirae	Uroviricota	Caudoviricetes	Caudovirales	Siphoviridae	Ceduovirus	VC_813_0	36
Lactococcus~phage~28201	RefSeq	Heunggongvirae	Uroviricota	Caudoviricetes	Caudovirales	Siphoviridae	Unassigned
Lactococcus~phage~30804	RefSeq	Heunggongvirae	Uroviricota	Caudoviricetes	Caudovirales	Siphoviridae	Skunavirus	VC_812_0	98
Lactococcus~phage~340	RefSeq	Heunggongvirae	Uroviricota	Caudoviricetes	Caudovirales	Siphoviridae	Skunavirus	VC_812_0	98
Lactococcus~phage~37201	RefSeq	Heunggongvirae	Uroviricota	Caudoviricetes	Caudovirales	Siphoviridae	Skunavirus	VC_812_0	98
Lactococcus~phage~37203	RefSeq	Heunggongvirae	Uroviricota	Caudoviricetes	Caudovirales	Siphoviridae	Ceduovirus	VC_813_0	36
Lactococcus~phage~38503	RefSeq	Heunggongvirae	Uroviricota	Caudoviricetes	Caudovirales	Siphoviridae	Skunavirus	VC_812_0	98
Lactococcus~phage~38507	RefSeq	Heunggongvirae	Uroviricota	Caudoviricetes	Caudovirales	Siphoviridae	Skunavirus	VC_812_0	98
Lactococcus~phage~3R16S	RefSeq	Heunggongvirae	Uroviricota	Caudoviricetes	Caudovirales	Siphoviridae	Skunavirus	VC_812_0	98
Lactococcus~phage~50101	RefSeq	Heunggongvirae	Uroviricota	Caudoviricetes	Caudovirales	Siphoviridae	Unassigned	VC_698_0	7
Lactococcus~phage~50102	RefSeq	Heunggongvirae	Uroviricota	Caudoviricetes	Caudovirales	Siphoviridae	Ceduovirus	VC_813_0	36
Lactococcus~phage~50504	RefSeq	Heunggongvirae	Uroviricota	Caudoviricetes	Caudovirales	Siphoviridae	Ceduovirus	VC_813_0	36
Lactococcus~phage~50902	RefSeq	Heunggongvirae	Uroviricota	Caudoviricetes	Caudovirales	Siphoviridae	Vedamuthuvirus	VC_697_0	5
Lactococcus~phage~51701	RefSeq	Heunggongvirae	Uroviricota	Caudoviricetes	Caudovirales	Siphoviridae	Skunavirus	VC_812_0	98
Lactococcus~phage~5171F	RefSeq	Heunggongvirae	Uroviricota	Caudoviricetes	Caudovirales	Siphoviridae	Ceduovirus	VC_813_0	36
Lactococcus~phage~56003	RefSeq	Heunggongvirae	Uroviricota	Caudoviricetes	Caudovirales	Siphoviridae	Skunavirus	VC_812_0	98
Lactococcus~phage~56301	RefSeq	Heunggongvirae	Uroviricota	Caudoviricetes	Caudovirales	Siphoviridae	Skunavirus	VC_812_0	98
Lactococcus~phage~57001	RefSeq	Heunggongvirae	Uroviricota	Caudoviricetes	Caudovirales	Siphoviridae	Skunavirus	VC_812_0	98
Lactococcus~phage~62402	RefSeq	Heunggongvirae	Uroviricota	Caudoviricetes	Caudovirales	Siphoviridae	Ceduovirus	VC_813_0	36
Lactococcus~phage~62403	RefSeq	Heunggongvirae	Uroviricota	Caudoviricetes	Caudovirales	Siphoviridae	Ceduovirus	VC_813_0	36
Lactococcus~phage~62503	RefSeq	Heunggongvirae	Uroviricota	Caudoviricetes	Caudovirales	Siphoviridae	Vedamuthuvirus	VC_697_0	5
Lactococcus~phage~62601	RefSeq	Heunggongvirae	Uroviricota	Caudoviricetes	Caudovirales	Siphoviridae	Skunavirus	VC_812_0	98
Lactococcus~phage~62605	RefSeq	Heunggongvirae	Uroviricota	Caudoviricetes	Caudovirales	Siphoviridae	Skunavirus	VC_812_0	98
Lactococcus~phage~62606	RefSeq	Heunggongvirae	Uroviricota	Caudoviricetes	Caudovirales	Siphoviridae	Ceduovirus	VC_813_0	36
Lactococcus~phage~63301	RefSeq	Heunggongvirae	Uroviricota	Caudoviricetes	Caudovirales	Siphoviridae	Unassigned	VC_698_0	7
Lactococcus~phage~63302	RefSeq	Heunggongvirae	Uroviricota	Caudoviricetes	Caudovirales	Siphoviridae	Skunavirus	VC_812_0	98
Lactococcus~phage~66901	RefSeq	Heunggongvirae	Uroviricota	Caudoviricetes	Caudovirales	Siphoviridae	Skunavirus	VC_812_0	98
Lactococcus~phage~79201	RefSeq	Heunggongvirae	Uroviricota	Caudoviricetes	Caudovirales	Siphoviridae	Skunavirus	VC_812_0	98
Lactococcus~phage~88605	RefSeq	Heunggongvirae	Uroviricota	Caudoviricetes	Caudovirales	Siphoviridae	Skunavirus	VC_812_0	98
Lactococcus~phage~8V08	RefSeq	Heunggongvirae	Uroviricota	Caudoviricetes	Caudovirales	Siphoviridae	Skunavirus	VC_812_0	98
Lactococcus~phage~936	RefSeq	Heunggongvirae	Uroviricota	Caudoviricetes	Caudovirales	Siphoviridae	Skunavirus	VC_812_0	98
Lactococcus~phage~936~group~phage~Phi109	RefSeq	Heunggongvirae	Uroviricota	Caudoviricetes	Caudovirales	Siphoviridae	Skunavirus	VC_812_0	98
Lactococcus~phage~936~group~phage~Phi155	RefSeq	Heunggongvirae	Uroviricota	Caudoviricetes	Caudovirales	Siphoviridae	Skunavirus	VC_812_0	98
Lactococcus~phage~936~group~phage~Phi19.3	RefSeq	Heunggongvirae	Uroviricota	Caudoviricetes	Caudovirales	Siphoviridae	Skunavirus	VC_812_0	98
Lactococcus~phage~936~group~phage~Phi4.2	RefSeq	Heunggongvirae	Uroviricota	Caudoviricetes	Caudovirales	Siphoviridae	Skunavirus	VC_812_0	98
Lactococcus~phage~936~group~phage~Phi44	RefSeq	Heunggongvirae	Uroviricota	Caudoviricetes	Caudovirales	Siphoviridae	Skunavirus	VC_812_0	98
Lactococcus~phage~936~group~phage~Phi5.12	RefSeq	Heunggongvirae	Uroviricota	Caudoviricetes	Caudovirales	Siphoviridae	Skunavirus	VC_812_0	98
Lactococcus~phage~936~group~phage~Phi91127	RefSeq	Heunggongvirae	Uroviricota	Caudoviricetes	Caudovirales	Siphoviridae	Skunavirus	VC_812_0	98
Lactococcus~phage~936~group~phage~PhiA.16	RefSeq	Heunggongvirae	Uroviricota	Caudoviricetes	Caudovirales	Siphoviridae	Skunavirus	VC_812_0	98
Lactococcus~phage~936~group~phage~PhiB1127	RefSeq	Heunggongvirae	Uroviricota	Caudoviricetes	Caudovirales	Siphoviridae	Skunavirus	VC_812_0	98
Lactococcus~phage~936~group~phage~PhiE1127	RefSeq	Heunggongvirae	Uroviricota	Caudoviricetes	Caudovirales	Siphoviridae	Skunavirus	VC_812_0	98
Lactococcus~phage~936~group~phage~PhiF0139	RefSeq	Heunggongvirae	Uroviricota	Caudoviricetes	Caudovirales	Siphoviridae	Skunavirus	VC_812_0	98
Lactococcus~phage~936~group~phage~PhiJF1	RefSeq	Heunggongvirae	Uroviricota	Caudoviricetes	Caudovirales	Siphoviridae	Skunavirus	VC_812_0	98
Lactococcus~phage~936~group~phage~PhiL.18	RefSeq	Heunggongvirae	Uroviricota	Caudoviricetes	Caudovirales	Siphoviridae	Skunavirus	VC_812_0	98
Lactococcus~phage~936~group~phage~PhiL.6	RefSeq	Heunggongvirae	Uroviricota	Caudoviricetes	Caudovirales	Siphoviridae	Skunavirus	VC_812_0	98
Lactococcus~phage~936~group~phage~PhiLj	RefSeq	Heunggongvirae	Uroviricota	Caudoviricetes	Caudovirales	Siphoviridae	Skunavirus	VC_812_0	98
Lactococcus~phage~936~group~phage~PhiM1127	RefSeq	Heunggongvirae	Uroviricota	Caudoviricetes	Caudovirales	Siphoviridae	Skunavirus	VC_812_0	98
Lactococcus~phage~936~group~phage~PhiS0139	RefSeq	Heunggongvirae	Uroviricota	Caudoviricetes	Caudovirales	Siphoviridae	Skunavirus	VC_812_0	98
Lactococcus~phage~949	RefSeq	Heunggongvirae	Uroviricota	Caudoviricetes	Caudovirales	Siphoviridae	Audreyjarvisvirus	VC_369_0	7
Lactococcus~phage~96401	RefSeq	Heunggongvirae	Uroviricota	Caudoviricetes	Caudovirales	Siphoviridae	Skunavirus	VC_812_0	98
Lactococcus~phage~96403	RefSeq	Heunggongvirae	Uroviricota	Caudoviricetes	Caudovirales	Siphoviridae	Skunavirus	VC_812_0	98
Lactococcus~phage~96603	RefSeq	Heunggongvirae	Uroviricota	Caudoviricetes	Caudovirales	Siphoviridae	Skunavirus	VC_812_0	98
Lactococcus~phage~98201	RefSeq	Heunggongvirae	Uroviricota	Caudoviricetes	Caudovirales	Siphoviridae	Unassigned
Lactococcus~phage~AM1	RefSeq	Heunggongvirae	Uroviricota	Caudoviricetes	Caudovirales	Siphoviridae	Audreyjarvisvirus	VC_369_0	7
[truncated: 17,450 more rows]
