# Supplementary material for: Auxiliary Metabolic Gene Functions in Pelagic and Benthic Viruses of the Baltic Sea
Source: Front Microbiol. 2022 Jul 7;13:863620. doi: 10.3389/fmicb.2022.863620 (PMC9301287; doi:10.3389/fmicb.2022.863620)
Supplement: Supplementary file 5 [file Data_Sheet_5.CSV]

gene	scaffold	AMG.KO	AMG.KO.name	Pfam	Pfam.name	Station	Metabolism	Pathway	source
k127_298234 flag=1 multi=25.0000 len=5270_6	k127_298234 flag=1 multi=25.0000 len=5270	K00619	argA; amino-acid N-acetyltransferase [EC:2.3.1.1]	PF00583.25	Acetyltransferase (GNAT) family	ERR2206751	Amino acid metabolism	Arginine biosynthesis	water
k127_293833 flag=1 multi=5.0000 len=4126_6	k127_293833 flag=1 multi=5.0000 len=4126	K00067	"rfbD, rmlD; dTDP-4-dehydrorhamnose reductase [EC:1.1.1.133]"	PF04321.17	RmlD substrate binding domain	ERR2206751	NA	NA	water
k127_445338 flag=0 multi=28.0378 len=73532_25	k127_445338 flag=0 multi=28.0378 len=73532	K13821	"putA; RHH-type transcriptional regulator, proline utilization regulon repressor / proline dehydrogenase / delta 1-pyrroline-5-carboxylate dehydrogenase [EC:1.5.5.2 1.2.1.88]"	PF00171.22	Aldehyde dehydrogenase family	ERR2206751	Amino acid metabolism	NA	water
k127_445338 flag=0 multi=28.0378 len=73532_76	k127_445338 flag=0 multi=28.0378 len=73532	K00507	"SCD, desC; stearoyl-CoA desaturase (Delta-9 desaturase) [EC:1.14.19.1]"			ERR2206751	Amino acid metabolism	NA	water
k127_579469 flag=1 multi=4.0000 len=3734_4	k127_579469 flag=1 multi=4.0000 len=3734	K01710	"E4.2.1.46, rfbB, rffG; dTDP-glucose 4,6-dehydratase [EC:4.2.1.46]"	PF01370.21	NAD dependent epimerase/dehydratase family	ERR2206751	NA	NA	water
k127_614696 flag=1 multi=5.0000 len=3817_11	k127_614696 flag=1 multi=5.0000 len=3817	K21480	"HO, pbsA1, hmuO; heme oxygenase (biliverdin-producing, ferredoxin) [EC:1.14.15.20]"	PF01126.20	Heme oxygenase	ERR2206751	Metabolism of cofactors and vitamins	Porphyrin and chlorophyll metabolism	water
k127_225279 flag=1 multi=7.0000 len=4446_4	k127_225279 flag=1 multi=7.0000 len=4446	K00355	NQO1; NAD(P)H dehydrogenase (quinone) [EC:1.6.5.2]	PF02525.17	Flavodoxin-like fold	ERR2206751	Metabolism of cofactors and vitamins	Ubiquinone and other terpenoid-quinone biosynthesis	water
k127_500060 flag=0 multi=29.9912 len=32977_18	k127_500060 flag=0 multi=29.9912 len=32977	K00012	"UGDH, ugd; UDPglucose 6-dehydrogenase [EC:1.1.1.22]"	PF00984.19	"UDP-glucose/GDP-mannose dehydrogenase family, central domain"	ERR2206751	Carbohydrate metabolism	NA	water
k127_500060 flag=0 multi=29.9912 len=32977_22	k127_500060 flag=0 multi=29.9912 len=32977	K00287	"DHFR, folA; dihydrofolate reductase [EC:1.5.1.3]"	PF00186.19	Dihydrofolate reductase	ERR2206751	Carbohydrate metabolism	NA	water
k127_500060 flag=0 multi=29.9912 len=32977_44	k127_500060 flag=0 multi=29.9912 len=32977	K01255	"CARP, pepA; leucyl aminopeptidase [EC:3.4.11.1]"	PF00883.21	"Cytosol aminopeptidase family, catalytic domain"	ERR2206751	Carbohydrate metabolism	NA	water
k127_500060 flag=0 multi=29.9912 len=32977_46	k127_500060 flag=0 multi=29.9912 len=32977	K01243	"mtnN, mtn, pfs; adenosylhomocysteine nucleosidase [EC:3.2.2.9]"	PF01048.20	Phosphorylase superfamily	ERR2206751	Carbohydrate metabolism	NA	water
k127_205280 flag=0 multi=7.9362 len=3530_6	k127_205280 flag=0 multi=7.9362 len=3530	K01652	"E2.2.1.6L, ilvB, ilvG, ilvI; acetolactate synthase I/II/III large subunit [EC:2.2.1.6]"	PF02776.18	"Thiamine pyrophosphate enzyme, N-terminal TPP binding domain"	ERR2206751	NA	NA	water
k127_627766 flag=0 multi=12.9836 len=7424_2	k127_627766 flag=0 multi=12.9836 len=7424	K00007	dalD; D-arabinitol 4-dehydrogenase [EC:1.1.1.11]	PF08125.13	Mannitol dehydrogenase C-terminal domain	ERR2206751	Carbohydrate metabolism	NA	water
k127_693921 flag=1 multi=8.0000 len=5196_11	k127_693921 flag=1 multi=8.0000 len=5196	K01711	"gmd, GMDS; GDPmannose 4,6-dehydratase [EC:4.2.1.47]"	PF16363.5	"GDP-mannose 4,6 dehydratase"	ERR2206752	Carbohydrate metabolism	NA	water
k127_9433 flag=1 multi=7.0000 len=3666_5	k127_9433 flag=1 multi=7.0000 len=3666	K09457	queF; 7-cyano-7-deazaguanine reductase [EC:1.7.1.13]	PF14489.6	QueF-like protein	ERR2206752	Metabolism of cofactors and vitamins	Folate biosynthesis	water
k127_827019 flag=1 multi=5.0000 len=7292_5	k127_827019 flag=1 multi=5.0000 len=7292	K09882	cobS; cobaltochelatase CobS [EC:6.6.1.2]	PF07728.14	AAA domain (dynein-related subfamily)	ERR2206752	Metabolism of cofactors and vitamins	Porphyrin and chlorophyll metabolism	water
k127_520422 flag=0 multi=29.0000 len=4801_9	k127_520422 flag=0 multi=29.0000 len=4801	K00621	"GNPNAT1, GNA1; glucosamine-phosphate N-acetyltransferase [EC:2.3.1.4]"	PF00583.25	Acetyltransferase (GNAT) family	ERR2206752	Carbohydrate metabolism	Amino sugar and nucleotide sugar metabolism	water
k127_197837 flag=0 multi=37.0000 len=9835_9	k127_197837 flag=0 multi=37.0000 len=9835	K01711	"gmd, GMDS; GDPmannose 4,6-dehydratase [EC:4.2.1.47]"	PF16363.5	"GDP-mannose 4,6 dehydratase"	ERR2206752	Carbohydrate metabolism	NA	water
k127_1066054 flag=3 multi=16.0005 len=31419_29	k127_1066054 flag=3 multi=16.0005 len=31419	K00558	"DNMT1, dcm; DNA (cytosine-5)-methyltransferase 1 [EC:2.1.1.37]"	PF00145.17	C-5 cytosine-specific DNA methylase	ERR2206752	Amino acid metabolism	Cysteine and methionine metabolism	water
k127_238308 flag=1 multi=6.0000 len=5567_11	k127_238308 flag=1 multi=6.0000 len=5567	K09882	cobS; cobaltochelatase CobS [EC:6.6.1.2]	PF07728.14	AAA domain (dynein-related subfamily)	ERR2206752	Metabolism of cofactors and vitamins	Porphyrin and chlorophyll metabolism	water
k127_925325 flag=1 multi=3.0000 len=3167_3	k127_925325 flag=1 multi=3.0000 len=3167	K00012	"UGDH, ugd; UDPglucose 6-dehydrogenase [EC:1.1.1.22]"	PF00984.19	"UDP-glucose/GDP-mannose dehydrogenase family, central domain"	ERR2206752	Carbohydrate metabolism	NA	water
k127_925325 flag=1 multi=3.0000 len=3167_5	k127_925325 flag=1 multi=3.0000 len=3167	K01243	"mtnN, mtn, pfs; adenosylhomocysteine nucleosidase [EC:3.2.2.9]"			ERR2206752	Carbohydrate metabolism	NA	water
k127_70910 flag=0 multi=31.9526 len=6665_7	k127_70910 flag=0 multi=31.9526 len=6665	K16011	"algA, xanB, rfbA, wbpW, pslB; mannose-1-phosphate guanylyltransferase / mannose-6-phosphate isomerase [EC:2.7.7.13 5.3.1.8]"	PF01050.18	Mannose-6-phosphate isomerase	ERR2206752	Carbohydrate metabolism	NA	water
k127_334085 flag=0 multi=26.9419 len=9078_12	k127_334085 flag=0 multi=26.9419 len=9078	K02377	"TSTA3, fcl; GDP-L-fucose synthase [EC:1.1.1.271]"	PF01370.21	NAD dependent epimerase/dehydratase family	ERR2206752	Carbohydrate metabolism	NA	water
k127_774277 flag=1 multi=6.0000 len=4204_4	k127_774277 flag=1 multi=6.0000 len=4204	K00018	hprA; glycerate dehydrogenase [EC:1.1.1.29]			ERR2206752	NA	NA	water
k127_293688 flag=1 multi=7.0000 len=6180_7	k127_293688 flag=1 multi=7.0000 len=6180	K09882	cobS; cobaltochelatase CobS [EC:6.6.1.2]	PF07728.14	AAA domain (dynein-related subfamily)	ERR2206752	Metabolism of cofactors and vitamins	Porphyrin and chlorophyll metabolism	water
k127_256248 flag=1 multi=9.0000 len=3806_3	k127_256248 flag=1 multi=9.0000 len=3806	K10026	queE; 7-carboxy-7-deazaguanine synthase [EC:4.3.99.3]			ERR2206752	Metabolism of cofactors and vitamins	Folate biosynthesis	water
k127_323316 flag=1 multi=6.0000 len=5842_3	k127_323316 flag=1 multi=6.0000 len=5842	K00568	ubiG; 2-polyprenyl-6-hydroxyphenyl methylase / 3-demethylubiquinone-9 3-methyltransferase [EC:2.1.1.222 2.1.1.64]	PF13489.6	Methyltransferase domain	ERR2206752	Metabolism of cofactors and vitamins	Ubiquinone and other terpenoid-quinone biosynthesis	water
k127_323316 flag=1 multi=6.0000 len=5842_8	k127_323316 flag=1 multi=6.0000 len=5842	K14652	"ribBA; 3,4-dihydroxy 2-butanone 4-phosphate synthase / GTP cyclohydrolase II [EC:4.1.99.12 3.5.4.25]"	PF00926.19	"3,4-dihydroxy-2-butanone 4-phosphate synthase"	ERR2206752	Metabolism of cofactors and vitamins	Ubiquinone and other terpenoid-quinone biosynthesis	water
k127_221645 flag=0 multi=20.0000 len=8198_3	k127_221645 flag=0 multi=20.0000 len=8198	K09882	cobS; cobaltochelatase CobS [EC:6.6.1.2]			ERR2206752	Metabolism of cofactors and vitamins	Porphyrin and chlorophyll metabolism	water
k127_270935 flag=0 multi=20.5769 len=4941_1	k127_270935 flag=0 multi=20.5769 len=4941	K10026	queE; 7-carboxy-7-deazaguanine synthase [EC:4.3.99.3]	PF13353.6	4Fe-4S single cluster domain	ERR2206752	Metabolism of cofactors and vitamins	Folate biosynthesis	water
k127_802989 flag=0 multi=22.7823 len=5281_5	k127_802989 flag=0 multi=22.7823 len=5281	K01080	PLPP1_2_3; phosphatidate phosphatase [EC:3.1.3.4]	PF01569.21	PAP2 superfamily	ERR2206753	Lipid metabolism	NA	water
k127_568269 flag=1 multi=6.0000 len=4722_5	k127_568269 flag=1 multi=6.0000 len=4722	K09882	cobS; cobaltochelatase CobS [EC:6.6.1.2]	PF07728.14	AAA domain (dynein-related subfamily)	ERR2206753	Metabolism of cofactors and vitamins	Porphyrin and chlorophyll metabolism	water
k127_852890 flag=0 multi=14.0000 len=8825_9	k127_852890 flag=0 multi=14.0000 len=8825	K00558	"DNMT1, dcm; DNA (cytosine-5)-methyltransferase 1 [EC:2.1.1.37]"	PF00145.17	C-5 cytosine-specific DNA methylase	ERR2206753	Amino acid metabolism	Cysteine and methionine metabolism	water
k127_436053 flag=1 multi=3.0000 len=4097_3	k127_436053 flag=1 multi=3.0000 len=4097	K01738	cysK; cysteine synthase [EC:2.5.1.47]	PF00291.25	Pyridoxal-phosphate dependent enzyme	ERR2206753	NA	NA	water
k127_2675 flag=0 multi=17.4350 len=3281_2	k127_2675 flag=0 multi=17.4350 len=3281	K01939	"purA, ADSS; adenylosuccinate synthase [EC:6.3.4.4]"	PF00709.21	Adenylosuccinate synthetase	ERR2206753	NA	NA	water
k127_793338 flag=1 multi=7.0000 len=3527_4	k127_793338 flag=1 multi=7.0000 len=3527	K00134	"GAPDH, gapA; glyceraldehyde 3-phosphate dehydrogenase [EC:1.2.1.12]"	PF02800.20	"Glyceraldehyde 3-phosphate dehydrogenase, C-terminal domain"	ERR2206753	NA	NA	water
k127_432700 flag=1 multi=8.0000 len=3975_2	k127_432700 flag=1 multi=8.0000 len=3975	K01939	"purA, ADSS; adenylosuccinate synthase [EC:6.3.4.4]"	PF00709.21	Adenylosuccinate synthetase	ERR2206753	NA	NA	water
k127_897068 flag=1 multi=5.0000 len=3367_3	k127_897068 flag=1 multi=5.0000 len=3367	K06920	queC; 7-cyano-7-deazaguanine synthase [EC:6.3.4.20]			ERR2206753	Metabolism of cofactors and vitamins	Folate biosynthesis	water
k127_1079999 flag=1 multi=6.0000 len=3478_2	k127_1079999 flag=1 multi=6.0000 len=3478	K00558	"DNMT1, dcm; DNA (cytosine-5)-methyltransferase 1 [EC:2.1.1.37]"	PF00145.17	C-5 cytosine-specific DNA methylase	ERR2206753	Amino acid metabolism	Cysteine and methionine metabolism	water
k127_124625 flag=1 multi=6.0000 len=9812_1	k127_124625 flag=1 multi=6.0000 len=9812	K00558	"DNMT1, dcm; DNA (cytosine-5)-methyltransferase 1 [EC:2.1.1.37]"			ERR2206755	Amino acid metabolism	Cysteine and methionine metabolism	water
k127_190410 flag=1 multi=13.0000 len=32464_12	k127_190410 flag=1 multi=13.0000 len=32464	K00558	"DNMT1, dcm; DNA (cytosine-5)-methyltransferase 1 [EC:2.1.1.37]"	PF00145.17	C-5 cytosine-specific DNA methylase	ERR2206755	Amino acid metabolism	Cysteine and methionine metabolism	water
k127_44411 flag=1 multi=6.0000 len=3978_4	k127_44411 flag=1 multi=6.0000 len=3978	K16011	"algA, xanB, rfbA, wbpW, pslB; mannose-1-phosphate guanylyltransferase / mannose-6-phosphate isomerase [EC:2.7.7.13 5.3.1.8]"	PF01050.18	Mannose-6-phosphate isomerase	ERR2206755	Carbohydrate metabolism	NA	water
k127_374912 flag=0 multi=26.9389 len=4805_3	k127_374912 flag=0 multi=26.9389 len=4805	K06211	"nadR; HTH-type transcriptional regulator, transcriptional repressor of NAD biosynthesis genes [EC:2.7.7.1 2.7.1.22]"	PF13521.6	AAA domain	ERR2206755	Metabolism of cofactors and vitamins	Nicotinate and nicotinamide metabolism	water
k127_319333 flag=0 multi=12.8462 len=4140_3	k127_319333 flag=0 multi=12.8462 len=4140	K09882	cobS; cobaltochelatase CobS [EC:6.6.1.2]	PF07728.14	AAA domain (dynein-related subfamily)	ERR2206755	Metabolism of cofactors and vitamins	Porphyrin and chlorophyll metabolism	water
k127_439120 flag=0 multi=35.8079 len=3428_2	k127_439120 flag=0 multi=35.8079 len=3428	K01738	cysK; cysteine synthase [EC:2.5.1.47]	PF00291.25	Pyridoxal-phosphate dependent enzyme	ERR2206755	NA	NA	water
k127_417137 flag=0 multi=6.0180 len=3246_4	k127_417137 flag=0 multi=6.0180 len=3246	K09882	cobS; cobaltochelatase CobS [EC:6.6.1.2]	PF07728.14	AAA domain (dynein-related subfamily)	ERR2206755	Metabolism of cofactors and vitamins	Porphyrin and chlorophyll metabolism	water
k127_35675 flag=1 multi=6.0000 len=6149_11	k127_35675 flag=1 multi=6.0000 len=6149	K17398	DNMT3A; DNA (cytosine-5)-methyltransferase 3A [EC:2.1.1.37]	PF00145.17	C-5 cytosine-specific DNA methylase	ERR2206755	Amino acid metabolism	Cysteine and methionine metabolism	water
k127_245699 flag=1 multi=6.9807 len=3234_3	k127_245699 flag=1 multi=6.9807 len=3234	K00558	"DNMT1, dcm; DNA (cytosine-5)-methyltransferase 1 [EC:2.1.1.37]"	PF00145.17	C-5 cytosine-specific DNA methylase	ERR2206755	Amino acid metabolism	Cysteine and methionine metabolism	water
k127_269245 flag=0 multi=5.9908 len=5542_6	k127_269245 flag=0 multi=5.9908 len=5542	K00558	"DNMT1, dcm; DNA (cytosine-5)-methyltransferase 1 [EC:2.1.1.37]"	PF00145.17	C-5 cytosine-specific DNA methylase	ERR2206755	Amino acid metabolism	Cysteine and methionine metabolism	water
k127_361201 flag=1 multi=7.0000 len=5265_2	k127_361201 flag=1 multi=7.0000 len=5265	K00737	"MGAT3; beta-1,4-mannosyl-glycoprotein beta-1,4-N-acetylglucosaminyltransferase [EC:2.4.1.144]"	PF04724.13	Glycosyltransferase family 17	ERR2206755	Glycan biosynthesis and metabolism	N-Glycan biosynthesis	water
k127_599113 flag=0 multi=8.0000 len=3686_5	k127_599113 flag=0 multi=8.0000 len=3686	K00472	P4HA; prolyl 4-hydroxylase [EC:1.14.11.2]	PF13640.6	2OG-Fe(II) oxygenase superfamily	ERR2206755	Amino acid metabolism	Arginine and proline metabolism	water
k127_322622 flag=1 multi=16.0000 len=55207_29	k127_322622 flag=1 multi=16.0000 len=55207	K00558	"DNMT1, dcm; DNA (cytosine-5)-methyltransferase 1 [EC:2.1.1.37]"	PF00145.17	C-5 cytosine-specific DNA methylase	ERR2206755	Amino acid metabolism	Cysteine and methionine metabolism	water
k127_322622 flag=1 multi=16.0000 len=55207_37	k127_322622 flag=1 multi=16.0000 len=55207	K17398	DNMT3A; DNA (cytosine-5)-methyltransferase 3A [EC:2.1.1.37]	PF00145.17	C-5 cytosine-specific DNA methylase	ERR2206755	Amino acid metabolism	Cysteine and methionine metabolism	water
k127_322622 flag=1 multi=16.0000 len=55207_38	k127_322622 flag=1 multi=16.0000 len=55207	K17398	DNMT3A; DNA (cytosine-5)-methyltransferase 3A [EC:2.1.1.37]	PF00145.17	C-5 cytosine-specific DNA methylase	ERR2206755	Amino acid metabolism	Cysteine and methionine metabolism	water
k127_75236 flag=1 multi=8.0000 len=4225_3	k127_75236 flag=1 multi=8.0000 len=4225	K00558	"DNMT1, dcm; DNA (cytosine-5)-methyltransferase 1 [EC:2.1.1.37]"	PF00145.17	C-5 cytosine-specific DNA methylase	ERR2206755	Amino acid metabolism	Cysteine and methionine metabolism	water
k127_32089 flag=0 multi=60.9837 len=36972_43	k127_32089 flag=0 multi=60.9837 len=36972	K00820	"glmS, GFPT; glutamine---fructose-6-phosphate transaminase (isomerizing) [EC:2.6.1.16]"	PF13522.6	Glutamine amidotransferase domain	ERR2206756	NA	NA	water
k127_269340 flag=1 multi=9.1475 len=3252_1	k127_269340 flag=1 multi=9.1475 len=3252	K00558	"DNMT1, dcm; DNA (cytosine-5)-methyltransferase 1 [EC:2.1.1.37]"	PF00145.17	C-5 cytosine-specific DNA methylase	ERR2206756	Amino acid metabolism	Cysteine and methionine metabolism	water
k127_471083 flag=0 multi=13.9763 len=5615_2	k127_471083 flag=0 multi=13.9763 len=5615	K00558	"DNMT1, dcm; DNA (cytosine-5)-methyltransferase 1 [EC:2.1.1.37]"	PF00145.17	C-5 cytosine-specific DNA methylase	ERR2206756	Amino acid metabolism	Cysteine and methionine metabolism	water
k127_19761 flag=1 multi=7.0000 len=9839_9	k127_19761 flag=1 multi=7.0000 len=9839	K00568	ubiG; 2-polyprenyl-6-hydroxyphenyl methylase / 3-demethylubiquinone-9 3-methyltransferase [EC:2.1.1.222 2.1.1.64]	PF13489.6	Methyltransferase domain	ERR2206756	Metabolism of cofactors and vitamins	Ubiquinone and other terpenoid-quinone biosynthesis	water
k127_359156 flag=1 multi=9.0000 len=4119_1	k127_359156 flag=1 multi=9.0000 len=4119	K06920	queC; 7-cyano-7-deazaguanine synthase [EC:6.3.4.20]	PF06508.13	Queuosine biosynthesis protein QueC	ERR2206756	Metabolism of cofactors and vitamins	Folate biosynthesis	water
k127_747657 flag=0 multi=22.9654 len=3308_3	k127_747657 flag=0 multi=22.9654 len=3308	K00390	cysH; phosphoadenosine phosphosulfate reductase [EC:1.8.4.8 1.8.4.10]	PF01507.19	Phosphoadenosine phosphosulfate reductase family	ERR2206756	Energy metabolism	Sulfur metabolism	water
k127_265651 flag=1 multi=12.0000 len=6716_2	k127_265651 flag=1 multi=12.0000 len=6716	K09882	cobS; cobaltochelatase CobS [EC:6.6.1.2]			ERR2206756	Metabolism of cofactors and vitamins	Porphyrin and chlorophyll metabolism	water
k127_265651 flag=1 multi=12.0000 len=6716_3	k127_265651 flag=1 multi=12.0000 len=6716	K09883	cobT; cobaltochelatase CobT [EC:6.6.1.2]			ERR2206756	Metabolism of cofactors and vitamins	Porphyrin and chlorophyll metabolism	water
k127_253947 flag=1 multi=6.0000 len=5272_6	k127_253947 flag=1 multi=6.0000 len=5272	K02703	psbA; photosystem II P680 reaction center D1 protein [EC:1.10.3.9]	PF00124.19	Photosynthetic reaction centre protein	ERR2206756	Energy metabolism	Photosynthesis	water
k127_200167 flag=1 multi=6.0000 len=4320_5	k127_200167 flag=1 multi=6.0000 len=4320	K01939	"purA, ADSS; adenylosuccinate synthase [EC:6.3.4.4]"	PF00709.21	Adenylosuccinate synthetase	ERR2206756	NA	NA	water
k127_381525 flag=0 multi=18.0000 len=4866_2	k127_381525 flag=0 multi=18.0000 len=4866	K00012	"UGDH, ugd; UDPglucose 6-dehydrogenase [EC:1.1.1.22]"	PF03721.14	"UDP-glucose/GDP-mannose dehydrogenase family, NAD binding domain"	ERR2206756	Carbohydrate metabolism	NA	water
k127_272335 flag=1 multi=12.0000 len=8255_16	k127_272335 flag=1 multi=12.0000 len=8255	K22316	rhnA-cobC; ribonuclease H / adenosylcobalamin/alpha-ribazole phosphatase [EC:3.1.26.4 3.1.3.73]	PF13456.6	Reverse transcriptase-like	ERR2206756	Metabolism of cofactors and vitamins	Porphyrin and chlorophyll metabolism	water
k127_117954 flag=0 multi=13.0000 len=4238_4	k127_117954 flag=0 multi=13.0000 len=4238	K02843	"waaF, rfaF; heptosyltransferase II [EC:2.4.-.-]"			ERR2206756	Glycan biosynthesis and metabolism	Lipopolysaccharide biosynthesis	water
k127_645662 flag=0 multi=30.9214 len=7764_7	k127_645662 flag=0 multi=30.9214 len=7764	K00568	ubiG; 2-polyprenyl-6-hydroxyphenyl methylase / 3-demethylubiquinone-9 3-methyltransferase [EC:2.1.1.222 2.1.1.64]	PF13489.6	Methyltransferase domain	ERR2206756	Metabolism of cofactors and vitamins	Ubiquinone and other terpenoid-quinone biosynthesis	water
k127_657806 flag=1 multi=10.0000 len=4494_4	k127_657806 flag=1 multi=10.0000 len=4494	K00012	"UGDH, ugd; UDPglucose 6-dehydrogenase [EC:1.1.1.22]"	PF03721.14	"UDP-glucose/GDP-mannose dehydrogenase family, NAD binding domain"	ERR2206756	Carbohydrate metabolism	NA	water
k127_9392 flag=0 multi=20.0000 len=46553_35	k127_9392 flag=0 multi=20.0000 len=46553	K03429	"ugtP; processive 1,2-diacylglycerol beta-glucosyltransferase [EC:2.4.1.315]"			ERR2206756	Lipid metabolism	Glycerolipid metabolism	water
k127_594587 flag=0 multi=9.2278 len=3442_5	k127_594587 flag=0 multi=9.2278 len=3442	K00558	"DNMT1, dcm; DNA (cytosine-5)-methyltransferase 1 [EC:2.1.1.37]"	PF00145.17	C-5 cytosine-specific DNA methylase	ERR2206756	Amino acid metabolism	Cysteine and methionine metabolism	water
k127_258194 flag=0 multi=13.9859 len=9351_3	k127_258194 flag=0 multi=13.9859 len=9351	K00558	"DNMT1, dcm; DNA (cytosine-5)-methyltransferase 1 [EC:2.1.1.37]"	PF00145.17	C-5 cytosine-specific DNA methylase	ERR2206756	Amino acid metabolism	Cysteine and methionine metabolism	water
k127_675483 flag=0 multi=8.9627 len=4420_5	k127_675483 flag=0 multi=8.9627 len=4420	K00558	"DNMT1, dcm; DNA (cytosine-5)-methyltransferase 1 [EC:2.1.1.37]"	PF00145.17	C-5 cytosine-specific DNA methylase	ERR2206756	Amino acid metabolism	Cysteine and methionine metabolism	water
k127_745383 flag=1 multi=6.0000 len=3964_1	k127_745383 flag=1 multi=6.0000 len=3964	K00067	"rfbD, rmlD; dTDP-4-dehydrorhamnose reductase [EC:1.1.1.133]"	PF04321.17	RmlD substrate binding domain	ERR2206756	NA	NA	water
k127_270177 flag=1 multi=55.9324 len=7449_1	k127_270177 flag=1 multi=55.9324 len=7449	K00558	"DNMT1, dcm; DNA (cytosine-5)-methyltransferase 1 [EC:2.1.1.37]"	PF00145.17	C-5 cytosine-specific DNA methylase	ERR2206756	Amino acid metabolism	Cysteine and methionine metabolism	water
k127_122832 flag=1 multi=8.0000 len=3451_1	k127_122832 flag=1 multi=8.0000 len=3451	K09882	cobS; cobaltochelatase CobS [EC:6.6.1.2]			ERR2206757	Metabolism of cofactors and vitamins	Porphyrin and chlorophyll metabolism	water
k127_375365 flag=1 multi=10.0000 len=7797_7	k127_375365 flag=1 multi=10.0000 len=7797	K00737	"MGAT3; beta-1,4-mannosyl-glycoprotein beta-1,4-N-acetylglucosaminyltransferase [EC:2.4.1.144]"	PF04724.13	Glycosyltransferase family 17	ERR2206757	Glycan biosynthesis and metabolism	N-Glycan biosynthesis	water
k127_375365 flag=1 multi=10.0000 len=7797_8	k127_375365 flag=1 multi=10.0000 len=7797	K00737	"MGAT3; beta-1,4-mannosyl-glycoprotein beta-1,4-N-acetylglucosaminyltransferase [EC:2.4.1.144]"	PF04724.13	Glycosyltransferase family 17	ERR2206757	Glycan biosynthesis and metabolism	N-Glycan biosynthesis	water
k127_564127 flag=0 multi=7.6832 len=4256_3	k127_564127 flag=0 multi=7.6832 len=4256	K03269	"lpxH; UDP-2,3-diacylglucosamine hydrolase [EC:3.6.1.54]"	PF12850.7	Calcineurin-like phosphoesterase superfamily domain	ERR2206757	Glycan biosynthesis and metabolism	Lipopolysaccharide biosynthesis	water
k127_467424 flag=1 multi=7.0000 len=3258_1	k127_467424 flag=1 multi=7.0000 len=3258	K16011	"algA, xanB, rfbA, wbpW, pslB; mannose-1-phosphate guanylyltransferase / mannose-6-phosphate isomerase [EC:2.7.7.13 5.3.1.8]"	PF01050.18	Mannose-6-phosphate isomerase	ERR2206757	Carbohydrate metabolism	NA	water
k127_996506 flag=1 multi=9.0000 len=4168_3	k127_996506 flag=1 multi=9.0000 len=4168	K03462	NAMPT; nicotinamide phosphoribosyltransferase [EC:2.4.2.12]	PF04095.16	Nicotinate phosphoribosyltransferase (NAPRTase) family	ERR2206757	Metabolism of cofactors and vitamins	Nicotinate and nicotinamide metabolism	water
k127_401794 flag=0 multi=10.9355 len=3381_2	k127_401794 flag=0 multi=10.9355 len=3381	K00568	ubiG; 2-polyprenyl-6-hydroxyphenyl methylase / 3-demethylubiquinone-9 3-methyltransferase [EC:2.1.1.222 2.1.1.64]	PF13489.6	Methyltransferase domain	ERR2206757	Metabolism of cofactors and vitamins	Ubiquinone and other terpenoid-quinone biosynthesis	water
k127_401794 flag=0 multi=10.9355 len=3381_3	k127_401794 flag=0 multi=10.9355 len=3381	K00012	"UGDH, ugd; UDPglucose 6-dehydrogenase [EC:1.1.1.22]"	PF03721.14	"UDP-glucose/GDP-mannose dehydrogenase family, NAD binding domain"	ERR2206757	Metabolism of cofactors and vitamins	Ubiquinone and other terpenoid-quinone biosynthesis	water
k127_323455 flag=1 multi=7.0000 len=4331_2	k127_323455 flag=1 multi=7.0000 len=4331	K07260	vanY; zinc D-Ala-D-Ala carboxypeptidase [EC:3.4.17.14]	PF02557.17	D-alanyl-D-alanine carboxypeptidase	ERR2206757	Glycan biosynthesis and metabolism	Peptidoglycan biosynthesis	water
k127_1089219 flag=0 multi=24.0000 len=6319_13	k127_1089219 flag=0 multi=24.0000 len=6319	K01916	nadE; NAD+ synthase [EC:6.3.1.5]	PF02540.17	NAD synthase	ERR2206757	Metabolism of cofactors and vitamins	Nicotinate and nicotinamide metabolism	water
k127_685681 flag=0 multi=21.0000 len=9125_6	k127_685681 flag=0 multi=21.0000 len=9125	K23144	K23144; UDP-N-acetylglucosamine diphosphorylase / glucose-1-phosphate thymidylyltransferase / UDP-N-acetylgalactosamine diphosphorylase / glucosamine-1-phosphate N-acetyltransferase / galactosamine-1-phosphate N-acetyltransferase [EC:2.7.7.23 2.7.7.24 2.7.7.83 2.3.1.157 2.3.1.276]	PF00483.23	Nucleotidyl transferase	ERR2206757	NA	NA	water
k127_137997 flag=1 multi=5.0000 len=4285_9	k127_137997 flag=1 multi=5.0000 len=4285	K01711	"gmd, GMDS; GDPmannose 4,6-dehydratase [EC:4.2.1.47]"	PF16363.5	"GDP-mannose 4,6 dehydratase"	ERR2206757	Carbohydrate metabolism	NA	water
k127_250310 flag=1 multi=6.0000 len=5640_3	k127_250310 flag=1 multi=6.0000 len=5640	K21140	mec; [CysO sulfur-carrier protein]-S-L-cysteine hydrolase [EC:3.13.1.6]	PF14464.6	Prokaryotic homologs of the JAB domain	ERR2206757	Folding, sorting and degradation	Sulfur relay system	water
k127_720238 flag=1 multi=9.0000 len=4657_6	k127_720238 flag=1 multi=9.0000 len=4657	K10026	queE; 7-carboxy-7-deazaguanine synthase [EC:4.3.99.3]			ERR2206757	Metabolism of cofactors and vitamins	Folate biosynthesis	water
k127_720238 flag=1 multi=9.0000 len=4657_11	k127_720238 flag=1 multi=9.0000 len=4657	K00012	"UGDH, ugd; UDPglucose 6-dehydrogenase [EC:1.1.1.22]"	PF00984.19	"UDP-glucose/GDP-mannose dehydrogenase family, central domain"	ERR2206757	Metabolism of cofactors and vitamins	Folate biosynthesis	water
k127_476533 flag=1 multi=11.0000 len=9078_11	k127_476533 flag=1 multi=11.0000 len=9078	K22227	ahbD; heme synthase			ERR2206757	Metabolism of cofactors and vitamins	Porphyrin and chlorophyll metabolism	water
k127_45039 flag=1 multi=8.0000 len=4547_1	k127_45039 flag=1 multi=8.0000 len=4547	K09882	cobS; cobaltochelatase CobS [EC:6.6.1.2]	PF07728.14	AAA domain (dynein-related subfamily)	ERR2206757	Metabolism of cofactors and vitamins	Porphyrin and chlorophyll metabolism	water
k127_45039 flag=1 multi=8.0000 len=4547_2	k127_45039 flag=1 multi=8.0000 len=4547	K09883	cobT; cobaltochelatase CobT [EC:6.6.1.2]	PF11775.8	Cobalamin biosynthesis protein CobT VWA domain	ERR2206757	Metabolism of cofactors and vitamins	Porphyrin and chlorophyll metabolism	water
k127_177479 flag=0 multi=23.9507 len=35602_6	k127_177479 flag=0 multi=23.9507 len=35602	K00558	"DNMT1, dcm; DNA (cytosine-5)-methyltransferase 1 [EC:2.1.1.37]"	PF00145.17	C-5 cytosine-specific DNA methylase	ERR2206757	Amino acid metabolism	Cysteine and methionine metabolism	water
k127_177479 flag=0 multi=23.9507 len=35602_23	k127_177479 flag=0 multi=23.9507 len=35602	K09882	cobS; cobaltochelatase CobS [EC:6.6.1.2]	PF07728.14	AAA domain (dynein-related subfamily)	ERR2206757	Amino acid metabolism	Cysteine and methionine metabolism	water
k127_177479 flag=0 multi=23.9507 len=35602_28	k127_177479 flag=0 multi=23.9507 len=35602	K01784	"galE, GALE; UDP-glucose 4-epimerase [EC:5.1.3.2]"	PF16363.5	"GDP-mannose 4,6 dehydratase"	ERR2206757	Amino acid metabolism	Cysteine and methionine metabolism	water
k127_177479 flag=0 multi=23.9507 len=35602_29	k127_177479 flag=0 multi=23.9507 len=35602	K00012	"UGDH, ugd; UDPglucose 6-dehydrogenase [EC:1.1.1.22]"	PF00984.19	"UDP-glucose/GDP-mannose dehydrogenase family, central domain"	ERR2206757	Amino acid metabolism	Cysteine and methionine metabolism	water
k127_997771 flag=1 multi=7.0000 len=6245_1	k127_997771 flag=1 multi=7.0000 len=6245	K22227	ahbD; heme synthase			ERR2206757	Metabolism of cofactors and vitamins	Porphyrin and chlorophyll metabolism	water
k127_163636 flag=1 multi=8.0000 len=4197_4	k127_163636 flag=1 multi=8.0000 len=4197	K01710	"E4.2.1.46, rfbB, rffG; dTDP-glucose 4,6-dehydratase [EC:4.2.1.46]"	PF16363.5	"GDP-mannose 4,6 dehydratase"	ERR2206757	NA	NA	water
k127_660990 flag=1 multi=4.0000 len=3528_7	k127_660990 flag=1 multi=4.0000 len=3528	K00390	cysH; phosphoadenosine phosphosulfate reductase [EC:1.8.4.8 1.8.4.10]			ERR2206757	Energy metabolism	Sulfur metabolism	water
k127_375202 flag=1 multi=8.0000 len=5155_3	k127_375202 flag=1 multi=8.0000 len=5155	K09882	cobS; cobaltochelatase CobS [EC:6.6.1.2]	PF07728.14	AAA domain (dynein-related subfamily)	ERR2206757	Metabolism of cofactors and vitamins	Porphyrin and chlorophyll metabolism	water
k127_222152 flag=1 multi=2.9939 len=3381_6	k127_222152 flag=1 multi=2.9939 len=3381	K07260	vanY; zinc D-Ala-D-Ala carboxypeptidase [EC:3.4.17.14]	PF02557.17	D-alanyl-D-alanine carboxypeptidase	ERR2206757	Glycan biosynthesis and metabolism	Peptidoglycan biosynthesis	water
k127_348322 flag=1 multi=10.0000 len=9116_12	k127_348322 flag=1 multi=10.0000 len=9116	K09882	cobS; cobaltochelatase CobS [EC:6.6.1.2]	PF07728.14	AAA domain (dynein-related subfamily)	ERR2206757	Metabolism of cofactors and vitamins	Porphyrin and chlorophyll metabolism	water
k127_153392 flag=1 multi=14.0000 len=7072_8	k127_153392 flag=1 multi=14.0000 len=7072	K00558	"DNMT1, dcm; DNA (cytosine-5)-methyltransferase 1 [EC:2.1.1.37]"	PF00145.17	C-5 cytosine-specific DNA methylase	ERR2206757	Amino acid metabolism	Cysteine and methionine metabolism	water
k127_1072415 flag=1 multi=7.0000 len=3800_4	k127_1072415 flag=1 multi=7.0000 len=3800	K09882	cobS; cobaltochelatase CobS [EC:6.6.1.2]	PF07728.14	AAA domain (dynein-related subfamily)	ERR2206757	Metabolism of cofactors and vitamins	Porphyrin and chlorophyll metabolism	water
k127_1056915 flag=0 multi=12.0000 len=4519_8	k127_1056915 flag=0 multi=12.0000 len=4519	K02377	"TSTA3, fcl; GDP-L-fucose synthase [EC:1.1.1.271]"	PF01370.21	NAD dependent epimerase/dehydratase family	ERR2206757	Carbohydrate metabolism	NA	water
k127_136140 flag=1 multi=7.0000 len=5582_5	k127_136140 flag=1 multi=7.0000 len=5582	K09471	"puuB, ordL; gamma-glutamylputrescine oxidase [EC:1.4.3.-]"	PF01266.24	FAD dependent oxidoreductase	ERR2206758	Amino acid metabolism	Arginine and proline metabolism	water
k127_877566 flag=1 multi=6.0000 len=4019_6	k127_877566 flag=1 multi=6.0000 len=4019	K00033	"PGD, gnd, gntZ; 6-phosphogluconate dehydrogenase [EC:1.1.1.44 1.1.1.343]"	PF03446.15	NAD binding domain of 6-phosphogluconate dehydrogenase	ERR2206758	NA	NA	water
k127_16326 flag=0 multi=5.9872 len=4025_3	k127_16326 flag=0 multi=5.9872 len=4025	K00558	"DNMT1, dcm; DNA (cytosine-5)-methyltransferase 1 [EC:2.1.1.37]"	PF00145.17	C-5 cytosine-specific DNA methylase	ERR2206758	Amino acid metabolism	Cysteine and methionine metabolism	water
k127_971542 flag=1 multi=8.0000 len=8823_14	k127_971542 flag=1 multi=8.0000 len=8823	K02078	acpP; acyl carrier protein	PF00550.25	Phosphopantetheine attachment site	ERR2206758	Biosynthesis of other secondary metabolites	Biosynthesis of secondary metabolites - other antibiotics	water
k127_135413 flag=1 multi=7.0000 len=3896_3	k127_135413 flag=1 multi=7.0000 len=3896	K16870	wbbL; N-acetylglucosaminyl-diphospho-decaprenol L-rhamnosyltransferase [EC:2.4.1.289]	PF00535.26	Glycosyl transferase family 2	ERR2206758	Glycan biosynthesis and metabolism	Arabinogalactan biosynthesis - Mycobacterium	water
k127_259629 flag=1 multi=9.0000 len=8817_1	k127_259629 flag=1 multi=9.0000 len=8817	K01939	"purA, ADSS; adenylosuccinate synthase [EC:6.3.4.4]"	PF00709.21	Adenylosuccinate synthetase	ERR2206758	NA	NA	water
k127_259629 flag=1 multi=9.0000 len=8817_7	k127_259629 flag=1 multi=9.0000 len=8817	K01711	"gmd, GMDS; GDPmannose 4,6-dehydratase [EC:4.2.1.47]"	PF16363.5	"GDP-mannose 4,6 dehydratase"	ERR2206758	NA	NA	water
k127_204054 flag=1 multi=9.0000 len=4484_2	k127_204054 flag=1 multi=9.0000 len=4484	K09882	cobS; cobaltochelatase CobS [EC:6.6.1.2]	PF07728.14	AAA domain (dynein-related subfamily)	ERR2206758	Metabolism of cofactors and vitamins	Porphyrin and chlorophyll metabolism	water
k127_829750 flag=0 multi=5.9637 len=4258_5	k127_829750 flag=0 multi=5.9637 len=4258	K01784	"galE, GALE; UDP-glucose 4-epimerase [EC:5.1.3.2]"	PF01370.21	NAD dependent epimerase/dehydratase family	ERR2206758	Carbohydrate metabolism	NA	water
k127_910667 flag=1 multi=9.0000 len=5597_1	k127_910667 flag=1 multi=9.0000 len=5597	K00973	"E2.7.7.24, rfbA, rffH; glucose-1-phosphate thymidylyltransferase [EC:2.7.7.24]"			ERR2206758	NA	NA	water
k127_542703 flag=1 multi=4.0000 len=3431_3	k127_542703 flag=1 multi=4.0000 len=3431	K01055	pcaD; 3-oxoadipate enol-lactonase [EC:3.1.1.24]	PF00561.20	alpha/beta hydrolase fold	ERR2206758	Xenobiotics biodegradation and metabolism	Benzoate degradation	water
k127_179499 flag=1 multi=8.0000 len=4137_2	k127_179499 flag=1 multi=8.0000 len=4137	K00568	ubiG; 2-polyprenyl-6-hydroxyphenyl methylase / 3-demethylubiquinone-9 3-methyltransferase [EC:2.1.1.222 2.1.1.64]			ERR2206758	Metabolism of cofactors and vitamins	Ubiquinone and other terpenoid-quinone biosynthesis	water
k127_336275 flag=1 multi=11.0000 len=4913_3	k127_336275 flag=1 multi=11.0000 len=4913	K19002	"mgs, bgsB; 1,2-diacylglycerol 3-alpha-glucosyltransferase [EC:2.4.1.337]"	PF00534.20	Glycosyl transferases group 1	ERR2206758	Lipid metabolism	Glycerolipid metabolism	water
k127_711777 flag=1 multi=10.0000 len=52734_8	k127_711777 flag=1 multi=10.0000 len=52734	K01051	E3.1.1.11; pectinesterase [EC:3.1.1.11]			ERR2206758	Carbohydrate metabolism	Pentose and glucuronate interconversions	water
k127_711777 flag=1 multi=10.0000 len=52734_48	k127_711777 flag=1 multi=10.0000 len=52734	K09882	cobS; cobaltochelatase CobS [EC:6.6.1.2]			ERR2206758	Carbohydrate metabolism	Pentose and glucuronate interconversions	water
k127_711777 flag=1 multi=10.0000 len=52734_55	k127_711777 flag=1 multi=10.0000 len=52734	K09883	cobT; cobaltochelatase CobT [EC:6.6.1.2]			ERR2206758	Carbohydrate metabolism	Pentose and glucuronate interconversions	water
k127_780971 flag=1 multi=9.0000 len=5775_3	k127_780971 flag=1 multi=9.0000 len=5775	K05396	dcyD; D-cysteine desulfhydrase [EC:4.4.1.15]	PF00291.25	Pyridoxal-phosphate dependent enzyme	ERR2206758	Amino acid metabolism	Cysteine and methionine metabolism	water
k127_157865 flag=1 multi=5.0000 len=5687_9	k127_157865 flag=1 multi=5.0000 len=5687	K01738	cysK; cysteine synthase [EC:2.5.1.47]	PF00291.25	Pyridoxal-phosphate dependent enzyme	ERR2206758	NA	NA	water
k127_482401 flag=0 multi=16.1404 len=3810_6	k127_482401 flag=0 multi=16.1404 len=3810	K02377	"TSTA3, fcl; GDP-L-fucose synthase [EC:1.1.1.271]"	PF01370.21	NAD dependent epimerase/dehydratase family	ERR2206758	Carbohydrate metabolism	NA	water
k127_281305 flag=0 multi=24.0000 len=42279_7	k127_281305 flag=0 multi=24.0000 len=42279	K01737	"queD, ptpS, PTS; 6-pyruvoyltetrahydropterin/6-carboxytetrahydropterin synthase [EC:4.2.3.12 4.1.2.50]"	PF01242.19	6-pyruvoyl tetrahydropterin synthase	ERR2206758	Metabolism of cofactors and vitamins	Folate biosynthesis	water
k127_281305 flag=0 multi=24.0000 len=42279_43	k127_281305 flag=0 multi=24.0000 len=42279	K19285	nfrA1; FMN reductase (NADPH) [EC:1.5.1.38]	PF00881.24	Nitroreductase family	ERR2206758	Metabolism of cofactors and vitamins	Folate biosynthesis	water
k127_278533 flag=0 multi=18.0000 len=9897_10	k127_278533 flag=0 multi=18.0000 len=9897	K09882	cobS; cobaltochelatase CobS [EC:6.6.1.2]	PF07728.14	AAA domain (dynein-related subfamily)	ERR2206758	Metabolism of cofactors and vitamins	Porphyrin and chlorophyll metabolism	water
k127_585615 flag=1 multi=6.0000 len=4212_1	k127_585615 flag=1 multi=6.0000 len=4212	K09882	cobS; cobaltochelatase CobS [EC:6.6.1.2]	PF07728.14	AAA domain (dynein-related subfamily)	ERR2206758	Metabolism of cofactors and vitamins	Porphyrin and chlorophyll metabolism	water
k127_723933 flag=0 multi=23.0000 len=35897_55	k127_723933 flag=0 multi=23.0000 len=35897	K03269	"lpxH; UDP-2,3-diacylglucosamine hydrolase [EC:3.6.1.54]"	PF12850.7	Calcineurin-like phosphoesterase superfamily domain	ERR2206758	Glycan biosynthesis and metabolism	Lipopolysaccharide biosynthesis	water
k127_184289 flag=1 multi=5.0000 len=3727_3	k127_184289 flag=1 multi=5.0000 len=3727	K01790	"rfbC, rmlC; dTDP-4-dehydrorhamnose 3,5-epimerase [EC:5.1.3.13]"	PF00908.17	"dTDP-4-dehydrorhamnose 3,5-epimerase"	ERR2206758	NA	NA	water
k127_403828 flag=1 multi=24.7375 len=8554_2	k127_403828 flag=1 multi=24.7375 len=8554	K22227	ahbD; heme synthase	PF13186.6	Iron-sulfur cluster-binding domain	ERR2206758	Metabolism of cofactors and vitamins	Porphyrin and chlorophyll metabolism	water
k127_403828 flag=1 multi=24.7375 len=8554_5	k127_403828 flag=1 multi=24.7375 len=8554	K01951	"guaA, GMPS; GMP synthase (glutamine-hydrolysing) [EC:6.3.5.2]"			ERR2206758	Metabolism of cofactors and vitamins	Porphyrin and chlorophyll metabolism	water
k127_152333 flag=1 multi=11.0000 len=7380_6	k127_152333 flag=1 multi=11.0000 len=7380	K03272	"gmhC, hldE, waaE, rfaE; D-beta-D-heptose 7-phosphate kinase / D-beta-D-heptose 1-phosphate adenosyltransferase [EC:2.7.1.167 2.7.7.70]"	PF00294.24	pfkB family carbohydrate kinase	ERR2206758	Glycan biosynthesis and metabolism	Lipopolysaccharide biosynthesis	water
k127_152333 flag=1 multi=11.0000 len=7380_7	k127_152333 flag=1 multi=11.0000 len=7380	K03274	"gmhD, rfaD; ADP-L-glycero-D-manno-heptose 6-epimerase [EC:5.1.3.20]"	PF01370.21	NAD dependent epimerase/dehydratase family	ERR2206758	Glycan biosynthesis and metabolism	Lipopolysaccharide biosynthesis	water
k127_152333 flag=1 multi=11.0000 len=7380_9	k127_152333 flag=1 multi=11.0000 len=7380	K03272	"gmhC, hldE, waaE, rfaE; D-beta-D-heptose 7-phosphate kinase / D-beta-D-heptose 1-phosphate adenosyltransferase [EC:2.7.1.167 2.7.7.70]"	PF01467.26	Cytidylyltransferase-like	ERR2206758	Glycan biosynthesis and metabolism	Lipopolysaccharide biosynthesis	water
k127_801295 flag=0 multi=8.7696 len=5057_4	k127_801295 flag=0 multi=8.7696 len=5057	K02844	"waaG, rfaG; UDP-glucose:(heptosyl)LPS alpha-1,3-glucosyltransferase [EC:2.4.1.-]"	PF00534.20	Glycosyl transferases group 1	ERR2206758	Glycan biosynthesis and metabolism	Lipopolysaccharide biosynthesis	water
k127_808368 flag=1 multi=8.0000 len=3300_4	k127_808368 flag=1 multi=8.0000 len=3300	K13522	"K13522, nadM; bifunctional NMN adenylyltransferase/nudix hydrolase [EC:2.7.7.1 3.6.1.-]"	PF00293.28	NUDIX domain	ERR2206758	Metabolism of cofactors and vitamins	Nicotinate and nicotinamide metabolism	water
k127_564992 flag=1 multi=4.0000 len=3542_1	k127_564992 flag=1 multi=4.0000 len=3542	K00558	"DNMT1, dcm; DNA (cytosine-5)-methyltransferase 1 [EC:2.1.1.37]"			ERR2206758	Amino acid metabolism	Cysteine and methionine metabolism	water
k127_255318 flag=1 multi=11.0000 len=8787_8	k127_255318 flag=1 multi=11.0000 len=8787	K09882	cobS; cobaltochelatase CobS [EC:6.6.1.2]	PF07728.14	AAA domain (dynein-related subfamily)	ERR2206758	Metabolism of cofactors and vitamins	Porphyrin and chlorophyll metabolism	water
k127_775154 flag=1 multi=16.0000 len=53891_4	k127_775154 flag=1 multi=16.0000 len=53891	K09882	cobS; cobaltochelatase CobS [EC:6.6.1.2]	PF07728.14	AAA domain (dynein-related subfamily)	ERR2206758	Metabolism of cofactors and vitamins	Porphyrin and chlorophyll metabolism	water
k127_775154 flag=1 multi=16.0000 len=53891_31	k127_775154 flag=1 multi=16.0000 len=53891	K00558	"DNMT1, dcm; DNA (cytosine-5)-methyltransferase 1 [EC:2.1.1.37]"	PF00145.17	C-5 cytosine-specific DNA methylase	ERR2206758	Metabolism of cofactors and vitamins	Porphyrin and chlorophyll metabolism	water
k127_684341 flag=0 multi=16.9612 len=8378_10	k127_684341 flag=0 multi=16.9612 len=8378	K09882	cobS; cobaltochelatase CobS [EC:6.6.1.2]	PF07728.14	AAA domain (dynein-related subfamily)	ERR2206758	Metabolism of cofactors and vitamins	Porphyrin and chlorophyll metabolism	water
k127_463290 flag=1 multi=7.0000 len=7678_10	k127_463290 flag=1 multi=7.0000 len=7678	K00558	"DNMT1, dcm; DNA (cytosine-5)-methyltransferase 1 [EC:2.1.1.37]"			ERR2206758	Amino acid metabolism	Cysteine and methionine metabolism	water
k127_870467 flag=0 multi=4.9889 len=3717_6	k127_870467 flag=0 multi=4.9889 len=3717	K09882	cobS; cobaltochelatase CobS [EC:6.6.1.2]	PF07728.14	AAA domain (dynein-related subfamily)	ERR2206758	Metabolism of cofactors and vitamins	Porphyrin and chlorophyll metabolism	water
k127_338942 flag=1 multi=6.0000 len=3648_4	k127_338942 flag=1 multi=6.0000 len=3648	K22316	rhnA-cobC; ribonuclease H / adenosylcobalamin/alpha-ribazole phosphatase [EC:3.1.26.4 3.1.3.73]	PF13456.6	Reverse transcriptase-like	ERR2206758	Metabolism of cofactors and vitamins	Porphyrin and chlorophyll metabolism	water
k127_653273 flag=1 multi=7.0000 len=3189_1	k127_653273 flag=1 multi=7.0000 len=3189	K01784	"galE, GALE; UDP-glucose 4-epimerase [EC:5.1.3.2]"	PF01370.21	NAD dependent epimerase/dehydratase family	ERR2206758	Carbohydrate metabolism	NA	water
k127_486984 flag=1 multi=16.2266 len=7717_15	k127_486984 flag=1 multi=16.2266 len=7717	K03272	"gmhC, hldE, waaE, rfaE; D-beta-D-heptose 7-phosphate kinase / D-beta-D-heptose 1-phosphate adenosyltransferase [EC:2.7.1.167 2.7.7.70]"	PF01467.26	Cytidylyltransferase-like	ERR2206758	Glycan biosynthesis and metabolism	Lipopolysaccharide biosynthesis	water
k127_486984 flag=1 multi=16.2266 len=7717_16	k127_486984 flag=1 multi=16.2266 len=7717	K03272	"gmhC, hldE, waaE, rfaE; D-beta-D-heptose 7-phosphate kinase / D-beta-D-heptose 1-phosphate adenosyltransferase [EC:2.7.1.167 2.7.7.70]"	PF00294.24	pfkB family carbohydrate kinase	ERR2206758	Glycan biosynthesis and metabolism	Lipopolysaccharide biosynthesis	water
k127_486984 flag=1 multi=16.2266 len=7717_19	k127_486984 flag=1 multi=16.2266 len=7717	K03274	"gmhD, rfaD; ADP-L-glycero-D-manno-heptose 6-epimerase [EC:5.1.3.20]"	PF01370.21	NAD dependent epimerase/dehydratase family	ERR2206758	Glycan biosynthesis and metabolism	Lipopolysaccharide biosynthesis	water
k127_776696 flag=0 multi=18.9274 len=5086_2	k127_776696 flag=0 multi=18.9274 len=5086	K22227	ahbD; heme synthase			ERR2206758	Metabolism of cofactors and vitamins	Porphyrin and chlorophyll metabolism	water
k127_441548 flag=0 multi=25.0000 len=6610_4	k127_441548 flag=0 multi=25.0000 len=6610	K09882	cobS; cobaltochelatase CobS [EC:6.6.1.2]	PF07728.14	AAA domain (dynein-related subfamily)	ERR2206758	Metabolism of cofactors and vitamins	Porphyrin and chlorophyll metabolism	water
k127_412642 flag=1 multi=6.0000 len=3391_4	k127_412642 flag=1 multi=6.0000 len=3391	K09882	cobS; cobaltochelatase CobS [EC:6.6.1.2]	PF07728.14	AAA domain (dynein-related subfamily)	ERR2206758	Metabolism of cofactors and vitamins	Porphyrin and chlorophyll metabolism	water
k127_274766 flag=0 multi=18.7646 len=8500_1	k127_274766 flag=0 multi=18.7646 len=8500	K03183	"ubiE; demethylmenaquinone methyltransferase / 2-methoxy-6-polyprenyl-1,4-benzoquinol methylase [EC:2.1.1.163 2.1.1.201]"	PF08241.12	Methyltransferase domain	ERR2206758	Metabolism of cofactors and vitamins	Ubiquinone and other terpenoid-quinone biosynthesis	water
k127_274766 flag=0 multi=18.7646 len=8500_3	k127_274766 flag=0 multi=18.7646 len=8500	K01458	hutG; N-formylglutamate deformylase [EC:3.5.1.68]	PF05013.12	N-formylglutamate amidohydrolase	ERR2206758	Metabolism of cofactors and vitamins	Ubiquinone and other terpenoid-quinone biosynthesis	water
k127_779143 flag=1 multi=26.2660 len=4976_2	k127_779143 flag=1 multi=26.2660 len=4976	K01916	nadE; NAD+ synthase [EC:6.3.1.5]	PF02540.17	NAD synthase	ERR2206758	Metabolism of cofactors and vitamins	Nicotinate and nicotinamide metabolism	water
k127_544368 flag=1 multi=9.0000 len=9621_11	k127_544368 flag=1 multi=9.0000 len=9621	K00568	ubiG; 2-polyprenyl-6-hydroxyphenyl methylase / 3-demethylubiquinone-9 3-methyltransferase [EC:2.1.1.222 2.1.1.64]	PF13847.6	Methyltransferase domain	ERR2206758	Metabolism of cofactors and vitamins	Ubiquinone and other terpenoid-quinone biosynthesis	water
k127_41067 flag=0 multi=15.8811 len=7807_2	k127_41067 flag=0 multi=15.8811 len=7807	K01710	"E4.2.1.46, rfbB, rffG; dTDP-glucose 4,6-dehydratase [EC:4.2.1.46]"	PF16363.5	"GDP-mannose 4,6 dehydratase"	ERR2206758	NA	NA	water
k127_41067 flag=0 multi=15.8811 len=7807_7	k127_41067 flag=0 multi=15.8811 len=7807	K00012	"UGDH, ugd; UDPglucose 6-dehydrogenase [EC:1.1.1.22]"	PF03721.14	"UDP-glucose/GDP-mannose dehydrogenase family, NAD binding domain"	ERR2206758	NA	NA	water
k127_41067 flag=0 multi=15.8811 len=7807_11	k127_41067 flag=0 multi=15.8811 len=7807	K08679	E5.1.3.6; UDP-glucuronate 4-epimerase [EC:5.1.3.6]	PF01370.21	NAD dependent epimerase/dehydratase family	ERR2206758	NA	NA	water
k127_218366 flag=1 multi=9.0000 len=4849_6	k127_218366 flag=1 multi=9.0000 len=4849	K00558	"DNMT1, dcm; DNA (cytosine-5)-methyltransferase 1 [EC:2.1.1.37]"	PF00145.17	C-5 cytosine-specific DNA methylase	ERR2206758	Amino acid metabolism	Cysteine and methionine metabolism	water
k127_227222 flag=1 multi=11.0000 len=7052_7	k127_227222 flag=1 multi=11.0000 len=7052	K23144	K23144; UDP-N-acetylglucosamine diphosphorylase / glucose-1-phosphate thymidylyltransferase / UDP-N-acetylgalactosamine diphosphorylase / glucosamine-1-phosphate N-acetyltransferase / galactosamine-1-phosphate N-acetyltransferase [EC:2.7.7.23 2.7.7.24 2.7.7.83 2.3.1.157 2.3.1.276]	PF00483.23	Nucleotidyl transferase	ERR2206758	NA	NA	water
k127_416725 flag=0 multi=21.9596 len=36106_1	k127_416725 flag=0 multi=21.9596 len=36106	K01495	"GCH1, folE; GTP cyclohydrolase IA [EC:3.5.4.16]"	PF01227.22	GTP cyclohydrolase I	ERR2206758	Metabolism of cofactors and vitamins	Folate biosynthesis	water
k127_416725 flag=0 multi=21.9596 len=36106_7	k127_416725 flag=0 multi=21.9596 len=36106	K01784	"galE, GALE; UDP-glucose 4-epimerase [EC:5.1.3.2]"	PF01370.21	NAD dependent epimerase/dehydratase family	ERR2206758	Metabolism of cofactors and vitamins	Folate biosynthesis	water
k127_416725 flag=0 multi=21.9596 len=36106_30	k127_416725 flag=0 multi=21.9596 len=36106	K00459	"ncd2, npd; nitronate monooxygenase [EC:1.13.12.16]"	PF03060.15	Nitronate monooxygenase	ERR2206758	Metabolism of cofactors and vitamins	Folate biosynthesis	water
k127_416725 flag=0 multi=21.9596 len=36106_31	k127_416725 flag=0 multi=21.9596 len=36106	K00012	"UGDH, ugd; UDPglucose 6-dehydrogenase [EC:1.1.1.22]"	PF00984.19	"UDP-glucose/GDP-mannose dehydrogenase family, central domain"	ERR2206758	Metabolism of cofactors and vitamins	Folate biosynthesis	water
k127_416725 flag=0 multi=21.9596 len=36106_35	k127_416725 flag=0 multi=21.9596 len=36106	K04034	bchE; anaerobic magnesium-protoporphyrin IX monomethyl ester cyclase [EC:1.21.98.3]			ERR2206758	Metabolism of cofactors and vitamins	Folate biosynthesis	water
k127_416725 flag=0 multi=21.9596 len=36106_48	k127_416725 flag=0 multi=21.9596 len=36106	K04034	bchE; anaerobic magnesium-protoporphyrin IX monomethyl ester cyclase [EC:1.21.98.3]			ERR2206758	Metabolism of cofactors and vitamins	Folate biosynthesis	water
k127_416725 flag=0 multi=21.9596 len=36106_50	k127_416725 flag=0 multi=21.9596 len=36106	K00507	"SCD, desC; stearoyl-CoA desaturase (Delta-9 desaturase) [EC:1.14.19.1]"			ERR2206758	Metabolism of cofactors and vitamins	Folate biosynthesis	water
k127_182167 flag=0 multi=10.9345 len=3181_3	k127_182167 flag=0 multi=10.9345 len=3181	K00472	P4HA; prolyl 4-hydroxylase [EC:1.14.11.2]	PF13640.6	2OG-Fe(II) oxygenase superfamily	ERR2206758	Amino acid metabolism	Arginine and proline metabolism	water
k127_949426 flag=1 multi=10.0000 len=7778_5	k127_949426 flag=1 multi=10.0000 len=7778	K09882	cobS; cobaltochelatase CobS [EC:6.6.1.2]	PF07728.14	AAA domain (dynein-related subfamily)	ERR2206758	Metabolism of cofactors and vitamins	Porphyrin and chlorophyll metabolism	water
k127_684901 flag=0 multi=11.0000 len=7598_10	k127_684901 flag=0 multi=11.0000 len=7598	K00797	"speE, SRM; spermidine synthase [EC:2.5.1.16]"	PF02675.15	S-adenosylmethionine decarboxylase	ERR2206758	NA	NA	water
k127_204237 flag=0 multi=17.7132 len=7715_2	k127_204237 flag=0 multi=17.7132 len=7715	K13017	"wbpE, wlbC; UDP-2-acetamido-2-deoxy-ribo-hexuluronate aminotransferase [EC:2.6.1.98]"	PF01041.17	DegT/DnrJ/EryC1/StrS aminotransferase family	ERR2206758	Carbohydrate metabolism	Amino sugar and nucleotide sugar metabolism	water
k127_204237 flag=0 multi=17.7132 len=7715_3	k127_204237 flag=0 multi=17.7132 len=7715	K01710	"E4.2.1.46, rfbB, rffG; dTDP-glucose 4,6-dehydratase [EC:4.2.1.46]"	PF01370.21	NAD dependent epimerase/dehydratase family	ERR2206758	Carbohydrate metabolism	Amino sugar and nucleotide sugar metabolism	water
k127_576724 flag=1 multi=9.0000 len=3322_2	k127_576724 flag=1 multi=9.0000 len=3322	K01711	"gmd, GMDS; GDPmannose 4,6-dehydratase [EC:4.2.1.47]"	PF16363.5	"GDP-mannose 4,6 dehydratase"	ERR2206758	Carbohydrate metabolism	NA	water
k127_93960 flag=0 multi=31.8898 len=5754_1	k127_93960 flag=0 multi=31.8898 len=5754	K00281	"GLDC, gcvP; glycine dehydrogenase [EC:1.4.4.2]"	PF02347.16	Glycine cleavage system P-protein	ERR2206758	NA	NA	water
k127_58238 flag=1 multi=9.0000 len=3364_5	k127_58238 flag=1 multi=9.0000 len=3364	K07260	vanY; zinc D-Ala-D-Ala carboxypeptidase [EC:3.4.17.14]	PF02557.17	D-alanyl-D-alanine carboxypeptidase	ERR2206758	Glycan biosynthesis and metabolism	Peptidoglycan biosynthesis	water
k127_951569 flag=1 multi=15.9595 len=4823_3	k127_951569 flag=1 multi=15.9595 len=4823	K09882	cobS; cobaltochelatase CobS [EC:6.6.1.2]	PF07728.14	AAA domain (dynein-related subfamily)	ERR2206758	Metabolism of cofactors and vitamins	Porphyrin and chlorophyll metabolism	water
k127_479464 flag=1 multi=6.0000 len=6821_8	k127_479464 flag=1 multi=6.0000 len=6821	K07260	vanY; zinc D-Ala-D-Ala carboxypeptidase [EC:3.4.17.14]	PF02557.17	D-alanyl-D-alanine carboxypeptidase	ERR2206759	Glycan biosynthesis and metabolism	Peptidoglycan biosynthesis	water
k127_498787 flag=1 multi=8.0000 len=6961_5	k127_498787 flag=1 multi=8.0000 len=6961	K07260	vanY; zinc D-Ala-D-Ala carboxypeptidase [EC:3.4.17.14]	PF02557.17	D-alanyl-D-alanine carboxypeptidase	ERR2206759	Glycan biosynthesis and metabolism	Peptidoglycan biosynthesis	water
k127_699169 flag=0 multi=7.9976 len=5984_5	k127_699169 flag=0 multi=7.9976 len=5984	K01495	"GCH1, folE; GTP cyclohydrolase IA [EC:3.5.4.16]"	PF01227.22	GTP cyclohydrolase I	ERR2206759	Metabolism of cofactors and vitamins	Folate biosynthesis	water
k127_699169 flag=0 multi=7.9976 len=5984_6	k127_699169 flag=0 multi=7.9976 len=5984	K12448	"UXE, uxe; UDP-arabinose 4-epimerase [EC:5.1.3.5]"	PF01370.21	NAD dependent epimerase/dehydratase family	ERR2206759	Metabolism of cofactors and vitamins	Folate biosynthesis	water
k127_752136 flag=0 multi=22.0000 len=34278_52	k127_752136 flag=0 multi=22.0000 len=34278	K03269	"lpxH; UDP-2,3-diacylglucosamine hydrolase [EC:3.6.1.54]"	PF12850.7	Calcineurin-like phosphoesterase superfamily domain	ERR2206759	Glycan biosynthesis and metabolism	Lipopolysaccharide biosynthesis	water
k127_438249 flag=1 multi=8.0000 len=3844_2	k127_438249 flag=1 multi=8.0000 len=3844	K09882	cobS; cobaltochelatase CobS [EC:6.6.1.2]	PF07728.14	AAA domain (dynein-related subfamily)	ERR2206759	Metabolism of cofactors and vitamins	Porphyrin and chlorophyll metabolism	water
k127_612227 flag=1 multi=7.0000 len=4828_5	k127_612227 flag=1 multi=7.0000 len=4828	K08281	pncA; nicotinamidase/pyrazinamidase [EC:3.5.1.19 3.5.1.-]			ERR2206759	Metabolism of cofactors and vitamins	Nicotinate and nicotinamide metabolism	water
k127_612227 flag=1 multi=7.0000 len=4828_6	k127_612227 flag=1 multi=7.0000 len=4828	K01916	nadE; NAD+ synthase [EC:6.3.1.5]	PF02540.17	NAD synthase	ERR2206759	Metabolism of cofactors and vitamins	Nicotinate and nicotinamide metabolism	water
k127_612227 flag=1 multi=7.0000 len=4828_7	k127_612227 flag=1 multi=7.0000 len=4828	K00763	"pncB, NAPRT1; nicotinate phosphoribosyltransferase [EC:6.3.4.21]"			ERR2206759	Metabolism of cofactors and vitamins	Nicotinate and nicotinamide metabolism	water
k127_262136 flag=0 multi=10.0000 len=5714_8	k127_262136 flag=0 multi=10.0000 len=5714	K13017	"wbpE, wlbC; UDP-2-acetamido-2-deoxy-ribo-hexuluronate aminotransferase [EC:2.6.1.98]"	PF01041.17	DegT/DnrJ/EryC1/StrS aminotransferase family	ERR2206759	Carbohydrate metabolism	Amino sugar and nucleotide sugar metabolism	water
k127_699387 flag=1 multi=7.0000 len=3972_2	k127_699387 flag=1 multi=7.0000 len=3972	K00390	cysH; phosphoadenosine phosphosulfate reductase [EC:1.8.4.8 1.8.4.10]			ERR2206759	Energy metabolism	Sulfur metabolism	water
k127_21031 flag=0 multi=17.0000 len=7167_8	k127_21031 flag=0 multi=17.0000 len=7167	K09882	cobS; cobaltochelatase CobS [EC:6.6.1.2]	PF07728.14	AAA domain (dynein-related subfamily)	ERR2206759	Metabolism of cofactors and vitamins	Porphyrin and chlorophyll metabolism	water
k127_392889 flag=1 multi=11.0000 len=4104_4	k127_392889 flag=1 multi=11.0000 len=4104	K03274	"gmhD, rfaD; ADP-L-glycero-D-manno-heptose 6-epimerase [EC:5.1.3.20]"	PF01370.21	NAD dependent epimerase/dehydratase family	ERR2206759	Glycan biosynthesis and metabolism	Lipopolysaccharide biosynthesis	water
k127_392889 flag=1 multi=11.0000 len=4104_7	k127_392889 flag=1 multi=11.0000 len=4104	K03272	"gmhC, hldE, waaE, rfaE; D-beta-D-heptose 7-phosphate kinase / D-beta-D-heptose 1-phosphate adenosyltransferase [EC:2.7.1.167 2.7.7.70]"	PF00294.24	pfkB family carbohydrate kinase	ERR2206759	Glycan biosynthesis and metabolism	Lipopolysaccharide biosynthesis	water
k127_392889 flag=1 multi=11.0000 len=4104_8	k127_392889 flag=1 multi=11.0000 len=4104	K03272	"gmhC, hldE, waaE, rfaE; D-beta-D-heptose 7-phosphate kinase / D-beta-D-heptose 1-phosphate adenosyltransferase [EC:2.7.1.167 2.7.7.70]"	PF01467.26	Cytidylyltransferase-like	ERR2206759	Glycan biosynthesis and metabolism	Lipopolysaccharide biosynthesis	water
k127_768026 flag=1 multi=11.0000 len=7817_6	k127_768026 flag=1 multi=11.0000 len=7817	K09882	cobS; cobaltochelatase CobS [EC:6.6.1.2]	PF07728.14	AAA domain (dynein-related subfamily)	ERR2206759	Metabolism of cofactors and vitamins	Porphyrin and chlorophyll metabolism	water
k127_431474 flag=1 multi=9.3592 len=4247_3	k127_431474 flag=1 multi=9.3592 len=4247	K21344	rfaE1; D-glycero-beta-D-manno-heptose-7-phosphate kinase [EC:2.7.1.167]	PF00294.24	pfkB family carbohydrate kinase	ERR2206759	Glycan biosynthesis and metabolism	Lipopolysaccharide biosynthesis	water
k127_370038 flag=0 multi=17.0000 len=8061_5	k127_370038 flag=0 multi=17.0000 len=8061	K09882	cobS; cobaltochelatase CobS [EC:6.6.1.2]	PF07728.14	AAA domain (dynein-related subfamily)	ERR2206759	Metabolism of cofactors and vitamins	Porphyrin and chlorophyll metabolism	water
k127_6566 flag=0 multi=9.0000 len=3937_9	k127_6566 flag=0 multi=9.0000 len=3937	K00558	"DNMT1, dcm; DNA (cytosine-5)-methyltransferase 1 [EC:2.1.1.37]"	PF00145.17	C-5 cytosine-specific DNA methylase	ERR2206759	Amino acid metabolism	Cysteine and methionine metabolism	water
k127_241763 flag=0 multi=12.3564 len=8615_8	k127_241763 flag=0 multi=12.3564 len=8615	K07260	vanY; zinc D-Ala-D-Ala carboxypeptidase [EC:3.4.17.14]			ERR2206759	Glycan biosynthesis and metabolism	Peptidoglycan biosynthesis	water
k127_224874 flag=1 multi=7.0000 len=4690_5	k127_224874 flag=1 multi=7.0000 len=4690	K01046	"lip, TGL2; triacylglycerol lipase [EC:3.1.1.3]"			ERR2206759	Lipid metabolism	Glycerolipid metabolism	water
k127_285026 flag=1 multi=11.0000 len=6509_12	k127_285026 flag=1 multi=11.0000 len=6509	K01710	"E4.2.1.46, rfbB, rffG; dTDP-glucose 4,6-dehydratase [EC:4.2.1.46]"	PF01370.21	NAD dependent epimerase/dehydratase family	ERR2206759	NA	NA	water
k127_285026 flag=1 multi=11.0000 len=6509_13	k127_285026 flag=1 multi=11.0000 len=6509	K13017	"wbpE, wlbC; UDP-2-acetamido-2-deoxy-ribo-hexuluronate aminotransferase [EC:2.6.1.98]"	PF01041.17	DegT/DnrJ/EryC1/StrS aminotransferase family	ERR2206759	NA	NA	water
k127_587357 flag=1 multi=12.0000 len=57335_22	k127_587357 flag=1 multi=12.0000 len=57335	K01051	E3.1.1.11; pectinesterase [EC:3.1.1.11]			ERR2206759	Carbohydrate metabolism	Pentose and glucuronate interconversions	water
k127_503397 flag=0 multi=6.0000 len=3397_2	k127_503397 flag=0 multi=6.0000 len=3397	K01737	"queD, ptpS, PTS; 6-pyruvoyltetrahydropterin/6-carboxytetrahydropterin synthase [EC:4.2.3.12 4.1.2.50]"	PF01242.19	6-pyruvoyl tetrahydropterin synthase	ERR2206759	Metabolism of cofactors and vitamins	Folate biosynthesis	water
k127_66981 flag=1 multi=5.0000 len=3790_3	k127_66981 flag=1 multi=5.0000 len=3790	K00287	"DHFR, folA; dihydrofolate reductase [EC:1.5.1.3]"			ERR2206759	Metabolism of cofactors and vitamins	NA	water
k127_69419 flag=0 multi=34.1816 len=7187_6	k127_69419 flag=0 multi=34.1816 len=7187	K09882	cobS; cobaltochelatase CobS [EC:6.6.1.2]	PF07728.14	AAA domain (dynein-related subfamily)	ERR2206759	Metabolism of cofactors and vitamins	Porphyrin and chlorophyll metabolism	water
k127_502172 flag=1 multi=6.0000 len=3979_2	k127_502172 flag=1 multi=6.0000 len=3979	K09882	cobS; cobaltochelatase CobS [EC:6.6.1.2]	PF07728.14	AAA domain (dynein-related subfamily)	ERR2206759	Metabolism of cofactors and vitamins	Porphyrin and chlorophyll metabolism	water
k127_622419 flag=1 multi=5.0000 len=5003_2	k127_622419 flag=1 multi=5.0000 len=5003	K02703	psbA; photosystem II P680 reaction center D1 protein [EC:1.10.3.9]	PF00124.19	Photosynthetic reaction centre protein	ERR2206759	Energy metabolism	Photosynthesis	water
k127_231359 flag=0 multi=7.0000 len=5918_4	k127_231359 flag=0 multi=7.0000 len=5918	K22227	ahbD; heme synthase			ERR2206759	Metabolism of cofactors and vitamins	Porphyrin and chlorophyll metabolism	water
k127_234731 flag=1 multi=8.0000 len=5774_3	k127_234731 flag=1 multi=8.0000 len=5774	K01458	hutG; N-formylglutamate deformylase [EC:3.5.1.68]	PF05013.12	N-formylglutamate amidohydrolase	ERR2206759	NA	NA	water
k127_234731 flag=1 multi=8.0000 len=5774_4	k127_234731 flag=1 multi=8.0000 len=5774	K00789	metK; S-adenosylmethionine synthetase [EC:2.5.1.6]	PF02773.16	"S-adenosylmethionine synthetase, C-terminal domain"	ERR2206759	NA	NA	water
k127_291348 flag=1 multi=12.6881 len=8295_6	k127_291348 flag=1 multi=12.6881 len=8295	K09882	cobS; cobaltochelatase CobS [EC:6.6.1.2]	PF07728.14	AAA domain (dynein-related subfamily)	ERR2206759	Metabolism of cofactors and vitamins	Porphyrin and chlorophyll metabolism	water
k127_396346 flag=0 multi=12.0000 len=42814_fragment_1_5	k127_396346 flag=0 multi=12.0000 len=42814_fragment_1	K00789	metK; S-adenosylmethionine synthetase [EC:2.5.1.6]	PF02773.16	"S-adenosylmethionine synthetase, C-terminal domain"	ERR2206759	Amino acid metabolism	Cysteine and methionine metabolism	water
k127_946762 flag=1 multi=15.6224 len=6293_5	k127_946762 flag=1 multi=15.6224 len=6293	K00012	"UGDH, ugd; UDPglucose 6-dehydrogenase [EC:1.1.1.22]"	PF03721.14	"UDP-glucose/GDP-mannose dehydrogenase family, NAD binding domain"	ERR2206759	Carbohydrate metabolism	NA	water
k127_946762 flag=1 multi=15.6224 len=6293_10	k127_946762 flag=1 multi=15.6224 len=6293	K01710	"E4.2.1.46, rfbB, rffG; dTDP-glucose 4,6-dehydratase [EC:4.2.1.46]"	PF16363.5	"GDP-mannose 4,6 dehydratase"	ERR2206759	Carbohydrate metabolism	NA	water
k127_11252 flag=0 multi=35.8728 len=5401_1	k127_11252 flag=0 multi=35.8728 len=5401	K00281	"GLDC, gcvP; glycine dehydrogenase [EC:1.4.4.2]"	PF02347.16	Glycine cleavage system P-protein	ERR2206759	NA	NA	water
k127_114986 flag=1 multi=11.0000 len=9794_16	k127_114986 flag=1 multi=11.0000 len=9794	K05396	dcyD; D-cysteine desulfhydrase [EC:4.4.1.15]	PF00291.25	Pyridoxal-phosphate dependent enzyme	ERR2206759	Amino acid metabolism	Cysteine and methionine metabolism	water
k127_850044 flag=0 multi=18.9799 len=9068_11	k127_850044 flag=0 multi=18.9799 len=9068	K09882	cobS; cobaltochelatase CobS [EC:6.6.1.2]	PF07728.14	AAA domain (dynein-related subfamily)	ERR2206759	Metabolism of cofactors and vitamins	Porphyrin and chlorophyll metabolism	water
k127_103971 flag=0 multi=8.9919 len=9963_1	k127_103971 flag=0 multi=8.9919 len=9963	K23144	K23144; UDP-N-acetylglucosamine diphosphorylase / glucose-1-phosphate thymidylyltransferase / UDP-N-acetylgalactosamine diphosphorylase / glucosamine-1-phosphate N-acetyltransferase / galactosamine-1-phosphate N-acetyltransferase [EC:2.7.7.23 2.7.7.24 2.7.7.83 2.3.1.157 2.3.1.276]			ERR2206759	NA	NA	water
k127_995421 flag=1 multi=14.0000 len=4147_3	k127_995421 flag=1 multi=14.0000 len=4147	K01784	"galE, GALE; UDP-glucose 4-epimerase [EC:5.1.3.2]"	PF01370.21	NAD dependent epimerase/dehydratase family	ERR2206760	Carbohydrate metabolism	NA	water
k127_138807 flag=1 multi=40.0000 len=6241_1	k127_138807 flag=1 multi=40.0000 len=6241	K00613	GATM; glycine amidinotransferase [EC:2.1.4.1]			ERR2206760	Amino acid metabolism	NA	water
k127_985643 flag=0 multi=15.0000 len=5377_1	k127_985643 flag=0 multi=15.0000 len=5377	K00952	nadM; nicotinamide-nucleotide adenylyltransferase [EC:2.7.7.1]			ERR2206760	Metabolism of cofactors and vitamins	Nicotinate and nicotinamide metabolism	water
k127_252971 flag=0 multi=46.8903 len=4319_1	k127_252971 flag=0 multi=46.8903 len=4319	K02078	acpP; acyl carrier protein			ERR2206760	Biosynthesis of other secondary metabolites	Biosynthesis of secondary metabolites - other antibiotics	water
k127_713520 flag=1 multi=12.0000 len=3563_5	k127_713520 flag=1 multi=12.0000 len=3563	K00820	"glmS, GFPT; glutamine---fructose-6-phosphate transaminase (isomerizing) [EC:2.6.1.16]"	PF01380.22	SIS domain	ERR2206760	NA	NA	water
k127_713520 flag=1 multi=12.0000 len=3563_6	k127_713520 flag=1 multi=12.0000 len=3563	K04042	glmU; bifunctional UDP-N-acetylglucosamine pyrophosphorylase / Glucosamine-1-phosphate N-acetyltransferase [EC:2.7.7.23 2.3.1.157]			ERR2206760	NA	NA	water
k127_365466 flag=0 multi=20.0000 len=65961_20	k127_365466 flag=0 multi=20.0000 len=65961	K16150	K16150; glycogen synthase [EC:2.4.1.11]	PF00534.20	Glycosyl transferases group 1	ERR2206760	Carbohydrate metabolism	Starch and sucrose metabolism	water
k127_750517 flag=0 multi=20.6382 len=8184_12	k127_750517 flag=0 multi=20.6382 len=8184	K00558	"DNMT1, dcm; DNA (cytosine-5)-methyltransferase 1 [EC:2.1.1.37]"	PF00145.17	C-5 cytosine-specific DNA methylase	ERR2206760	Amino acid metabolism	Cysteine and methionine metabolism	water
k127_31322 flag=1 multi=17.0000 len=35110_43	k127_31322 flag=1 multi=17.0000 len=35110	K17398	DNMT3A; DNA (cytosine-5)-methyltransferase 3A [EC:2.1.1.37]	PF00145.17	C-5 cytosine-specific DNA methylase	ERR2206760	Amino acid metabolism	Cysteine and methionine metabolism	water
k127_521768 flag=1 multi=39.2830 len=38731_2	k127_521768 flag=1 multi=39.2830 len=38731	K09673	CHST9; carbohydrate 4-sulfotransferase 9 [EC:2.8.2.-]	PF03567.14	Sulfotransferase family	ERR2206760	Glycan biosynthesis and metabolism	Various types of N-glycan biosynthesis	water
k127_521768 flag=1 multi=39.2830 len=38731_4	k127_521768 flag=1 multi=39.2830 len=38731	K01711	"gmd, GMDS; GDPmannose 4,6-dehydratase [EC:4.2.1.47]"	PF16363.5	"GDP-mannose 4,6 dehydratase"	ERR2206760	Glycan biosynthesis and metabolism	Various types of N-glycan biosynthesis	water
k127_521768 flag=1 multi=39.2830 len=38731_5	k127_521768 flag=1 multi=39.2830 len=38731	K02377	"TSTA3, fcl; GDP-L-fucose synthase [EC:1.1.1.271]"	PF01370.21	NAD dependent epimerase/dehydratase family	ERR2206760	Glycan biosynthesis and metabolism	Various types of N-glycan biosynthesis	water
k127_1141134 flag=0 multi=23.9468 len=8766_2	k127_1141134 flag=0 multi=23.9468 len=8766	K01953	"asnB, ASNS; asparagine synthase (glutamine-hydrolysing) [EC:6.3.5.4]"	PF00733.21	Asparagine synthase	ERR2206760	Amino acid metabolism	Alanine, aspartate and glutamate metabolism	water
k127_857818 flag=1 multi=12.0000 len=8245_3	k127_857818 flag=1 multi=12.0000 len=8245	K13317	"eryBIII, tylCIII, tylC3; NDP-4-keto-2,6-dideoxyhexose 3-C-methyltransferase [EC:2.1.1.-]"	PF08484.11	C-methyltransferase C-terminal domain	ERR2206760	Metabolism of terpenoids and polyketides	Polyketide sugar unit biosynthesis	water
k127_857818 flag=1 multi=12.0000 len=8245_5	k127_857818 flag=1 multi=12.0000 len=8245	K01711	"gmd, GMDS; GDPmannose 4,6-dehydratase [EC:4.2.1.47]"	PF16363.5	"GDP-mannose 4,6 dehydratase"	ERR2206760	Metabolism of terpenoids and polyketides	Polyketide sugar unit biosynthesis	water
k127_857818 flag=1 multi=12.0000 len=8245_10	k127_857818 flag=1 multi=12.0000 len=8245	K01808	rpiB; ribose 5-phosphate isomerase B [EC:5.3.1.6]	PF02502.18	Ribose/Galactose Isomerase	ERR2206760	Metabolism of terpenoids and polyketides	Polyketide sugar unit biosynthesis	water
k127_801113 flag=1 multi=15.0000 len=7722_2	k127_801113 flag=1 multi=15.0000 len=7722	K22227	ahbD; heme synthase			ERR2206760	Metabolism of cofactors and vitamins	Porphyrin and chlorophyll metabolism	water
k127_412845 flag=1 multi=30.0000 len=46229_38	k127_412845 flag=1 multi=30.0000 len=46229	K01858	"INO1, ISYNA1; myo-inositol-1-phosphate synthase [EC:5.5.1.4]"	PF01658.17	Myo-inositol-1-phosphate synthase	ERR2206760	NA	NA	water
k127_412845 flag=1 multi=30.0000 len=46229_39	k127_412845 flag=1 multi=30.0000 len=46229	K01784	"galE, GALE; UDP-glucose 4-epimerase [EC:5.1.3.2]"	PF01370.21	NAD dependent epimerase/dehydratase family	ERR2206760	NA	NA	water
k127_210066 flag=1 multi=8.0000 len=4149_3	k127_210066 flag=1 multi=8.0000 len=4149	K00472	P4HA; prolyl 4-hydroxylase [EC:1.14.11.2]	PF13640.6	2OG-Fe(II) oxygenase superfamily	ERR2206760	Amino acid metabolism	Arginine and proline metabolism	water
k127_1092386 flag=0 multi=39.9892 len=36132_15	k127_1092386 flag=0 multi=39.9892 len=36132	K01623	"ALDO; fructose-bisphosphate aldolase, class I [EC:4.1.2.13]"			ERR2206760	NA	NA	water
k127_1092386 flag=0 multi=39.9892 len=36132_19	k127_1092386 flag=0 multi=39.9892 len=36132	K00287	"DHFR, folA; dihydrofolate reductase [EC:1.5.1.3]"	PF00186.19	Dihydrofolate reductase	ERR2206760	NA	NA	water
k127_1092386 flag=0 multi=39.9892 len=36132_54	k127_1092386 flag=0 multi=39.9892 len=36132	K00012	"UGDH, ugd; UDPglucose 6-dehydrogenase [EC:1.1.1.22]"	PF00984.19	"UDP-glucose/GDP-mannose dehydrogenase family, central domain"	ERR2206760	NA	NA	water
k127_126563 flag=1 multi=11.0000 len=7942_11	k127_126563 flag=1 multi=11.0000 len=7942	K00012	"UGDH, ugd; UDPglucose 6-dehydrogenase [EC:1.1.1.22]"	PF00984.19	"UDP-glucose/GDP-mannose dehydrogenase family, central domain"	ERR2206760	Carbohydrate metabolism	NA	water
k127_772829 flag=1 multi=5.8602 len=5751_8	k127_772829 flag=1 multi=5.8602 len=5751	K01710	"E4.2.1.46, rfbB, rffG; dTDP-glucose 4,6-dehydratase [EC:4.2.1.46]"	PF01370.21	NAD dependent epimerase/dehydratase family	ERR2206760	NA	NA	water
k127_772829 flag=1 multi=5.8602 len=5751_9	k127_772829 flag=1 multi=5.8602 len=5751	K13017	"wbpE, wlbC; UDP-2-acetamido-2-deoxy-ribo-hexuluronate aminotransferase [EC:2.6.1.98]"	PF01041.17	DegT/DnrJ/EryC1/StrS aminotransferase family	ERR2206760	NA	NA	water
k127_1041840 flag=0 multi=13.3984 len=3187_4	k127_1041840 flag=0 multi=13.3984 len=3187	K22474	"adhB; alcohol dehydrogenase (quinone), cytochrome c subunit [EC:1.1.5.5]"			ERR2206760	Carbohydrate metabolism	Glycolysis / Gluconeogenesis	water
k127_86105 flag=1 multi=10.5919 len=8693_8	k127_86105 flag=1 multi=10.5919 len=8693	K08679	E5.1.3.6; UDP-glucuronate 4-epimerase [EC:5.1.3.6]	PF01370.21	NAD dependent epimerase/dehydratase family	ERR2206760	Carbohydrate metabolism	Amino sugar and nucleotide sugar metabolism	water
k127_714306 flag=0 multi=7.0000 len=3806_4	k127_714306 flag=0 multi=7.0000 len=3806	K21140	mec; [CysO sulfur-carrier protein]-S-L-cysteine hydrolase [EC:3.13.1.6]	PF14464.6	Prokaryotic homologs of the JAB domain	ERR2206760	Folding, sorting and degradation	Sulfur relay system	water
k127_109603 flag=1 multi=16.0000 len=6134_4	k127_109603 flag=1 multi=16.0000 len=6134	K03639	"moaA, CNX2; GTP 3',8-cyclase [EC:4.1.99.22]"	PF04055.21	Radical SAM superfamily	ERR2206760	NA	NA	water
k127_516698 flag=1 multi=11.0000 len=3774_2	k127_516698 flag=1 multi=11.0000 len=3774	K08310	"nudB, ntpA; dihydroneopterin triphosphate diphosphatase [EC:3.6.1.67]"	PF00293.28	NUDIX domain	ERR2206760	Metabolism of cofactors and vitamins	Folate biosynthesis	water
k127_196153 flag=0 multi=41.0000 len=42939_19	k127_196153 flag=0 multi=41.0000 len=42939	K01886	"QARS, glnS; glutaminyl-tRNA synthetase [EC:6.1.1.18]"	PF00749.21	"tRNA synthetases class I (E and Q), catalytic domain"	ERR2206760	NA	NA	water
k127_196153 flag=0 multi=41.0000 len=42939_20	k127_196153 flag=0 multi=41.0000 len=42939	K00287	"DHFR, folA; dihydrofolate reductase [EC:1.5.1.3]"	PF00186.19	Dihydrofolate reductase	ERR2206760	NA	NA	water
k127_1102757 flag=1 multi=10.0000 len=8140_2	k127_1102757 flag=1 multi=10.0000 len=8140	K02377	"TSTA3, fcl; GDP-L-fucose synthase [EC:1.1.1.271]"	PF01370.21	NAD dependent epimerase/dehydratase family	ERR2206760	Carbohydrate metabolism	NA	water
k127_1102757 flag=1 multi=10.0000 len=8140_4	k127_1102757 flag=1 multi=10.0000 len=8140	K01784	"galE, GALE; UDP-glucose 4-epimerase [EC:5.1.3.2]"	PF01370.21	NAD dependent epimerase/dehydratase family	ERR2206760	Carbohydrate metabolism	NA	water
k127_1102757 flag=1 multi=10.0000 len=8140_6	k127_1102757 flag=1 multi=10.0000 len=8140	K00737	"MGAT3; beta-1,4-mannosyl-glycoprotein beta-1,4-N-acetylglucosaminyltransferase [EC:2.4.1.144]"	PF04724.13	Glycosyltransferase family 17	ERR2206760	Carbohydrate metabolism	NA	water
k127_785087 flag=0 multi=28.4275 len=54592_27	k127_785087 flag=0 multi=28.4275 len=54592	K02169	bioC; malonyl-CoA O-methyltransferase [EC:2.1.1.197]			ERR2206760	Metabolism of cofactors and vitamins	Biotin metabolism	water
k127_345774 flag=0 multi=9.5836 len=3069_2	k127_345774 flag=0 multi=9.5836 len=3069	K00012	"UGDH, ugd; UDPglucose 6-dehydrogenase [EC:1.1.1.22]"	PF00984.19	"UDP-glucose/GDP-mannose dehydrogenase family, central domain"	ERR2206760	Carbohydrate metabolism	NA	water
k127_1163927 flag=1 multi=16.5034 len=4803_7	k127_1163927 flag=1 multi=16.5034 len=4803	K00558	"DNMT1, dcm; DNA (cytosine-5)-methyltransferase 1 [EC:2.1.1.37]"			ERR2206760	Amino acid metabolism	Cysteine and methionine metabolism	water
k127_564452 flag=1 multi=9.0000 len=3437_9	k127_564452 flag=1 multi=9.0000 len=3437	K00558	"DNMT1, dcm; DNA (cytosine-5)-methyltransferase 1 [EC:2.1.1.37]"	PF00145.17	C-5 cytosine-specific DNA methylase	ERR2206760	Amino acid metabolism	Cysteine and methionine metabolism	water
k127_24696 flag=0 multi=44.9947 len=83589_84	k127_24696 flag=0 multi=44.9947 len=83589	K00952	nadM; nicotinamide-nucleotide adenylyltransferase [EC:2.7.7.1]	PF01467.26	Cytidylyltransferase-like	ERR2206760	Metabolism of cofactors and vitamins	Nicotinate and nicotinamide metabolism	water
k127_895625 flag=1 multi=20.0000 len=8916_2	k127_895625 flag=1 multi=20.0000 len=8916	K21029	moeB; molybdopterin-synthase adenylyltransferase [EC:2.7.7.80]	PF00899.21	ThiF family	ERR2206760	Folding, sorting and degradation	Sulfur relay system	water
k127_1030452 flag=0 multi=11.0000 len=5256_2	k127_1030452 flag=0 multi=11.0000 len=5256	K02377	"TSTA3, fcl; GDP-L-fucose synthase [EC:1.1.1.271]"	PF01370.21	NAD dependent epimerase/dehydratase family	ERR2206760	Carbohydrate metabolism	NA	water
k127_1030452 flag=0 multi=11.0000 len=5256_7	k127_1030452 flag=0 multi=11.0000 len=5256	K00709	ABO; histo-blood group ABO system transferase [EC:2.4.1.40 2.4.1.37]	PF03414.13	Glycosyltransferase family 6	ERR2206760	Carbohydrate metabolism	NA	water
k127_1025149 flag=0 multi=7.8656 len=3617_1	k127_1025149 flag=0 multi=7.8656 len=3617	K00558	"DNMT1, dcm; DNA (cytosine-5)-methyltransferase 1 [EC:2.1.1.37]"	PF00145.17	C-5 cytosine-specific DNA methylase	ERR2206760	Amino acid metabolism	Cysteine and methionine metabolism	water
k127_1156790 flag=0 multi=28.9922 len=36139_6	k127_1156790 flag=0 multi=28.9922 len=36139	K19200	IAL; isopenicillin-N N-acyltransferase like protein			ERR2206760	Biosynthesis of other secondary metabolites	Penicillin and cephalosporin biosynthesis	water
k127_85308 flag=0 multi=10.5831 len=4502_1	k127_85308 flag=0 multi=10.5831 len=4502	K02703	psbA; photosystem II P680 reaction center D1 protein [EC:1.10.3.9]			ERR2206760	Energy metabolism	Photosynthesis	water
k127_1066663 flag=1 multi=13.0000 len=34712_13	k127_1066663 flag=1 multi=13.0000 len=34712	K00952	nadM; nicotinamide-nucleotide adenylyltransferase [EC:2.7.7.1]			ERR2206760	Metabolism of cofactors and vitamins	Nicotinate and nicotinamide metabolism	water
k127_1066663 flag=1 multi=13.0000 len=34712_21	k127_1066663 flag=1 multi=13.0000 len=34712	K01734	mgsA; methylglyoxal synthase [EC:4.2.3.3]	PF02142.22	MGS-like domain	ERR2206760	Metabolism of cofactors and vitamins	Nicotinate and nicotinamide metabolism	water
k127_1066663 flag=1 multi=13.0000 len=34712_24	k127_1066663 flag=1 multi=13.0000 len=34712	K01710	"E4.2.1.46, rfbB, rffG; dTDP-glucose 4,6-dehydratase [EC:4.2.1.46]"	PF01370.21	NAD dependent epimerase/dehydratase family	ERR2206760	Metabolism of cofactors and vitamins	Nicotinate and nicotinamide metabolism	water
k127_473170 flag=1 multi=5.0000 len=5682_8	k127_473170 flag=1 multi=5.0000 len=5682	K00558	"DNMT1, dcm; DNA (cytosine-5)-methyltransferase 1 [EC:2.1.1.37]"	PF00145.17	C-5 cytosine-specific DNA methylase	ERR2206760	Amino acid metabolism	Cysteine and methionine metabolism	water
k127_534345 flag=0 multi=31.0000 len=61685_47	k127_534345 flag=0 multi=31.0000 len=61685	K09882	cobS; cobaltochelatase CobS [EC:6.6.1.2]			ERR2206760	Metabolism of cofactors and vitamins	Porphyrin and chlorophyll metabolism	water
k127_325395 flag=1 multi=10.0000 len=3175_5	k127_325395 flag=1 multi=10.0000 len=3175	K00558	"DNMT1, dcm; DNA (cytosine-5)-methyltransferase 1 [EC:2.1.1.37]"	PF00145.17	C-5 cytosine-specific DNA methylase	ERR2206760	Amino acid metabolism	Cysteine and methionine metabolism	water
k127_122844 flag=1 multi=12.0000 len=7133_3	k127_122844 flag=1 multi=12.0000 len=7133	K00558	"DNMT1, dcm; DNA (cytosine-5)-methyltransferase 1 [EC:2.1.1.37]"	PF00145.17	C-5 cytosine-specific DNA methylase	ERR2206760	Amino acid metabolism	Cysteine and methionine metabolism	water
k127_331424 flag=0 multi=29.9951 len=59650_20	k127_331424 flag=0 multi=29.9951 len=59650	K09474	phoN; acid phosphatase (class A) [EC:3.1.3.2]	PF01569.21	PAP2 superfamily	ERR2206760	Metabolism of cofactors and vitamins	Riboflavin metabolism	water
k127_331424 flag=0 multi=29.9951 len=59650_26	k127_331424 flag=0 multi=29.9951 len=59650	K09882	cobS; cobaltochelatase CobS [EC:6.6.1.2]	PF07728.14	AAA domain (dynein-related subfamily)	ERR2206760	Metabolism of cofactors and vitamins	Riboflavin metabolism	water
k127_1046073 flag=1 multi=8.0000 len=5957_1	k127_1046073 flag=1 multi=8.0000 len=5957	K04042	glmU; bifunctional UDP-N-acetylglucosamine pyrophosphorylase / Glucosamine-1-phosphate N-acetyltransferase [EC:2.7.7.23 2.3.1.157]			ERR2206760	Carbohydrate metabolism	Amino sugar and nucleotide sugar metabolism	water
k127_1046073 flag=1 multi=8.0000 len=5957_5	k127_1046073 flag=1 multi=8.0000 len=5957	K01953	"asnB, ASNS; asparagine synthase (glutamine-hydrolysing) [EC:6.3.5.4]"	PF00733.21	Asparagine synthase	ERR2206760	Carbohydrate metabolism	Amino sugar and nucleotide sugar metabolism	water
k127_275765 flag=1 multi=8.0000 len=3951_5	k127_275765 flag=1 multi=8.0000 len=3951	K00979	kdsB; 3-deoxy-manno-octulosonate cytidylyltransferase (CMP-KDO synthetase) [EC:2.7.7.38]	PF02348.19	Cytidylyltransferase	ERR2206761	Glycan biosynthesis and metabolism	Lipopolysaccharide biosynthesis	water
k127_275765 flag=1 multi=8.0000 len=3951_6	k127_275765 flag=1 multi=8.0000 len=3951	K01627	kdsA; 2-dehydro-3-deoxyphosphooctonate aldolase (KDO 8-P synthase) [EC:2.5.1.55]	PF00793.20	DAHP synthetase I family	ERR2206761	Glycan biosynthesis and metabolism	Lipopolysaccharide biosynthesis	water
k127_232925 flag=1 multi=9.0000 len=4901_7	k127_232925 flag=1 multi=9.0000 len=4901	K00558	"DNMT1, dcm; DNA (cytosine-5)-methyltransferase 1 [EC:2.1.1.37]"	PF00145.17	C-5 cytosine-specific DNA methylase	ERR2206761	Amino acid metabolism	Cysteine and methionine metabolism	water
k127_6872 flag=1 multi=8.0000 len=3764_4	k127_6872 flag=1 multi=8.0000 len=3764	K21140	mec; [CysO sulfur-carrier protein]-S-L-cysteine hydrolase [EC:3.13.1.6]	PF00877.19	NlpC/P60 family	ERR2206761	Folding, sorting and degradation	Sulfur relay system	water
k127_374418 flag=0 multi=5.7749 len=5699_4	k127_374418 flag=0 multi=5.7749 len=5699	K02847	"waaL, rfaL; O-antigen ligase [EC:2.4.1.-]"	PF04932.15	O-Antigen ligase	ERR2206761	Glycan biosynthesis and metabolism	Lipopolysaccharide biosynthesis	water
k127_118859 flag=1 multi=10.0000 len=3356_4	k127_118859 flag=1 multi=10.0000 len=3356	K00558	"DNMT1, dcm; DNA (cytosine-5)-methyltransferase 1 [EC:2.1.1.37]"			ERR2206761	Amino acid metabolism	Cysteine and methionine metabolism	water
k127_210026 flag=1 multi=6.4679 len=4453_5	k127_210026 flag=1 multi=6.4679 len=4453	K00012	"UGDH, ugd; UDPglucose 6-dehydrogenase [EC:1.1.1.22]"	PF00984.19	"UDP-glucose/GDP-mannose dehydrogenase family, central domain"	ERR2206761	Carbohydrate metabolism	NA	water
k127_1087172 flag=0 multi=21.9393 len=7047_4	k127_1087172 flag=0 multi=21.9393 len=7047	K00472	P4HA; prolyl 4-hydroxylase [EC:1.14.11.2]	PF13640.6	2OG-Fe(II) oxygenase superfamily	ERR2206761	Amino acid metabolism	Arginine and proline metabolism	water
k127_458729 flag=1 multi=45.0000 len=6373_1	k127_458729 flag=1 multi=45.0000 len=6373	K06879	queF; 7-cyano-7-deazaguanine reductase [EC:1.7.1.13]	PF14489.6	QueF-like protein	ERR2206761	Metabolism of cofactors and vitamins	Folate biosynthesis	water
k127_625687 flag=0 multi=16.4477 len=9690_9	k127_625687 flag=0 multi=16.4477 len=9690	K00850	"pfkA, PFK; 6-phosphofructokinase 1 [EC:2.7.1.11]"	PF00365.20	Phosphofructokinase	ERR2206761	NA	NA	water
k127_955686 flag=1 multi=7.0000 len=3161_1	k127_955686 flag=1 multi=7.0000 len=3161	K00737	"MGAT3; beta-1,4-mannosyl-glycoprotein beta-1,4-N-acetylglucosaminyltransferase [EC:2.4.1.144]"	PF04724.13	Glycosyltransferase family 17	ERR2206761	Glycan biosynthesis and metabolism	N-Glycan biosynthesis	water
k127_759875 flag=0 multi=23.0000 len=7831_5	k127_759875 flag=0 multi=23.0000 len=7831	K00558	"DNMT1, dcm; DNA (cytosine-5)-methyltransferase 1 [EC:2.1.1.37]"	PF00145.17	C-5 cytosine-specific DNA methylase	ERR2206761	Amino acid metabolism	Cysteine and methionine metabolism	water
k127_740518 flag=1 multi=8.0000 len=6517_1	k127_740518 flag=1 multi=8.0000 len=6517	K01854	glf; UDP-galactopyranose mutase [EC:5.4.99.9]	PF03275.13	UDP-galactopyranose mutase	ERR2206761	Carbohydrate metabolism	NA	water
k127_636073 flag=0 multi=48.9837 len=59182_7	k127_636073 flag=0 multi=48.9837 len=59182	K01858	"INO1, ISYNA1; myo-inositol-1-phosphate synthase [EC:5.5.1.4]"	PF01658.17	Myo-inositol-1-phosphate synthase	ERR2206761	NA	NA	water
k127_443845 flag=1 multi=18.0000 len=47761_41	k127_443845 flag=1 multi=18.0000 len=47761	K09882	cobS; cobaltochelatase CobS [EC:6.6.1.2]	PF07728.14	AAA domain (dynein-related subfamily)	ERR2206761	Metabolism of cofactors and vitamins	Porphyrin and chlorophyll metabolism	water
k127_443845 flag=1 multi=18.0000 len=47761_47	k127_443845 flag=1 multi=18.0000 len=47761	K09474	phoN; acid phosphatase (class A) [EC:3.1.3.2]	PF01569.21	PAP2 superfamily	ERR2206761	Metabolism of cofactors and vitamins	Porphyrin and chlorophyll metabolism	water
k127_678899 flag=0 multi=12.0000 len=8132_5	k127_678899 flag=0 multi=12.0000 len=8132	K01790	"rfbC, rmlC; dTDP-4-dehydrorhamnose 3,5-epimerase [EC:5.1.3.13]"			ERR2206761	NA	NA	water
k127_31995 flag=1 multi=39.0000 len=31277_19	k127_31995 flag=1 multi=39.0000 len=31277	K01495	"GCH1, folE; GTP cyclohydrolase IA [EC:3.5.4.16]"	PF01227.22	GTP cyclohydrolase I	ERR2206761	Metabolism of cofactors and vitamins	Folate biosynthesis	water
k127_31995 flag=1 multi=39.0000 len=31277_24	k127_31995 flag=1 multi=39.0000 len=31277	K01737	"queD, ptpS, PTS; 6-pyruvoyltetrahydropterin/6-carboxytetrahydropterin synthase [EC:4.2.3.12 4.1.2.50]"	PF01242.19	6-pyruvoyl tetrahydropterin synthase	ERR2206761	Metabolism of cofactors and vitamins	Folate biosynthesis	water
k127_31995 flag=1 multi=39.0000 len=31277_25	k127_31995 flag=1 multi=39.0000 len=31277	K10026	queE; 7-carboxy-7-deazaguanine synthase [EC:4.3.99.3]			ERR2206761	Metabolism of cofactors and vitamins	Folate biosynthesis	water
k127_1158003 flag=1 multi=10.0000 len=4067_1	k127_1158003 flag=1 multi=10.0000 len=4067	K00558	"DNMT1, dcm; DNA (cytosine-5)-methyltransferase 1 [EC:2.1.1.37]"	PF00145.17	C-5 cytosine-specific DNA methylase	ERR2206761	Amino acid metabolism	Cysteine and methionine metabolism	water
k127_937067 flag=1 multi=12.0000 len=9960_2	k127_937067 flag=1 multi=12.0000 len=9960	K01953	"asnB, ASNS; asparagine synthase (glutamine-hydrolysing) [EC:6.3.5.4]"	PF00733.21	Asparagine synthase	ERR2206761	Amino acid metabolism	Alanine, aspartate and glutamate metabolism	water
k127_1160629 flag=1 multi=38.0000 len=31153_25	k127_1160629 flag=1 multi=38.0000 len=31153	K03639	"moaA, CNX2; GTP 3',8-cyclase [EC:4.1.99.22]"	PF04055.21	Radical SAM superfamily	ERR2206761	NA	NA	water
k127_1160629 flag=1 multi=38.0000 len=31153_32	k127_1160629 flag=1 multi=38.0000 len=31153	K22227	ahbD; heme synthase	PF04055.21	Radical SAM superfamily	ERR2206761	NA	NA	water
k127_1160629 flag=1 multi=38.0000 len=31153_34	k127_1160629 flag=1 multi=38.0000 len=31153	K22227	ahbD; heme synthase			ERR2206761	NA	NA	water
k127_1160629 flag=1 multi=38.0000 len=31153_35	k127_1160629 flag=1 multi=38.0000 len=31153	K22227	ahbD; heme synthase			ERR2206761	NA	NA	water
k127_1160629 flag=1 multi=38.0000 len=31153_36	k127_1160629 flag=1 multi=38.0000 len=31153	K22227	ahbD; heme synthase			ERR2206761	NA	NA	water
k127_804741 flag=0 multi=43.0000 len=6462_4	k127_804741 flag=0 multi=43.0000 len=6462	K11175	purN; phosphoribosylglycinamide formyltransferase 1 [EC:2.1.2.2]			ERR2206761	NA	NA	water
k127_542789 flag=1 multi=31.0000 len=8425_4	k127_542789 flag=1 multi=31.0000 len=8425	K00952	nadM; nicotinamide-nucleotide adenylyltransferase [EC:2.7.7.1]			ERR2206761	Metabolism of cofactors and vitamins	Nicotinate and nicotinamide metabolism	water
k127_366315 flag=1 multi=9.0000 len=8203_3	k127_366315 flag=1 multi=9.0000 len=8203	K22227	ahbD; heme synthase			ERR2206761	Metabolism of cofactors and vitamins	Porphyrin and chlorophyll metabolism	water
k127_428776 flag=1 multi=11.0000 len=6639_11	k127_428776 flag=1 multi=11.0000 len=6639	K04034	bchE; anaerobic magnesium-protoporphyrin IX monomethyl ester cyclase [EC:1.21.98.3]	PF04055.21	Radical SAM superfamily	ERR2206761	Metabolism of cofactors and vitamins	Porphyrin and chlorophyll metabolism	water
k127_503428 flag=1 multi=10.0000 len=4333_5	k127_503428 flag=1 multi=10.0000 len=4333	K00472	P4HA; prolyl 4-hydroxylase [EC:1.14.11.2]			ERR2206761	Amino acid metabolism	Arginine and proline metabolism	water
k127_611007 flag=1 multi=35.8774 len=94125_39	k127_611007 flag=1 multi=35.8774 len=94125	K12450	"RHM; UDP-glucose 4,6-dehydratase [EC:4.2.1.76]"	PF04321.17	RmlD substrate binding domain	ERR2206761	Carbohydrate metabolism	Amino sugar and nucleotide sugar metabolism	water
k127_611007 flag=1 multi=35.8774 len=94125_52	k127_611007 flag=1 multi=35.8774 len=94125	K06920	queC; 7-cyano-7-deazaguanine synthase [EC:6.3.4.20]	PF06508.13	Queuosine biosynthesis protein QueC	ERR2206761	Carbohydrate metabolism	Amino sugar and nucleotide sugar metabolism	water
k127_611007 flag=1 multi=35.8774 len=94125_74	k127_611007 flag=1 multi=35.8774 len=94125	K09007	folE2; GTP cyclohydrolase IB [EC:3.5.4.16]	PF02649.14	Type I GTP cyclohydrolase folE2	ERR2206761	Carbohydrate metabolism	Amino sugar and nucleotide sugar metabolism	water
k127_611007 flag=1 multi=35.8774 len=94125_79	k127_611007 flag=1 multi=35.8774 len=94125	K01737	"queD, ptpS, PTS; 6-pyruvoyltetrahydropterin/6-carboxytetrahydropterin synthase [EC:4.2.3.12 4.1.2.50]"	PF01242.19	6-pyruvoyl tetrahydropterin synthase	ERR2206761	Carbohydrate metabolism	Amino sugar and nucleotide sugar metabolism	water
k127_611007 flag=1 multi=35.8774 len=94125_81	k127_611007 flag=1 multi=35.8774 len=94125	K10026	queE; 7-carboxy-7-deazaguanine synthase [EC:4.3.99.3]	PF13394.6	4Fe-4S single cluster domain	ERR2206761	Carbohydrate metabolism	Amino sugar and nucleotide sugar metabolism	water
k127_559081 flag=1 multi=9.0000 len=4746_3	k127_559081 flag=1 multi=9.0000 len=4746	K01711	"gmd, GMDS; GDPmannose 4,6-dehydratase [EC:4.2.1.47]"	PF16363.5	"GDP-mannose 4,6 dehydratase"	ERR2206761	Carbohydrate metabolism	NA	water
k127_13452 flag=0 multi=33.9791 len=31731_9	k127_13452 flag=0 multi=33.9791 len=31731	K16881	K16881; mannose-1-phosphate guanylyltransferase / phosphomannomutase [EC:2.7.7.13 5.4.2.8]	PF18338.1	Lower baseplate protein N-terminal domain	ERR2206761	Carbohydrate metabolism	NA	water
k127_428745 flag=1 multi=10.0000 len=4165_4	k127_428745 flag=1 multi=10.0000 len=4165	K09882	cobS; cobaltochelatase CobS [EC:6.6.1.2]	PF07728.14	AAA domain (dynein-related subfamily)	ERR2206761	Metabolism of cofactors and vitamins	Porphyrin and chlorophyll metabolism	water
k127_659418 flag=1 multi=6.0000 len=3383_1	k127_659418 flag=1 multi=6.0000 len=3383	K01784	"galE, GALE; UDP-glucose 4-epimerase [EC:5.1.3.2]"	PF01370.21	NAD dependent epimerase/dehydratase family	ERR2206761	Carbohydrate metabolism	NA	water
k127_911780 flag=1 multi=12.0000 len=3210_2	k127_911780 flag=1 multi=12.0000 len=3210	K01953	"asnB, ASNS; asparagine synthase (glutamine-hydrolysing) [EC:6.3.5.4]"	PF00733.21	Asparagine synthase	ERR2206761	Amino acid metabolism	Alanine, aspartate and glutamate metabolism	water
k127_243653 flag=0 multi=25.9630 len=6875_4	k127_243653 flag=0 multi=25.9630 len=6875	K01711	"gmd, GMDS; GDPmannose 4,6-dehydratase [EC:4.2.1.47]"	PF16363.5	"GDP-mannose 4,6 dehydratase"	ERR2206761	Carbohydrate metabolism	NA	water
k127_243653 flag=0 multi=25.9630 len=6875_5	k127_243653 flag=0 multi=25.9630 len=6875	K12452	"ascC, ddhC, rfbH; CDP-4-dehydro-6-deoxyglucose reductase, E1 [EC:1.17.1.1]"	PF01041.17	DegT/DnrJ/EryC1/StrS aminotransferase family	ERR2206761	Carbohydrate metabolism	NA	water
k127_243653 flag=0 multi=25.9630 len=6875_8	k127_243653 flag=0 multi=25.9630 len=6875	K02377	"TSTA3, fcl; GDP-L-fucose synthase [EC:1.1.1.271]"	PF01370.21	NAD dependent epimerase/dehydratase family	ERR2206761	Carbohydrate metabolism	NA	water
k127_754721 flag=0 multi=20.9937 len=31994_10	k127_754721 flag=0 multi=20.9937 len=31994	K01710	"E4.2.1.46, rfbB, rffG; dTDP-glucose 4,6-dehydratase [EC:4.2.1.46]"	PF16363.5	"GDP-mannose 4,6 dehydratase"	ERR2206761	NA	NA	water
k127_754721 flag=0 multi=20.9937 len=31994_11	k127_754721 flag=0 multi=20.9937 len=31994	K12452	"ascC, ddhC, rfbH; CDP-4-dehydro-6-deoxyglucose reductase, E1 [EC:1.17.1.1]"	PF01041.17	DegT/DnrJ/EryC1/StrS aminotransferase family	ERR2206761	NA	NA	water
k127_754721 flag=0 multi=20.9937 len=31994_14	k127_754721 flag=0 multi=20.9937 len=31994	K02377	"TSTA3, fcl; GDP-L-fucose synthase [EC:1.1.1.271]"	PF01370.21	NAD dependent epimerase/dehydratase family	ERR2206761	NA	NA	water
k127_754721 flag=0 multi=20.9937 len=31994_16	k127_754721 flag=0 multi=20.9937 len=31994	K01652	"E2.2.1.6L, ilvB, ilvG, ilvI; acetolactate synthase I/II/III large subunit [EC:2.2.1.6]"	PF02776.18	"Thiamine pyrophosphate enzyme, N-terminal TPP binding domain"	ERR2206761	NA	NA	water
k127_754721 flag=0 multi=20.9937 len=31994_24	k127_754721 flag=0 multi=20.9937 len=31994	K01953	"asnB, ASNS; asparagine synthase (glutamine-hydrolysing) [EC:6.3.5.4]"	PF00733.21	Asparagine synthase	ERR2206761	NA	NA	water
k127_754721 flag=0 multi=20.9937 len=31994_41	k127_754721 flag=0 multi=20.9937 len=31994	K01711	"gmd, GMDS; GDPmannose 4,6-dehydratase [EC:4.2.1.47]"	PF16363.5	"GDP-mannose 4,6 dehydratase"	ERR2206761	NA	NA	water
k127_1121754 flag=1 multi=5.0000 len=3093_6	k127_1121754 flag=1 multi=5.0000 len=3093	K00558	"DNMT1, dcm; DNA (cytosine-5)-methyltransferase 1 [EC:2.1.1.37]"			ERR2206761	Amino acid metabolism	Cysteine and methionine metabolism	water
k127_784626 flag=0 multi=13.8446 len=4060_1	k127_784626 flag=0 multi=13.8446 len=4060	K00558	"DNMT1, dcm; DNA (cytosine-5)-methyltransferase 1 [EC:2.1.1.37]"	PF00145.17	C-5 cytosine-specific DNA methylase	ERR2206761	Amino acid metabolism	Cysteine and methionine metabolism	water
k127_740215 flag=0 multi=27.9605 len=53110_15	k127_740215 flag=0 multi=27.9605 len=53110	K09673	CHST9; carbohydrate 4-sulfotransferase 9 [EC:2.8.2.-]	PF03567.14	Sulfotransferase family	ERR2206761	Glycan biosynthesis and metabolism	Various types of N-glycan biosynthesis	water
k127_740215 flag=0 multi=27.9605 len=53110_16	k127_740215 flag=0 multi=27.9605 len=53110	K01711	"gmd, GMDS; GDPmannose 4,6-dehydratase [EC:4.2.1.47]"	PF16363.5	"GDP-mannose 4,6 dehydratase"	ERR2206761	Glycan biosynthesis and metabolism	Various types of N-glycan biosynthesis	water
k127_1043382 flag=1 multi=9.0000 len=3375_1	k127_1043382 flag=1 multi=9.0000 len=3375	K01652	"E2.2.1.6L, ilvB, ilvG, ilvI; acetolactate synthase I/II/III large subunit [EC:2.2.1.6]"	PF02776.18	"Thiamine pyrophosphate enzyme, N-terminal TPP binding domain"	ERR2206761	NA	NA	water
k127_164404 flag=1 multi=8.0000 len=3518_4	k127_164404 flag=1 multi=8.0000 len=3518	K16011	"algA, xanB, rfbA, wbpW, pslB; mannose-1-phosphate guanylyltransferase / mannose-6-phosphate isomerase [EC:2.7.7.13 5.3.1.8]"			ERR2206761	Carbohydrate metabolism	NA	water
k127_1045274 flag=0 multi=23.9545 len=5186_3	k127_1045274 flag=0 multi=23.9545 len=5186	K00472	P4HA; prolyl 4-hydroxylase [EC:1.14.11.2]	PF13640.6	2OG-Fe(II) oxygenase superfamily	ERR2206761	Amino acid metabolism	Arginine and proline metabolism	water
k127_1247837 flag=1 multi=7.0000 len=6352_5	k127_1247837 flag=1 multi=7.0000 len=6352	K01495	"GCH1, folE; GTP cyclohydrolase IA [EC:3.5.4.16]"	PF01227.22	GTP cyclohydrolase I	ERR2206762	Metabolism of cofactors and vitamins	Folate biosynthesis	water
k127_1211889 flag=1 multi=7.0000 len=3882_4	k127_1211889 flag=1 multi=7.0000 len=3882	K00558	"DNMT1, dcm; DNA (cytosine-5)-methyltransferase 1 [EC:2.1.1.37]"	PF00145.17	C-5 cytosine-specific DNA methylase	ERR2206762	Amino acid metabolism	Cysteine and methionine metabolism	water
k127_1053666 flag=0 multi=11.9842 len=7082_2	k127_1053666 flag=0 multi=11.9842 len=7082	K12452	"ascC, ddhC, rfbH; CDP-4-dehydro-6-deoxyglucose reductase, E1 [EC:1.17.1.1]"	PF01041.17	DegT/DnrJ/EryC1/StrS aminotransferase family	ERR2206762	Carbohydrate metabolism	Amino sugar and nucleotide sugar metabolism	water
k127_1053666 flag=0 multi=11.9842 len=7082_3	k127_1053666 flag=0 multi=11.9842 len=7082	K01711	"gmd, GMDS; GDPmannose 4,6-dehydratase [EC:4.2.1.47]"	PF16363.5	"GDP-mannose 4,6 dehydratase"	ERR2206762	Carbohydrate metabolism	Amino sugar and nucleotide sugar metabolism	water
k127_1385152 flag=3 multi=32.0004 len=82422_65	k127_1385152 flag=3 multi=32.0004 len=82422	K00067	"rfbD, rmlD; dTDP-4-dehydrorhamnose reductase [EC:1.1.1.133]"	PF04321.17	RmlD substrate binding domain	ERR2206762	NA	NA	water
k127_23571 flag=1 multi=8.0000 len=4676_7	k127_23571 flag=1 multi=8.0000 len=4676	K01784	"galE, GALE; UDP-glucose 4-epimerase [EC:5.1.3.2]"	PF01370.21	NAD dependent epimerase/dehydratase family	ERR2206762	Carbohydrate metabolism	NA	water
k127_1177700 flag=0 multi=17.4843 len=49037_36	k127_1177700 flag=0 multi=17.4843 len=49037	K00033	"PGD, gnd, gntZ; 6-phosphogluconate dehydrogenase [EC:1.1.1.44 1.1.1.343]"	PF03446.15	NAD binding domain of 6-phosphogluconate dehydrogenase	ERR2206762	NA	NA	water
k127_823332 flag=1 multi=9.0000 len=3510_2	k127_823332 flag=1 multi=9.0000 len=3510	K01939	"purA, ADSS; adenylosuccinate synthase [EC:6.3.4.4]"	PF00709.21	Adenylosuccinate synthetase	ERR2206762	NA	NA	water
k127_59552 flag=0 multi=30.0000 len=99843_4	k127_59552 flag=0 multi=30.0000 len=99843	K01939	"purA, ADSS; adenylosuccinate synthase [EC:6.3.4.4]"	PF00709.21	Adenylosuccinate synthetase	ERR2206762	NA	NA	water
k127_59552 flag=0 multi=30.0000 len=99843_75	k127_59552 flag=0 multi=30.0000 len=99843	K03272	"gmhC, hldE, waaE, rfaE; D-beta-D-heptose 7-phosphate kinase / D-beta-D-heptose 1-phosphate adenosyltransferase [EC:2.7.1.167 2.7.7.70]"	PF01467.26	Cytidylyltransferase-like	ERR2206762	NA	NA	water
k127_1151560 flag=1 multi=9.0000 len=7982_7	k127_1151560 flag=1 multi=9.0000 len=7982	K01939	"purA, ADSS; adenylosuccinate synthase [EC:6.3.4.4]"	PF00709.21	Adenylosuccinate synthetase	ERR2206762	NA	NA	water
k127_375762 flag=1 multi=12.0000 len=8004_3	k127_375762 flag=1 multi=12.0000 len=8004	K08679	E5.1.3.6; UDP-glucuronate 4-epimerase [EC:5.1.3.6]	PF01370.21	NAD dependent epimerase/dehydratase family	ERR2206762	Carbohydrate metabolism	Amino sugar and nucleotide sugar metabolism	water
k127_300965 flag=0 multi=20.0000 len=43864_33	k127_300965 flag=0 multi=20.0000 len=43864	K16048	"hsaB; 3-hydroxy-9,10-secoandrosta-1,3,5(10)-triene-9,17-dione monooxygenase reductase component [EC:1.5.1.-]"	PF01613.18	Flavin reductase like domain	ERR2206762	Xenobiotics biodegradation and metabolism	Steroid degradation	water
k127_595553 flag=0 multi=14.9551 len=3244_1	k127_595553 flag=0 multi=14.9551 len=3244	K02703	psbA; photosystem II P680 reaction center D1 protein [EC:1.10.3.9]			ERR2206762	Energy metabolism	Photosynthesis	water
k127_595553 flag=0 multi=14.9551 len=3244_7	k127_595553 flag=0 multi=14.9551 len=3244	K02691	psaC; photosystem I subunit VII			ERR2206762	Energy metabolism	Photosynthesis	water
k127_241728 flag=1 multi=9.0000 len=4115_3	k127_241728 flag=1 multi=9.0000 len=4115	K09882	cobS; cobaltochelatase CobS [EC:6.6.1.2]	PF07728.14	AAA domain (dynein-related subfamily)	ERR2206762	Metabolism of cofactors and vitamins	Porphyrin and chlorophyll metabolism	water
k127_357717 flag=0 multi=8.9750 len=6538_7	k127_357717 flag=0 multi=8.9750 len=6538	K09882	cobS; cobaltochelatase CobS [EC:6.6.1.2]	PF07728.14	AAA domain (dynein-related subfamily)	ERR2206762	Metabolism of cofactors and vitamins	Porphyrin and chlorophyll metabolism	water
k127_1140277 flag=1 multi=7.0000 len=3234_6	k127_1140277 flag=1 multi=7.0000 len=3234	K00472	P4HA; prolyl 4-hydroxylase [EC:1.14.11.2]	PF13640.6	2OG-Fe(II) oxygenase superfamily	ERR2206762	Amino acid metabolism	Arginine and proline metabolism	water
k127_1229027 flag=1 multi=14.0000 len=8075_1	k127_1229027 flag=1 multi=14.0000 len=8075	K00558	"DNMT1, dcm; DNA (cytosine-5)-methyltransferase 1 [EC:2.1.1.37]"	PF00145.17	C-5 cytosine-specific DNA methylase	ERR2206762	Amino acid metabolism	Cysteine and methionine metabolism	water
k127_98700 flag=0 multi=8.0000 len=6809_1	k127_98700 flag=0 multi=8.0000 len=6809	K09882	cobS; cobaltochelatase CobS [EC:6.6.1.2]			ERR2206762	Metabolism of cofactors and vitamins	Porphyrin and chlorophyll metabolism	water
k127_905335 flag=0 multi=25.9962 len=65679_3	k127_905335 flag=0 multi=25.9962 len=65679	K02377	"TSTA3, fcl; GDP-L-fucose synthase [EC:1.1.1.271]"	PF01370.21	NAD dependent epimerase/dehydratase family	ERR2206762	Carbohydrate metabolism	NA	water
k127_905335 flag=0 multi=25.9962 len=65679_5	k127_905335 flag=0 multi=25.9962 len=65679	K01784	"galE, GALE; UDP-glucose 4-epimerase [EC:5.1.3.2]"	PF01370.21	NAD dependent epimerase/dehydratase family	ERR2206762	Carbohydrate metabolism	NA	water
k127_905335 flag=0 multi=25.9962 len=65679_6	k127_905335 flag=0 multi=25.9962 len=65679	K22227	ahbD; heme synthase			ERR2206762	Carbohydrate metabolism	NA	water
k127_905335 flag=0 multi=25.9962 len=65679_9	k127_905335 flag=0 multi=25.9962 len=65679	K02377	"TSTA3, fcl; GDP-L-fucose synthase [EC:1.1.1.271]"	PF01370.21	NAD dependent epimerase/dehydratase family	ERR2206762	Carbohydrate metabolism	NA	water
k127_905335 flag=0 multi=25.9962 len=65679_10	k127_905335 flag=0 multi=25.9962 len=65679	K01711	"gmd, GMDS; GDPmannose 4,6-dehydratase [EC:4.2.1.47]"	PF16363.5	"GDP-mannose 4,6 dehydratase"	ERR2206762	Carbohydrate metabolism	NA	water
k127_249550 flag=1 multi=5.0000 len=3369_1	k127_249550 flag=1 multi=5.0000 len=3369	K17398	DNMT3A; DNA (cytosine-5)-methyltransferase 3A [EC:2.1.1.37]	PF00145.17	C-5 cytosine-specific DNA methylase	ERR2206762	Amino acid metabolism	Cysteine and methionine metabolism	water
k127_562674 flag=1 multi=12.0000 len=7272_5	k127_562674 flag=1 multi=12.0000 len=7272	K09882	cobS; cobaltochelatase CobS [EC:6.6.1.2]			ERR2206762	Metabolism of cofactors and vitamins	Porphyrin and chlorophyll metabolism	water
k127_438136 flag=1 multi=14.0000 len=52740_26	k127_438136 flag=1 multi=14.0000 len=52740	K01784	"galE, GALE; UDP-glucose 4-epimerase [EC:5.1.3.2]"	PF01370.21	NAD dependent epimerase/dehydratase family	ERR2206762	Carbohydrate metabolism	NA	water
k127_438136 flag=1 multi=14.0000 len=52740_27	k127_438136 flag=1 multi=14.0000 len=52740	K01858	"INO1, ISYNA1; myo-inositol-1-phosphate synthase [EC:5.5.1.4]"	PF01658.17	Myo-inositol-1-phosphate synthase	ERR2206762	Carbohydrate metabolism	NA	water
k127_323843 flag=1 multi=13.0000 len=35036_22	k127_323843 flag=1 multi=13.0000 len=35036	K19200	IAL; isopenicillin-N N-acyltransferase like protein			ERR2206762	Biosynthesis of other secondary metabolites	Penicillin and cephalosporin biosynthesis	water
k127_378853 flag=1 multi=7.0000 len=5552_9	k127_378853 flag=1 multi=7.0000 len=5552	K01933	purM; phosphoribosylformylglycinamidine cyclo-ligase [EC:6.3.3.1]	PF02769.22	"AIR synthase related protein, C-terminal domain"	ERR2206762	Nucleotide metabolism	Purine metabolism	water
k127_891294 flag=1 multi=15.5128 len=46085_16	k127_891294 flag=1 multi=15.5128 len=46085	K09882	cobS; cobaltochelatase CobS [EC:6.6.1.2]			ERR2206762	Metabolism of cofactors and vitamins	Porphyrin and chlorophyll metabolism	water
k127_1041853 flag=1 multi=10.1892 len=6109_1	k127_1041853 flag=1 multi=10.1892 len=6109	K00558	"DNMT1, dcm; DNA (cytosine-5)-methyltransferase 1 [EC:2.1.1.37]"	PF00145.17	C-5 cytosine-specific DNA methylase	ERR2206762	Amino acid metabolism	Cysteine and methionine metabolism	water
k127_536856 flag=0 multi=14.9792 len=6851_10	k127_536856 flag=0 multi=14.9792 len=6851	K01951	"guaA, GMPS; GMP synthase (glutamine-hydrolysing) [EC:6.3.5.2]"	PF00958.22	GMP synthase C terminal domain	ERR2206762	NA	NA	water
k127_388750 flag=1 multi=9.0000 len=5635_3	k127_388750 flag=1 multi=9.0000 len=5635	K00558	"DNMT1, dcm; DNA (cytosine-5)-methyltransferase 1 [EC:2.1.1.37]"	PF00145.17	C-5 cytosine-specific DNA methylase	ERR2206764	Amino acid metabolism	Cysteine and methionine metabolism	water
k127_505411 flag=0 multi=13.0000 len=3974_3	k127_505411 flag=0 multi=13.0000 len=3974	K00558	"DNMT1, dcm; DNA (cytosine-5)-methyltransferase 1 [EC:2.1.1.37]"	PF00145.17	C-5 cytosine-specific DNA methylase	ERR2206764	Amino acid metabolism	Cysteine and methionine metabolism	water
k127_576227 flag=0 multi=23.6388 len=4601_9	k127_576227 flag=0 multi=23.6388 len=4601	K02703	psbA; photosystem II P680 reaction center D1 protein [EC:1.10.3.9]	PF00124.19	Photosynthetic reaction centre protein	ERR2206764	Energy metabolism	Photosynthesis	water
k127_343519 flag=0 multi=18.5476 len=4537_5	k127_343519 flag=0 multi=18.5476 len=4537	K01711	"gmd, GMDS; GDPmannose 4,6-dehydratase [EC:4.2.1.47]"	PF16363.5	"GDP-mannose 4,6 dehydratase"	ERR2206764	Carbohydrate metabolism	NA	water
k127_517643 flag=0 multi=25.0000 len=41699_43	k127_517643 flag=0 multi=25.0000 len=41699	K00067	"rfbD, rmlD; dTDP-4-dehydrorhamnose reductase [EC:1.1.1.133]"			ERR2206764	NA	NA	water
k127_517643 flag=0 multi=25.0000 len=41699_44	k127_517643 flag=0 multi=25.0000 len=41699	K00973	"E2.7.7.24, rfbA, rffH; glucose-1-phosphate thymidylyltransferase [EC:2.7.7.24]"	PF00483.23	Nucleotidyl transferase	ERR2206764	NA	NA	water
k127_517643 flag=0 multi=25.0000 len=41699_45	k127_517643 flag=0 multi=25.0000 len=41699	K01710	"E4.2.1.46, rfbB, rffG; dTDP-glucose 4,6-dehydratase [EC:4.2.1.46]"	PF16363.5	"GDP-mannose 4,6 dehydratase"	ERR2206764	NA	NA	water
k127_825288 flag=0 multi=10.7057 len=4748_10	k127_825288 flag=0 multi=10.7057 len=4748	K00558	"DNMT1, dcm; DNA (cytosine-5)-methyltransferase 1 [EC:2.1.1.37]"	PF00145.17	C-5 cytosine-specific DNA methylase	ERR2206764	Amino acid metabolism	Cysteine and methionine metabolism	water
k127_623019 flag=0 multi=79.8462 len=5265_2	k127_623019 flag=0 multi=79.8462 len=5265	K00558	"DNMT1, dcm; DNA (cytosine-5)-methyltransferase 1 [EC:2.1.1.37]"	PF00145.17	C-5 cytosine-specific DNA methylase	ERR2206764	Amino acid metabolism	Cysteine and methionine metabolism	water
k127_623019 flag=0 multi=79.8462 len=5265_4	k127_623019 flag=0 multi=79.8462 len=5265	K23144	K23144; UDP-N-acetylglucosamine diphosphorylase / glucose-1-phosphate thymidylyltransferase / UDP-N-acetylgalactosamine diphosphorylase / glucosamine-1-phosphate N-acetyltransferase / galactosamine-1-phosphate N-acetyltransferase [EC:2.7.7.23 2.7.7.24 2.7.7.83 2.3.1.157 2.3.1.276]	PF00483.23	Nucleotidyl transferase	ERR2206764	Amino acid metabolism	Cysteine and methionine metabolism	water
k127_895451 flag=1 multi=7.0000 len=5612_7	k127_895451 flag=1 multi=7.0000 len=5612	K00558	"DNMT1, dcm; DNA (cytosine-5)-methyltransferase 1 [EC:2.1.1.37]"	PF00145.17	C-5 cytosine-specific DNA methylase	ERR2206764	Amino acid metabolism	Cysteine and methionine metabolism	water
k127_719983 flag=1 multi=12.9919 len=4574_9	k127_719983 flag=1 multi=12.9919 len=4574	K17398	DNMT3A; DNA (cytosine-5)-methyltransferase 3A [EC:2.1.1.37]	PF00145.17	C-5 cytosine-specific DNA methylase	ERR2206765	Amino acid metabolism	Cysteine and methionine metabolism	water
k127_354066 flag=0 multi=12.9744 len=4810_1	k127_354066 flag=0 multi=12.9744 len=4810	K00558	"DNMT1, dcm; DNA (cytosine-5)-methyltransferase 1 [EC:2.1.1.37]"	PF00145.17	C-5 cytosine-specific DNA methylase	ERR2206765	Amino acid metabolism	Cysteine and methionine metabolism	water
k127_746318 flag=1 multi=7.0000 len=4270_2	k127_746318 flag=1 multi=7.0000 len=4270	K00059	"fabG, OAR1; 3-oxoacyl-[acyl-carrier protein] reductase [EC:1.1.1.100]"	PF13561.6	Enoyl-(Acyl carrier protein) reductase	ERR2206765	NA	NA	water
k127_923858 flag=1 multi=9.0000 len=7863_6	k127_923858 flag=1 multi=9.0000 len=7863	K01711	"gmd, GMDS; GDPmannose 4,6-dehydratase [EC:4.2.1.47]"	PF16363.5	"GDP-mannose 4,6 dehydratase"	ERR2206765	Carbohydrate metabolism	NA	water
k127_240688 flag=1 multi=7.0000 len=4537_3	k127_240688 flag=1 multi=7.0000 len=4537	K02078	acpP; acyl carrier protein	PF00550.25	Phosphopantetheine attachment site	ERR2206765	Biosynthesis of other secondary metabolites	Biosynthesis of secondary metabolites - other antibiotics	water
k127_706833 flag=1 multi=13.0000 len=4400_8	k127_706833 flag=1 multi=13.0000 len=4400	K00390	cysH; phosphoadenosine phosphosulfate reductase [EC:1.8.4.8 1.8.4.10]			ERR2206765	Energy metabolism	Sulfur metabolism	water
k127_423637 flag=1 multi=7.0000 len=5572_6	k127_423637 flag=1 multi=7.0000 len=5572	K00789	metK; S-adenosylmethionine synthetase [EC:2.5.1.6]	PF02773.16	"S-adenosylmethionine synthetase, C-terminal domain"	ERR2206767	Amino acid metabolism	Cysteine and methionine metabolism	water
k127_562518 flag=1 multi=21.0000 len=53102_48	k127_562518 flag=1 multi=21.0000 len=53102	K00558	"DNMT1, dcm; DNA (cytosine-5)-methyltransferase 1 [EC:2.1.1.37]"			ERR2206767	Amino acid metabolism	Cysteine and methionine metabolism	water
k127_562518 flag=1 multi=21.0000 len=53102_51	k127_562518 flag=1 multi=21.0000 len=53102	K00568	ubiG; 2-polyprenyl-6-hydroxyphenyl methylase / 3-demethylubiquinone-9 3-methyltransferase [EC:2.1.1.222 2.1.1.64]	PF03291.16	mRNA capping enzyme	ERR2206767	Amino acid metabolism	Cysteine and methionine metabolism	water
k127_778709 flag=0 multi=23.0000 len=76124_45	k127_778709 flag=0 multi=23.0000 len=76124	K16150	K16150; glycogen synthase [EC:2.4.1.11]	PF00534.20	Glycosyl transferases group 1	ERR2206767	Carbohydrate metabolism	Starch and sucrose metabolism	water
k127_245298 flag=0 multi=7.0000 len=3563_6	k127_245298 flag=0 multi=7.0000 len=3563	K02703	psbA; photosystem II P680 reaction center D1 protein [EC:1.10.3.9]	PF00124.19	Photosynthetic reaction centre protein	ERR2206767	Energy metabolism	Photosynthesis	water
k127_1027680 flag=1 multi=6.0000 len=3512_7	k127_1027680 flag=1 multi=6.0000 len=3512	K00558	"DNMT1, dcm; DNA (cytosine-5)-methyltransferase 1 [EC:2.1.1.37]"	PF00145.17	C-5 cytosine-specific DNA methylase	ERR2206768	Amino acid metabolism	Cysteine and methionine metabolism	water
k127_1069076 flag=1 multi=9.0000 len=4863_4	k127_1069076 flag=1 multi=9.0000 len=4863	K00287	"DHFR, folA; dihydrofolate reductase [EC:1.5.1.3]"	PF00186.19	Dihydrofolate reductase	ERR2206768	Metabolism of cofactors and vitamins	NA	water
k127_1020295 flag=1 multi=12.0048 len=3915_1	k127_1020295 flag=1 multi=12.0048 len=3915	K00558	"DNMT1, dcm; DNA (cytosine-5)-methyltransferase 1 [EC:2.1.1.37]"	PF00145.17	C-5 cytosine-specific DNA methylase	ERR2206768	Amino acid metabolism	Cysteine and methionine metabolism	water
k127_834681 flag=0 multi=61.1866 len=49783_20	k127_834681 flag=0 multi=61.1866 len=49783	K23144	K23144; UDP-N-acetylglucosamine diphosphorylase / glucose-1-phosphate thymidylyltransferase / UDP-N-acetylgalactosamine diphosphorylase / glucosamine-1-phosphate N-acetyltransferase / galactosamine-1-phosphate N-acetyltransferase [EC:2.7.7.23 2.7.7.24 2.7.7.83 2.3.1.157 2.3.1.276]	PF00483.23	Nucleotidyl transferase	ERR2206768	NA	NA	water
k127_834681 flag=0 multi=61.1866 len=49783_22	k127_834681 flag=0 multi=61.1866 len=49783	K00558	"DNMT1, dcm; DNA (cytosine-5)-methyltransferase 1 [EC:2.1.1.37]"	PF00145.17	C-5 cytosine-specific DNA methylase	ERR2206768	NA	NA	water
k127_834681 flag=0 multi=61.1866 len=49783_38	k127_834681 flag=0 multi=61.1866 len=49783	K00472	P4HA; prolyl 4-hydroxylase [EC:1.14.11.2]	PF13640.6	2OG-Fe(II) oxygenase superfamily	ERR2206768	NA	NA	water
k127_513762 flag=1 multi=13.0000 len=5959_1	k127_513762 flag=1 multi=13.0000 len=5959	K00390	cysH; phosphoadenosine phosphosulfate reductase [EC:1.8.4.8 1.8.4.10]			ERR2206768	Energy metabolism	Sulfur metabolism	water
k127_838003 flag=1 multi=9.0000 len=4660_3	k127_838003 flag=1 multi=9.0000 len=4660	K00012	"UGDH, ugd; UDPglucose 6-dehydrogenase [EC:1.1.1.22]"	PF00984.19	"UDP-glucose/GDP-mannose dehydrogenase family, central domain"	ERR2206768	Carbohydrate metabolism	NA	water
k127_735225 flag=1 multi=5.0000 len=4077_5	k127_735225 flag=1 multi=5.0000 len=4077	K21029	moeB; molybdopterin-synthase adenylyltransferase [EC:2.7.7.80]	PF00899.21	ThiF family	ERR2206768	Folding, sorting and degradation	Sulfur relay system	water
k127_1115320 flag=1 multi=11.0751 len=10339_fragment_1_1	k127_1115320 flag=1 multi=11.0751 len=10339_fragment_1	K02703	psbA; photosystem II P680 reaction center D1 protein [EC:1.10.3.9]			ERR2206768	Energy metabolism	Photosynthesis	water
k127_962579 flag=1 multi=11.0000 len=8441_8	k127_962579 flag=1 multi=11.0000 len=8441	K00287	"DHFR, folA; dihydrofolate reductase [EC:1.5.1.3]"	PF00186.19	Dihydrofolate reductase	ERR2206768	Metabolism of cofactors and vitamins	NA	water
k127_1017083 flag=1 multi=9.0000 len=5244_5	k127_1017083 flag=1 multi=9.0000 len=5244	K01790	"rfbC, rmlC; dTDP-4-dehydrorhamnose 3,5-epimerase [EC:5.1.3.13]"			ERR2206768	NA	NA	water
k127_848334 flag=0 multi=18.0000 len=77164_50	k127_848334 flag=0 multi=18.0000 len=77164	K16150	K16150; glycogen synthase [EC:2.4.1.11]	PF00534.20	Glycosyl transferases group 1	ERR2206768	Carbohydrate metabolism	Starch and sucrose metabolism	water
k127_927601 flag=1 multi=10.0000 len=3609_6	k127_927601 flag=1 multi=10.0000 len=3609	K00613	GATM; glycine amidinotransferase [EC:2.1.4.1]			ERR2206768	Amino acid metabolism	NA	water
k127_558127 flag=1 multi=7.0000 len=4818_2	k127_558127 flag=1 multi=7.0000 len=4818	K00721	DPM1; dolichol-phosphate mannosyltransferase [EC:2.4.1.83]	PF00535.26	Glycosyl transferase family 2	ERR2206768	Glycan biosynthesis and metabolism	N-Glycan biosynthesis	water
k127_873253 flag=1 multi=7.0000 len=3189_4	k127_873253 flag=1 multi=7.0000 len=3189	K00558	"DNMT1, dcm; DNA (cytosine-5)-methyltransferase 1 [EC:2.1.1.37]"	PF00145.17	C-5 cytosine-specific DNA methylase	ERR2206768	Amino acid metabolism	Cysteine and methionine metabolism	water
k127_843443 flag=1 multi=7.0000 len=3780_3	k127_843443 flag=1 multi=7.0000 len=3780	K00287	"DHFR, folA; dihydrofolate reductase [EC:1.5.1.3]"	PF00186.19	Dihydrofolate reductase	ERR2206771	Metabolism of cofactors and vitamins	NA	water
k127_920735 flag=1 multi=12.0000 len=9013_4	k127_920735 flag=1 multi=12.0000 len=9013	K10026	queE; 7-carboxy-7-deazaguanine synthase [EC:4.3.99.3]			ERR2206771	Metabolism of cofactors and vitamins	Folate biosynthesis	water
k127_920735 flag=1 multi=12.0000 len=9013_10	k127_920735 flag=1 multi=12.0000 len=9013	K01737	"queD, ptpS, PTS; 6-pyruvoyltetrahydropterin/6-carboxytetrahydropterin synthase [EC:4.2.3.12 4.1.2.50]"	PF01242.19	6-pyruvoyl tetrahydropterin synthase	ERR2206771	Metabolism of cofactors and vitamins	Folate biosynthesis	water
k127_557336 flag=1 multi=7.0000 len=5015_4	k127_557336 flag=1 multi=7.0000 len=5015	K02377	"TSTA3, fcl; GDP-L-fucose synthase [EC:1.1.1.271]"	PF01370.21	NAD dependent epimerase/dehydratase family	ERR2206771	Carbohydrate metabolism	NA	water
k127_528633 flag=1 multi=8.0000 len=3655_8	k127_528633 flag=1 multi=8.0000 len=3655	K00558	"DNMT1, dcm; DNA (cytosine-5)-methyltransferase 1 [EC:2.1.1.37]"	PF00145.17	C-5 cytosine-specific DNA methylase	ERR2206771	Amino acid metabolism	Cysteine and methionine metabolism	water
k127_586947 flag=0 multi=181.9522 len=38005_32	k127_586947 flag=0 multi=181.9522 len=38005	K01495	"GCH1, folE; GTP cyclohydrolase IA [EC:3.5.4.16]"	PF01227.22	GTP cyclohydrolase I	ERR2206771	Metabolism of cofactors and vitamins	Folate biosynthesis	water
k127_586947 flag=0 multi=181.9522 len=38005_33	k127_586947 flag=0 multi=181.9522 len=38005	K10026	queE; 7-carboxy-7-deazaguanine synthase [EC:4.3.99.3]			ERR2206771	Metabolism of cofactors and vitamins	Folate biosynthesis	water
k127_586947 flag=0 multi=181.9522 len=38005_34	k127_586947 flag=0 multi=181.9522 len=38005	K01737	"queD, ptpS, PTS; 6-pyruvoyltetrahydropterin/6-carboxytetrahydropterin synthase [EC:4.2.3.12 4.1.2.50]"	PF01242.19	6-pyruvoyl tetrahydropterin synthase	ERR2206771	Metabolism of cofactors and vitamins	Folate biosynthesis	water
k127_460390 flag=1 multi=6.0000 len=4285_12	k127_460390 flag=1 multi=6.0000 len=4285	K00558	"DNMT1, dcm; DNA (cytosine-5)-methyltransferase 1 [EC:2.1.1.37]"	PF00145.17	C-5 cytosine-specific DNA methylase	ERR2206771	Amino acid metabolism	Cysteine and methionine metabolism	water
k127_252885 flag=1 multi=8.0000 len=4974_3	k127_252885 flag=1 multi=8.0000 len=4974	K21029	moeB; molybdopterin-synthase adenylyltransferase [EC:2.7.7.80]	PF00899.21	ThiF family	ERR2206771	Folding, sorting and degradation	Sulfur relay system	water
k127_868228 flag=0 multi=11.9669 len=3453_1	k127_868228 flag=0 multi=11.9669 len=3453	K01939	"purA, ADSS; adenylosuccinate synthase [EC:6.3.4.4]"	PF00709.21	Adenylosuccinate synthetase	ERR2206771	NA	NA	water
k127_223818 flag=0 multi=19.4757 len=8960_3	k127_223818 flag=0 multi=19.4757 len=8960	K00558	"DNMT1, dcm; DNA (cytosine-5)-methyltransferase 1 [EC:2.1.1.37]"	PF00145.17	C-5 cytosine-specific DNA methylase	ERR2206771	Amino acid metabolism	Cysteine and methionine metabolism	water
k127_459756 flag=0 multi=19.0668 len=3390_1	k127_459756 flag=0 multi=19.0668 len=3390	K00973	"E2.7.7.24, rfbA, rffH; glucose-1-phosphate thymidylyltransferase [EC:2.7.7.24]"	PF00483.23	Nucleotidyl transferase	ERR2206771	NA	NA	water
k127_659117 flag=0 multi=10.0000 len=3257_6	k127_659117 flag=0 multi=10.0000 len=3257	K00558	"DNMT1, dcm; DNA (cytosine-5)-methyltransferase 1 [EC:2.1.1.37]"	PF00145.17	C-5 cytosine-specific DNA methylase	ERR2206771	Amino acid metabolism	Cysteine and methionine metabolism	water
k127_282286 flag=0 multi=20.9446 len=7347_4	k127_282286 flag=0 multi=20.9446 len=7347	K01953	"asnB, ASNS; asparagine synthase (glutamine-hydrolysing) [EC:6.3.5.4]"	PF00733.21	Asparagine synthase	ERR2206771	Amino acid metabolism	Alanine, aspartate and glutamate metabolism	water
k127_444586 flag=1 multi=6.0000 len=3246_1	k127_444586 flag=1 multi=6.0000 len=3246	K00558	"DNMT1, dcm; DNA (cytosine-5)-methyltransferase 1 [EC:2.1.1.37]"			ERR2206771	Amino acid metabolism	Cysteine and methionine metabolism	water
k127_779225 flag=0 multi=15.2451 len=5945_4	k127_779225 flag=0 multi=15.2451 len=5945	K06720	ectC; L-ectoine synthase [EC:4.2.1.108]	PF06339.12	Ectoine synthase	ERR2206771	Amino acid metabolism	Glycine, serine and threonine metabolism	water
k127_830858 flag=1 multi=7.0000 len=4928_8	k127_830858 flag=1 multi=7.0000 len=4928	K00763	"pncB, NAPRT1; nicotinate phosphoribosyltransferase [EC:6.3.4.21]"	PF04095.16	Nicotinate phosphoribosyltransferase (NAPRTase) family	ERR2206771	Metabolism of cofactors and vitamins	Nicotinate and nicotinamide metabolism	water
k127_171861 flag=1 multi=7.9784 len=3371_1	k127_171861 flag=1 multi=7.9784 len=3371	K00820	"glmS, GFPT; glutamine---fructose-6-phosphate transaminase (isomerizing) [EC:2.6.1.16]"			ERR2206771	NA	NA	water
k127_431868 flag=1 multi=5.0000 len=3093_1	k127_431868 flag=1 multi=5.0000 len=3093	K01711	"gmd, GMDS; GDPmannose 4,6-dehydratase [EC:4.2.1.47]"	PF16363.5	"GDP-mannose 4,6 dehydratase"	ERR2206771	Carbohydrate metabolism	NA	water
k127_949300 flag=1 multi=12.0000 len=3329_6	k127_949300 flag=1 multi=12.0000 len=3329	K00287	"DHFR, folA; dihydrofolate reductase [EC:1.5.1.3]"	PF00186.19	Dihydrofolate reductase	ERR2206771	Metabolism of cofactors and vitamins	NA	water
k127_22651 flag=0 multi=55.8952 len=3799_4	k127_22651 flag=0 multi=55.8952 len=3799	K00721	DPM1; dolichol-phosphate mannosyltransferase [EC:2.4.1.83]	PF00535.26	Glycosyl transferase family 2	ERR2206771	Glycan biosynthesis and metabolism	N-Glycan biosynthesis	water
k127_699948 flag=1 multi=9.0000 len=6295_1	k127_699948 flag=1 multi=9.0000 len=6295	K00558	"DNMT1, dcm; DNA (cytosine-5)-methyltransferase 1 [EC:2.1.1.37]"	PF00145.17	C-5 cytosine-specific DNA methylase	ERR2206771	Amino acid metabolism	Cysteine and methionine metabolism	water
k127_352872 flag=1 multi=9.0000 len=4268_4	k127_352872 flag=1 multi=9.0000 len=4268	K00558	"DNMT1, dcm; DNA (cytosine-5)-methyltransferase 1 [EC:2.1.1.37]"	PF00145.17	C-5 cytosine-specific DNA methylase	ERR2206771	Amino acid metabolism	Cysteine and methionine metabolism	water
k127_85392 flag=1 multi=10.0000 len=3608_2	k127_85392 flag=1 multi=10.0000 len=3608	K01784	"galE, GALE; UDP-glucose 4-epimerase [EC:5.1.3.2]"	PF01370.21	NAD dependent epimerase/dehydratase family	ERR2206771	Carbohydrate metabolism	NA	water
k127_85392 flag=1 multi=10.0000 len=3608_4	k127_85392 flag=1 multi=10.0000 len=3608	K02377	"TSTA3, fcl; GDP-L-fucose synthase [EC:1.1.1.271]"	PF01370.21	NAD dependent epimerase/dehydratase family	ERR2206771	Carbohydrate metabolism	NA	water
k127_901943 flag=1 multi=15.0000 len=84472_35	k127_901943 flag=1 multi=15.0000 len=84472	K01186	NEU1; sialidase-1 [EC:3.2.1.18]			ERR2206771	NA	NA	water
k127_901943 flag=1 multi=15.0000 len=84472_98	k127_901943 flag=1 multi=15.0000 len=84472	K00558	"DNMT1, dcm; DNA (cytosine-5)-methyltransferase 1 [EC:2.1.1.37]"	PF00145.17	C-5 cytosine-specific DNA methylase	ERR2206771	NA	NA	water
k127_901943 flag=1 multi=15.0000 len=84472_107	k127_901943 flag=1 multi=15.0000 len=84472	K17398	DNMT3A; DNA (cytosine-5)-methyltransferase 3A [EC:2.1.1.37]	PF00145.17	C-5 cytosine-specific DNA methylase	ERR2206771	NA	NA	water
k127_585391 flag=0 multi=19.8194 len=60170_27	k127_585391 flag=0 multi=19.8194 len=60170	K16011	"algA, xanB, rfbA, wbpW, pslB; mannose-1-phosphate guanylyltransferase / mannose-6-phosphate isomerase [EC:2.7.7.13 5.3.1.8]"	PF01050.18	Mannose-6-phosphate isomerase	ERR2206771	Carbohydrate metabolism	NA	water
k127_585391 flag=0 multi=19.8194 len=60170_55	k127_585391 flag=0 multi=19.8194 len=60170	K09457	queF; 7-cyano-7-deazaguanine reductase [EC:1.7.1.13]	PF14489.6	QueF-like protein	ERR2206771	Carbohydrate metabolism	NA	water
k127_585391 flag=0 multi=19.8194 len=60170_58	k127_585391 flag=0 multi=19.8194 len=60170	K01495	"GCH1, folE; GTP cyclohydrolase IA [EC:3.5.4.16]"	PF01227.22	GTP cyclohydrolase I	ERR2206771	Carbohydrate metabolism	NA	water
k127_585391 flag=0 multi=19.8194 len=60170_59	k127_585391 flag=0 multi=19.8194 len=60170	K06920	queC; 7-cyano-7-deazaguanine synthase [EC:6.3.4.20]	PF06508.13	Queuosine biosynthesis protein QueC	ERR2206771	Carbohydrate metabolism	NA	water
k127_585391 flag=0 multi=19.8194 len=60170_62	k127_585391 flag=0 multi=19.8194 len=60170	K10026	queE; 7-carboxy-7-deazaguanine synthase [EC:4.3.99.3]	PF13394.6	4Fe-4S single cluster domain	ERR2206771	Carbohydrate metabolism	NA	water
k127_585391 flag=0 multi=19.8194 len=60170_66	k127_585391 flag=0 multi=19.8194 len=60170	K01737	"queD, ptpS, PTS; 6-pyruvoyltetrahydropterin/6-carboxytetrahydropterin synthase [EC:4.2.3.12 4.1.2.50]"	PF01242.19	6-pyruvoyl tetrahydropterin synthase	ERR2206771	Carbohydrate metabolism	NA	water
k127_585391 flag=0 multi=19.8194 len=60170_70	k127_585391 flag=0 multi=19.8194 len=60170	K16870	wbbL; N-acetylglucosaminyl-diphospho-decaprenol L-rhamnosyltransferase [EC:2.4.1.289]			ERR2206771	Carbohydrate metabolism	NA	water
k127_194160 flag=1 multi=11.0000 len=8960_5	k127_194160 flag=1 multi=11.0000 len=8960	K00558	"DNMT1, dcm; DNA (cytosine-5)-methyltransferase 1 [EC:2.1.1.37]"	PF00145.17	C-5 cytosine-specific DNA methylase	ERR2206771	Amino acid metabolism	Cysteine and methionine metabolism	water
k127_603749 flag=1 multi=8.8815 len=3301_4	k127_603749 flag=1 multi=8.8815 len=3301	K00954	"E2.7.7.3A, coaD, kdtB; pantetheine-phosphate adenylyltransferase [EC:2.7.7.3]"			ERR2206771	Metabolism of cofactors and vitamins	Pantothenate and CoA biosynthesis	water
k127_843032 flag=0 multi=9.6587 len=6641_2	k127_843032 flag=0 multi=9.6587 len=6641	K21064	"ycsE, yitU, ywtE; 5-amino-6-(5-phospho-D-ribitylamino)uracil phosphatase [EC:3.1.3.104]"	PF08282.12	haloacid dehalogenase-like hydrolase	ERR2206771	Metabolism of cofactors and vitamins	Riboflavin metabolism	water
k127_250368 flag=1 multi=8.0000 len=3134_8	k127_250368 flag=1 multi=8.0000 len=3134	K00287	"DHFR, folA; dihydrofolate reductase [EC:1.5.1.3]"	PF00186.19	Dihydrofolate reductase	ERR2206771	Metabolism of cofactors and vitamins	NA	water
k127_442439 flag=0 multi=13.2958 len=7957_1	k127_442439 flag=0 multi=13.2958 len=7957	K00721	DPM1; dolichol-phosphate mannosyltransferase [EC:2.4.1.83]	PF00535.26	Glycosyl transferase family 2	ERR2206771	Glycan biosynthesis and metabolism	N-Glycan biosynthesis	water
k127_215432 flag=1 multi=11.0000 len=9935_2	k127_215432 flag=1 multi=11.0000 len=9935	K01916	nadE; NAD+ synthase [EC:6.3.1.5]	PF02540.17	NAD synthase	ERR2206771	Metabolism of cofactors and vitamins	Nicotinate and nicotinamide metabolism	water
k127_215432 flag=1 multi=11.0000 len=9935_13	k127_215432 flag=1 multi=11.0000 len=9935	K00287	"DHFR, folA; dihydrofolate reductase [EC:1.5.1.3]"	PF00186.19	Dihydrofolate reductase	ERR2206771	Metabolism of cofactors and vitamins	Nicotinate and nicotinamide metabolism	water
k127_296265 flag=1 multi=6.0000 len=3143_4	k127_296265 flag=1 multi=6.0000 len=3143	K12405	"HSD17B4; (3R)-3-hydroxyacyl-CoA dehydrogenase / 3a,7a,12a-trihydroxy-5b-cholest-24-enoyl-CoA hydratase / enoyl-CoA hydratase 2 [EC:1.1.1.- 4.2.1.107 4.2.1.119]"	PF00106.25	short chain dehydrogenase	ERR2206771	Lipid metabolism	NA	water
k127_275228 flag=0 multi=10.9779 len=6928_8	k127_275228 flag=0 multi=10.9779 len=6928	K06167	"phnP; phosphoribosyl 1,2-cyclic phosphate phosphodiesterase [EC:3.1.4.55]"			ERR2206771	Metabolism of other amino acids	Phosphonate and phosphinate metabolism	water
k127_275228 flag=0 multi=10.9779 len=6928_10	k127_275228 flag=0 multi=10.9779 len=6928	K00954	"E2.7.7.3A, coaD, kdtB; pantetheine-phosphate adenylyltransferase [EC:2.7.7.3]"			ERR2206771	Metabolism of other amino acids	Phosphonate and phosphinate metabolism	water
k127_760781 flag=1 multi=6.0000 len=5008_1	k127_760781 flag=1 multi=6.0000 len=5008	K22227	ahbD; heme synthase	PF04055.21	Radical SAM superfamily	ERR2206771	Metabolism of cofactors and vitamins	Porphyrin and chlorophyll metabolism	water
k127_417944 flag=0 multi=15.2097 len=3794_1	k127_417944 flag=0 multi=15.2097 len=3794	K00558	"DNMT1, dcm; DNA (cytosine-5)-methyltransferase 1 [EC:2.1.1.37]"	PF00145.17	C-5 cytosine-specific DNA methylase	ERR2206771	Amino acid metabolism	Cysteine and methionine metabolism	water
k127_378555 flag=1 multi=8.0000 len=4590_5	k127_378555 flag=1 multi=8.0000 len=4590	K00721	DPM1; dolichol-phosphate mannosyltransferase [EC:2.4.1.83]	PF00535.26	Glycosyl transferase family 2	ERR2206771	Glycan biosynthesis and metabolism	N-Glycan biosynthesis	water
k127_369707 flag=0 multi=6.9807 len=3234_8	k127_369707 flag=0 multi=6.9807 len=3234	K00558	"DNMT1, dcm; DNA (cytosine-5)-methyltransferase 1 [EC:2.1.1.37]"	PF00145.17	C-5 cytosine-specific DNA methylase	ERR2206771	Amino acid metabolism	Cysteine and methionine metabolism	water
k127_459492 flag=0 multi=8.0609 len=6100_5	k127_459492 flag=0 multi=8.0609 len=6100	K00820	"glmS, GFPT; glutamine---fructose-6-phosphate transaminase (isomerizing) [EC:2.6.1.16]"	PF13522.6	Glutamine amidotransferase domain	ERR2206771	NA	NA	water
k127_451265 flag=1 multi=6.0000 len=5662_1	k127_451265 flag=1 multi=6.0000 len=5662	K00558	"DNMT1, dcm; DNA (cytosine-5)-methyltransferase 1 [EC:2.1.1.37]"	PF00145.17	C-5 cytosine-specific DNA methylase	ERR2206771	Amino acid metabolism	Cysteine and methionine metabolism	water
k127_764813 flag=1 multi=8.0000 len=5715_2	k127_764813 flag=1 multi=8.0000 len=5715	K00390	cysH; phosphoadenosine phosphosulfate reductase [EC:1.8.4.8 1.8.4.10]	PF01507.19	Phosphoadenosine phosphosulfate reductase family	ERR2206771	Energy metabolism	Sulfur metabolism	water
k127_344425 flag=0 multi=7.7171 len=3079_6	k127_344425 flag=0 multi=7.7171 len=3079	K00558	"DNMT1, dcm; DNA (cytosine-5)-methyltransferase 1 [EC:2.1.1.37]"	PF00145.17	C-5 cytosine-specific DNA methylase	ERR2206771	Amino acid metabolism	Cysteine and methionine metabolism	water
k127_125004 flag=0 multi=7.4491 len=5780_11	k127_125004 flag=0 multi=7.4491 len=5780	K01495	"GCH1, folE; GTP cyclohydrolase IA [EC:3.5.4.16]"	PF01227.22	GTP cyclohydrolase I	ERR2206771	Metabolism of cofactors and vitamins	Folate biosynthesis	water
k127_961573 flag=1 multi=8.0000 len=5888_1	k127_961573 flag=1 multi=8.0000 len=5888	K01921	ddl; D-alanine-D-alanine ligase [EC:6.3.2.4]			ERR2206771	NA	NA	water
k127_837069 flag=0 multi=7.0683 len=7086_5	k127_837069 flag=0 multi=7.0683 len=7086	K00558	"DNMT1, dcm; DNA (cytosine-5)-methyltransferase 1 [EC:2.1.1.37]"	PF00145.17	C-5 cytosine-specific DNA methylase	ERR2206771	Amino acid metabolism	Cysteine and methionine metabolism	water
k127_83716 flag=0 multi=80.4632 len=88049_16	k127_83716 flag=0 multi=80.4632 len=88049	K01784	"galE, GALE; UDP-glucose 4-epimerase [EC:5.1.3.2]"	PF01370.21	NAD dependent epimerase/dehydratase family	ERR2206771	Carbohydrate metabolism	NA	water
k127_83716 flag=0 multi=80.4632 len=88049_66	k127_83716 flag=0 multi=80.4632 len=88049	K01738	cysK; cysteine synthase [EC:2.5.1.47]	PF00291.25	Pyridoxal-phosphate dependent enzyme	ERR2206771	Carbohydrate metabolism	NA	water
k127_203440 flag=0 multi=53.9217 len=6900_10	k127_203440 flag=0 multi=53.9217 len=6900	K11358	yhdR; aspartate aminotransferase [EC:2.6.1.1]	PF00155.21	Aminotransferase class I and II	ERR2206771	NA	NA	water
k127_1154 flag=1 multi=9.0000 len=5333_4	k127_1154 flag=1 multi=9.0000 len=5333	K09882	cobS; cobaltochelatase CobS [EC:6.6.1.2]	PF07728.14	AAA domain (dynein-related subfamily)	ERR2206771	Metabolism of cofactors and vitamins	Porphyrin and chlorophyll metabolism	water
k127_314016 flag=0 multi=33.0000 len=5622_2	k127_314016 flag=0 multi=33.0000 len=5622	K00390	cysH; phosphoadenosine phosphosulfate reductase [EC:1.8.4.8 1.8.4.10]	PF01507.19	Phosphoadenosine phosphosulfate reductase family	ERR2206771	Energy metabolism	Sulfur metabolism	water
k127_617734 flag=1 multi=10.0000 len=7974_4	k127_617734 flag=1 multi=10.0000 len=7974	K09882	cobS; cobaltochelatase CobS [EC:6.6.1.2]	PF07728.14	AAA domain (dynein-related subfamily)	ERR2206771	Metabolism of cofactors and vitamins	Porphyrin and chlorophyll metabolism	water
k127_347675 flag=1 multi=17.0000 len=43969_25	k127_347675 flag=1 multi=17.0000 len=43969	K01795	algG; mannuronan 5-epimerase [EC:5.1.3.37]	PF13229.6	Right handed beta helix region	ERR2206771	Carbohydrate metabolism	Fructose and mannose metabolism	water
k127_424668 flag=0 multi=17.9995 len=314259_153	k127_424668 flag=0 multi=17.9995 len=314259	K17717	pld; phospholipase D [EC:3.1.4.4]	PF13091.6	PLD-like domain	ERR2206771	Lipid metabolism	NA	water
k127_424668 flag=0 multi=17.9995 len=314259_231	k127_424668 flag=0 multi=17.9995 len=314259	K01051	E3.1.1.11; pectinesterase [EC:3.1.1.11]			ERR2206771	Lipid metabolism	NA	water
k127_424668 flag=0 multi=17.9995 len=314259_292	k127_424668 flag=0 multi=17.9995 len=314259	K09882	cobS; cobaltochelatase CobS [EC:6.6.1.2]			ERR2206771	Lipid metabolism	NA	water
k127_175043 flag=1 multi=8.7735 len=7835_4	k127_175043 flag=1 multi=8.7735 len=7835	K03462	NAMPT; nicotinamide phosphoribosyltransferase [EC:2.4.2.12]	PF04095.16	Nicotinate phosphoribosyltransferase (NAPRTase) family	ERR2206771	Metabolism of cofactors and vitamins	Nicotinate and nicotinamide metabolism	water
k127_885346 flag=0 multi=9.9886 len=8002_8	k127_885346 flag=0 multi=9.9886 len=8002	K02372	fabZ; 3-hydroxyacyl-[acyl-carrier-protein] dehydratase [EC:4.2.1.59]	PF07977.13	FabA-like domain	ERR2206771	NA	NA	water
k127_339041 flag=0 multi=24.9438 len=7389_1	k127_339041 flag=0 multi=24.9438 len=7389	K02473	wbpP; UDP-N-acetylglucosamine 4-epimerase [EC:5.1.3.7]	PF01370.21	NAD dependent epimerase/dehydratase family	ERR2206771	Carbohydrate metabolism	Amino sugar and nucleotide sugar metabolism	water
k127_339041 flag=0 multi=24.9438 len=7389_2	k127_339041 flag=0 multi=24.9438 len=7389	K00973	"E2.7.7.24, rfbA, rffH; glucose-1-phosphate thymidylyltransferase [EC:2.7.7.24]"	PF00483.23	Nucleotidyl transferase	ERR2206771	Carbohydrate metabolism	Amino sugar and nucleotide sugar metabolism	water
k127_966270 flag=0 multi=15.0000 len=39969_14	k127_966270 flag=0 multi=15.0000 len=39969	K03148	thiF; sulfur carrier protein ThiS adenylyltransferase [EC:2.7.7.73]	PF00899.21	ThiF family	ERR2206771	NA	NA	water
k127_528218 flag=1 multi=15.0000 len=9484_12	k127_528218 flag=1 multi=15.0000 len=9484	K00472	P4HA; prolyl 4-hydroxylase [EC:1.14.11.2]	PF13640.6	2OG-Fe(II) oxygenase superfamily	ERR2206771	Amino acid metabolism	Arginine and proline metabolism	water
k127_260434 flag=1 multi=7.0000 len=3600_1	k127_260434 flag=1 multi=7.0000 len=3600	K16011	"algA, xanB, rfbA, wbpW, pslB; mannose-1-phosphate guanylyltransferase / mannose-6-phosphate isomerase [EC:2.7.7.13 5.3.1.8]"			ERR2206771	Carbohydrate metabolism	NA	water
k127_260434 flag=1 multi=7.0000 len=3600_3	k127_260434 flag=1 multi=7.0000 len=3600	K01710	"E4.2.1.46, rfbB, rffG; dTDP-glucose 4,6-dehydratase [EC:4.2.1.46]"	PF01370.21	NAD dependent epimerase/dehydratase family	ERR2206771	Carbohydrate metabolism	NA	water
k127_714645 flag=1 multi=7.0000 len=3866_1	k127_714645 flag=1 multi=7.0000 len=3866	K02078	acpP; acyl carrier protein	PF00550.25	Phosphopantetheine attachment site	ERR2206771	Biosynthesis of other secondary metabolites	Biosynthesis of secondary metabolites - other antibiotics	water
k127_765840 flag=0 multi=7.9863 len=5218_9	k127_765840 flag=0 multi=7.9863 len=5218	K06167	"phnP; phosphoribosyl 1,2-cyclic phosphate phosphodiesterase [EC:3.1.4.55]"			ERR2206771	Metabolism of other amino acids	Phosphonate and phosphinate metabolism	water
k127_635214 flag=1 multi=7.0046 len=3845_7	k127_635214 flag=1 multi=7.0046 len=3845	K16011	"algA, xanB, rfbA, wbpW, pslB; mannose-1-phosphate guanylyltransferase / mannose-6-phosphate isomerase [EC:2.7.7.13 5.3.1.8]"	PF01050.18	Mannose-6-phosphate isomerase	ERR2206771	Carbohydrate metabolism	NA	water
k127_596694 flag=1 multi=10.0000 len=6276_4	k127_596694 flag=1 multi=10.0000 len=6276	K09882	cobS; cobaltochelatase CobS [EC:6.6.1.2]	PF07728.14	AAA domain (dynein-related subfamily)	ERR2206771	Metabolism of cofactors and vitamins	Porphyrin and chlorophyll metabolism	water
k127_888920 flag=1 multi=14.0000 len=49718_16	k127_888920 flag=1 multi=14.0000 len=49718	K00285	dadA; D-amino-acid dehydrogenase [EC:1.4.5.1]	PF01266.24	FAD dependent oxidoreductase	ERR2206771	Amino acid metabolism	Phenylalanine metabolism	water
k127_888920 flag=1 multi=14.0000 len=49718_24	k127_888920 flag=1 multi=14.0000 len=49718	K00012	"UGDH, ugd; UDPglucose 6-dehydrogenase [EC:1.1.1.22]"	PF00984.19	"UDP-glucose/GDP-mannose dehydrogenase family, central domain"	ERR2206771	Amino acid metabolism	Phenylalanine metabolism	water
k127_888920 flag=1 multi=14.0000 len=49718_44	k127_888920 flag=1 multi=14.0000 len=49718	K21224	kedN5; radical SAM C-methyltransferase	PF02310.19	B12 binding domain	ERR2206771	Amino acid metabolism	Phenylalanine metabolism	water
k127_888920 flag=1 multi=14.0000 len=49718_84	k127_888920 flag=1 multi=14.0000 len=49718	K00737	"MGAT3; beta-1,4-mannosyl-glycoprotein beta-1,4-N-acetylglucosaminyltransferase [EC:2.4.1.144]"	PF04724.13	Glycosyltransferase family 17	ERR2206771	Amino acid metabolism	Phenylalanine metabolism	water
k127_150162 flag=1 multi=6.0000 len=4777_6	k127_150162 flag=1 multi=6.0000 len=4777	K17398	DNMT3A; DNA (cytosine-5)-methyltransferase 3A [EC:2.1.1.37]	PF00145.17	C-5 cytosine-specific DNA methylase	ERR2206771	Amino acid metabolism	Cysteine and methionine metabolism	water
k127_250253 flag=1 multi=16.0000 len=39638_23	k127_250253 flag=1 multi=16.0000 len=39638	K17398	DNMT3A; DNA (cytosine-5)-methyltransferase 3A [EC:2.1.1.37]	PF00145.17	C-5 cytosine-specific DNA methylase	ERR2206771	Amino acid metabolism	Cysteine and methionine metabolism	water
k127_250253 flag=1 multi=16.0000 len=39638_35	k127_250253 flag=1 multi=16.0000 len=39638	K00558	"DNMT1, dcm; DNA (cytosine-5)-methyltransferase 1 [EC:2.1.1.37]"	PF00145.17	C-5 cytosine-specific DNA methylase	ERR2206771	Amino acid metabolism	Cysteine and methionine metabolism	water
k127_250253 flag=1 multi=16.0000 len=39638_48	k127_250253 flag=1 multi=16.0000 len=39638	K00558	"DNMT1, dcm; DNA (cytosine-5)-methyltransferase 1 [EC:2.1.1.37]"			ERR2206771	Amino acid metabolism	Cysteine and methionine metabolism	water
k127_671245 flag=0 multi=7.0000 len=5753_3	k127_671245 flag=0 multi=7.0000 len=5753	K22316	rhnA-cobC; ribonuclease H / adenosylcobalamin/alpha-ribazole phosphatase [EC:3.1.26.4 3.1.3.73]			ERR2206771	Metabolism of cofactors and vitamins	Porphyrin and chlorophyll metabolism	water
k127_735105 flag=1 multi=8.0000 len=4348_13	k127_735105 flag=1 multi=8.0000 len=4348	K00472	P4HA; prolyl 4-hydroxylase [EC:1.14.11.2]	PF13640.6	2OG-Fe(II) oxygenase superfamily	ERR2206771	Amino acid metabolism	Arginine and proline metabolism	water
k127_448851 flag=1 multi=7.0000 len=5195_6	k127_448851 flag=1 multi=7.0000 len=5195	K02109	"ATPF0B, atpF; F-type H+-transporting ATPase subunit b"	PF00430.18	ATP synthase B/B' CF(0)	ERR2206771	Energy metabolism	NA	water
k127_92898 flag=1 multi=11.0000 len=5729_1	k127_92898 flag=1 multi=11.0000 len=5729	K01939	"purA, ADSS; adenylosuccinate synthase [EC:6.3.4.4]"	PF00709.21	Adenylosuccinate synthetase	ERR2206771	NA	NA	water
k127_969312 flag=0 multi=65.9850 len=43604_17	k127_969312 flag=0 multi=65.9850 len=43604	K01495	"GCH1, folE; GTP cyclohydrolase IA [EC:3.5.4.16]"	PF01227.22	GTP cyclohydrolase I	ERR2206771	Metabolism of cofactors and vitamins	Folate biosynthesis	water
k127_969312 flag=0 multi=65.9850 len=43604_18	k127_969312 flag=0 multi=65.9850 len=43604	K10026	queE; 7-carboxy-7-deazaguanine synthase [EC:4.3.99.3]			ERR2206771	Metabolism of cofactors and vitamins	Folate biosynthesis	water
k127_969312 flag=0 multi=65.9850 len=43604_19	k127_969312 flag=0 multi=65.9850 len=43604	K01737	"queD, ptpS, PTS; 6-pyruvoyltetrahydropterin/6-carboxytetrahydropterin synthase [EC:4.2.3.12 4.1.2.50]"	PF01242.19	6-pyruvoyl tetrahydropterin synthase	ERR2206771	Metabolism of cofactors and vitamins	Folate biosynthesis	water
k127_969312 flag=0 multi=65.9850 len=43604_20	k127_969312 flag=0 multi=65.9850 len=43604	K06920	queC; 7-cyano-7-deazaguanine synthase [EC:6.3.4.20]	PF06508.13	Queuosine biosynthesis protein QueC	ERR2206771	Metabolism of cofactors and vitamins	Folate biosynthesis	water
k127_904287 flag=1 multi=8.0000 len=3403_5	k127_904287 flag=1 multi=8.0000 len=3403	K13522	"K13522, nadM; bifunctional NMN adenylyltransferase/nudix hydrolase [EC:2.7.7.1 3.6.1.-]"			ERR2206771	Metabolism of cofactors and vitamins	Nicotinate and nicotinamide metabolism	water
k127_733324 flag=0 multi=19.0000 len=51901_13	k127_733324 flag=0 multi=19.0000 len=51901	K00568	ubiG; 2-polyprenyl-6-hydroxyphenyl methylase / 3-demethylubiquinone-9 3-methyltransferase [EC:2.1.1.222 2.1.1.64]	PF13489.6	Methyltransferase domain	ERR2206771	Metabolism of cofactors and vitamins	Ubiquinone and other terpenoid-quinone biosynthesis	water
k127_733324 flag=0 multi=19.0000 len=51901_18	k127_733324 flag=0 multi=19.0000 len=51901	K00952	nadM; nicotinamide-nucleotide adenylyltransferase [EC:2.7.7.1]			ERR2206771	Metabolism of cofactors and vitamins	Ubiquinone and other terpenoid-quinone biosynthesis	water
k127_639290 flag=0 multi=81.0000 len=6659_3	k127_639290 flag=0 multi=81.0000 len=6659	K00558	"DNMT1, dcm; DNA (cytosine-5)-methyltransferase 1 [EC:2.1.1.37]"	PF00145.17	C-5 cytosine-specific DNA methylase	ERR2206771	Amino acid metabolism	Cysteine and methionine metabolism	water
k127_340402 flag=0 multi=24.9283 len=3056_1	k127_340402 flag=0 multi=24.9283 len=3056	K02706	psbD; photosystem II P680 reaction center D2 protein [EC:1.10.3.9]			ERR2206771	Energy metabolism	Photosynthesis	water
k127_58140 flag=0 multi=19.6844 len=6591_8	k127_58140 flag=0 multi=19.6844 len=6591	K02078	acpP; acyl carrier protein	PF00550.25	Phosphopantetheine attachment site	ERR2206771	Biosynthesis of other secondary metabolites	Biosynthesis of secondary metabolites - other antibiotics	water
k127_587796 flag=0 multi=68.9909 len=74929_5	k127_587796 flag=0 multi=68.9909 len=74929	K00952	nadM; nicotinamide-nucleotide adenylyltransferase [EC:2.7.7.1]			ERR2206771	Metabolism of cofactors and vitamins	Nicotinate and nicotinamide metabolism	water
k127_587796 flag=0 multi=68.9909 len=74929_73	k127_587796 flag=0 multi=68.9909 len=74929	K00621	"GNPNAT1, GNA1; glucosamine-phosphate N-acetyltransferase [EC:2.3.1.4]"	PF00583.25	Acetyltransferase (GNAT) family	ERR2206771	Metabolism of cofactors and vitamins	Nicotinate and nicotinamide metabolism	water
k127_432937 flag=0 multi=17.0000 len=9156_9	k127_432937 flag=0 multi=17.0000 len=9156	K03272	"gmhC, hldE, waaE, rfaE; D-beta-D-heptose 7-phosphate kinase / D-beta-D-heptose 1-phosphate adenosyltransferase [EC:2.7.1.167 2.7.7.70]"	PF00294.24	pfkB family carbohydrate kinase	ERR2206771	Glycan biosynthesis and metabolism	Lipopolysaccharide biosynthesis	water
k127_59055 flag=1 multi=7.0000 len=8504_11	k127_59055 flag=1 multi=7.0000 len=8504	K09882	cobS; cobaltochelatase CobS [EC:6.6.1.2]			ERR2206771	Metabolism of cofactors and vitamins	Porphyrin and chlorophyll metabolism	water
k127_520075 flag=0 multi=67.9811 len=71102_30	k127_520075 flag=0 multi=67.9811 len=71102	K02472	wecC; UDP-N-acetyl-D-mannosaminuronic acid dehydrogenase [EC:1.1.1.336]			ERR2206771	Carbohydrate metabolism	Amino sugar and nucleotide sugar metabolism	water
k127_946858 flag=0 multi=15.9476 len=9863_9	k127_946858 flag=0 multi=15.9476 len=9863	K00558	"DNMT1, dcm; DNA (cytosine-5)-methyltransferase 1 [EC:2.1.1.37]"	PF00145.17	C-5 cytosine-specific DNA methylase	ERR2206771	Amino acid metabolism	Cysteine and methionine metabolism	water
k127_380626 flag=1 multi=8.0000 len=4571_2	k127_380626 flag=1 multi=8.0000 len=4571	K01784	"galE, GALE; UDP-glucose 4-epimerase [EC:5.1.3.2]"	PF01370.21	NAD dependent epimerase/dehydratase family	ERR2206771	Carbohydrate metabolism	NA	water
k127_236031 flag=0 multi=94.0000 len=5266_2	k127_236031 flag=0 multi=94.0000 len=5266	K00558	"DNMT1, dcm; DNA (cytosine-5)-methyltransferase 1 [EC:2.1.1.37]"			ERR2206772	Amino acid metabolism	Cysteine and methionine metabolism	water
k127_166439 flag=1 multi=10.0000 len=5030_2	k127_166439 flag=1 multi=10.0000 len=5030	K08310	"nudB, ntpA; dihydroneopterin triphosphate diphosphatase [EC:3.6.1.67]"	PF00293.28	NUDIX domain	ERR2206772	Metabolism of cofactors and vitamins	Folate biosynthesis	water
k127_127024 flag=0 multi=33.3247 len=5529_7	k127_127024 flag=0 multi=33.3247 len=5529	K00472	P4HA; prolyl 4-hydroxylase [EC:1.14.11.2]	PF13640.6	2OG-Fe(II) oxygenase superfamily	ERR2206772	Amino acid metabolism	Arginine and proline metabolism	water
k127_704261 flag=0 multi=7.9863 len=5240_2	k127_704261 flag=0 multi=7.9863 len=5240	K03462	NAMPT; nicotinamide phosphoribosyltransferase [EC:2.4.2.12]	PF04095.16	Nicotinate phosphoribosyltransferase (NAPRTase) family	ERR2206772	Metabolism of cofactors and vitamins	Nicotinate and nicotinamide metabolism	water
k127_704261 flag=0 multi=7.9863 len=5240_3	k127_704261 flag=0 multi=7.9863 len=5240	K03462	NAMPT; nicotinamide phosphoribosyltransferase [EC:2.4.2.12]	PF18127.1	Domain of unknown function (DUF5598)	ERR2206772	Metabolism of cofactors and vitamins	Nicotinate and nicotinamide metabolism	water
k127_820293 flag=0 multi=36.7395 len=32082_29	k127_820293 flag=0 multi=36.7395 len=32082	K01923	purC; phosphoribosylaminoimidazole-succinocarboxamide synthase [EC:6.3.2.6]	PF01259.18	SAICAR synthetase	ERR2206772	Nucleotide metabolism	Purine metabolism	water
k127_996519 flag=1 multi=10.0000 len=8767_10	k127_996519 flag=1 multi=10.0000 len=8767	K22227	ahbD; heme synthase			ERR2206772	Metabolism of cofactors and vitamins	Porphyrin and chlorophyll metabolism	water
k127_338740 flag=1 multi=9.0000 len=5176_5	k127_338740 flag=1 multi=9.0000 len=5176	K00012	"UGDH, ugd; UDPglucose 6-dehydrogenase [EC:1.1.1.22]"	PF00984.19	"UDP-glucose/GDP-mannose dehydrogenase family, central domain"	ERR2206772	Carbohydrate metabolism	NA	water
k127_1014920 flag=1 multi=7.8943 len=4165_3	k127_1014920 flag=1 multi=7.8943 len=4165	K00472	P4HA; prolyl 4-hydroxylase [EC:1.14.11.2]	PF01549.24	ShK domain-like	ERR2206772	Amino acid metabolism	Arginine and proline metabolism	water
k127_310091 flag=0 multi=18.9486 len=3632_2	k127_310091 flag=0 multi=18.9486 len=3632	K00472	P4HA; prolyl 4-hydroxylase [EC:1.14.11.2]	PF13640.6	2OG-Fe(II) oxygenase superfamily	ERR2206772	Amino acid metabolism	Arginine and proline metabolism	water
k127_693196 flag=1 multi=18.0322 len=5967_3	k127_693196 flag=1 multi=18.0322 len=5967	K00721	DPM1; dolichol-phosphate mannosyltransferase [EC:2.4.1.83]	PF00535.26	Glycosyl transferase family 2	ERR2206772	Glycan biosynthesis and metabolism	N-Glycan biosynthesis	water
k127_935941 flag=1 multi=12.0000 len=4426_2	k127_935941 flag=1 multi=12.0000 len=4426	K00558	"DNMT1, dcm; DNA (cytosine-5)-methyltransferase 1 [EC:2.1.1.37]"			ERR2206772	Amino acid metabolism	Cysteine and methionine metabolism	water
k127_991010 flag=1 multi=18.7646 len=5173_1	k127_991010 flag=1 multi=18.7646 len=5173	K00558	"DNMT1, dcm; DNA (cytosine-5)-methyltransferase 1 [EC:2.1.1.37]"	PF00145.17	C-5 cytosine-specific DNA methylase	ERR2206772	Amino acid metabolism	Cysteine and methionine metabolism	water
k127_991010 flag=1 multi=18.7646 len=5173_2	k127_991010 flag=1 multi=18.7646 len=5173	K00558	"DNMT1, dcm; DNA (cytosine-5)-methyltransferase 1 [EC:2.1.1.37]"	PF00145.17	C-5 cytosine-specific DNA methylase	ERR2206772	Amino acid metabolism	Cysteine and methionine metabolism	water
k127_154683 flag=1 multi=5.0000 len=8953_7	k127_154683 flag=1 multi=5.0000 len=8953	K00558	"DNMT1, dcm; DNA (cytosine-5)-methyltransferase 1 [EC:2.1.1.37]"			ERR2206772	Amino acid metabolism	Cysteine and methionine metabolism	water
k127_215334 flag=1 multi=11.0000 len=9850_14	k127_215334 flag=1 multi=11.0000 len=9850	K12452	"ascC, ddhC, rfbH; CDP-4-dehydro-6-deoxyglucose reductase, E1 [EC:1.17.1.1]"	PF01041.17	DegT/DnrJ/EryC1/StrS aminotransferase family	ERR2206772	Carbohydrate metabolism	Amino sugar and nucleotide sugar metabolism	water
k127_215334 flag=1 multi=11.0000 len=9850_17	k127_215334 flag=1 multi=11.0000 len=9850	K01711	"gmd, GMDS; GDPmannose 4,6-dehydratase [EC:4.2.1.47]"	PF16363.5	"GDP-mannose 4,6 dehydratase"	ERR2206772	Carbohydrate metabolism	Amino sugar and nucleotide sugar metabolism	water
k127_905028 flag=0 multi=5.9859 len=3678_3	k127_905028 flag=0 multi=5.9859 len=3678	K00558	"DNMT1, dcm; DNA (cytosine-5)-methyltransferase 1 [EC:2.1.1.37]"	PF00145.17	C-5 cytosine-specific DNA methylase	ERR2206772	Amino acid metabolism	Cysteine and methionine metabolism	water
k127_483 flag=0 multi=13.7950 len=3614_1	k127_483 flag=0 multi=13.7950 len=3614	K00558	"DNMT1, dcm; DNA (cytosine-5)-methyltransferase 1 [EC:2.1.1.37]"	PF00145.17	C-5 cytosine-specific DNA methylase	ERR2206772	Amino acid metabolism	Cysteine and methionine metabolism	water
k127_544703 flag=0 multi=8.7891 len=4470_2	k127_544703 flag=0 multi=8.7891 len=4470	K21140	mec; [CysO sulfur-carrier protein]-S-L-cysteine hydrolase [EC:3.13.1.6]	PF14464.6	Prokaryotic homologs of the JAB domain	ERR2206772	Folding, sorting and degradation	Sulfur relay system	water
k127_132992 flag=0 multi=25.0000 len=6020_8	k127_132992 flag=0 multi=25.0000 len=6020	K00558	"DNMT1, dcm; DNA (cytosine-5)-methyltransferase 1 [EC:2.1.1.37]"	PF00145.17	C-5 cytosine-specific DNA methylase	ERR2206772	Amino acid metabolism	Cysteine and methionine metabolism	water
k127_667609 flag=1 multi=9.7501 len=4873_2	k127_667609 flag=1 multi=9.7501 len=4873	K01623	"ALDO; fructose-bisphosphate aldolase, class I [EC:4.1.2.13]"			ERR2206772	NA	NA	water
k127_588379 flag=0 multi=18.0000 len=3096_8	k127_588379 flag=0 multi=18.0000 len=3096	K00558	"DNMT1, dcm; DNA (cytosine-5)-methyltransferase 1 [EC:2.1.1.37]"	PF00145.17	C-5 cytosine-specific DNA methylase	ERR2206772	Amino acid metabolism	Cysteine and methionine metabolism	water
k127_976587 flag=0 multi=21.9755 len=8367_9	k127_976587 flag=0 multi=21.9755 len=8367	K00558	"DNMT1, dcm; DNA (cytosine-5)-methyltransferase 1 [EC:2.1.1.37]"	PF00145.17	C-5 cytosine-specific DNA methylase	ERR2206772	Amino acid metabolism	Cysteine and methionine metabolism	water
k127_250794 flag=0 multi=15.8565 len=3994_3	k127_250794 flag=0 multi=15.8565 len=3994	K01255	"CARP, pepA; leucyl aminopeptidase [EC:3.4.11.1]"	PF00883.21	"Cytosol aminopeptidase family, catalytic domain"	ERR2206772	Metabolism of other amino acids	Glutathione metabolism	water
k127_164507 flag=0 multi=13.5239 len=5853_8	k127_164507 flag=0 multi=13.5239 len=5853	K03462	NAMPT; nicotinamide phosphoribosyltransferase [EC:2.4.2.12]	PF18127.1	Domain of unknown function (DUF5598)	ERR2206772	Metabolism of cofactors and vitamins	Nicotinate and nicotinamide metabolism	water
k127_440388 flag=1 multi=9.0000 len=6157_3	k127_440388 flag=1 multi=9.0000 len=6157	K21480	"HO, pbsA1, hmuO; heme oxygenase (biliverdin-producing, ferredoxin) [EC:1.14.15.20]"	PF01126.20	Heme oxygenase	ERR2206772	Metabolism of cofactors and vitamins	Porphyrin and chlorophyll metabolism	water
k127_236070 flag=0 multi=10.9738 len=3945_1	k127_236070 flag=0 multi=10.9738 len=3945	K00558	"DNMT1, dcm; DNA (cytosine-5)-methyltransferase 1 [EC:2.1.1.37]"	PF00145.17	C-5 cytosine-specific DNA methylase	ERR2206773	Amino acid metabolism	Cysteine and methionine metabolism	water
k127_338059 flag=1 multi=10.0000 len=4312_6	k127_338059 flag=1 multi=10.0000 len=4312	K01790	"rfbC, rmlC; dTDP-4-dehydrorhamnose 3,5-epimerase [EC:5.1.3.13]"	PF00908.17	"dTDP-4-dehydrorhamnose 3,5-epimerase"	ERR2206773	NA	NA	water
k127_29277 flag=0 multi=10.0000 len=4305_3	k127_29277 flag=0 multi=10.0000 len=4305	K00558	"DNMT1, dcm; DNA (cytosine-5)-methyltransferase 1 [EC:2.1.1.37]"	PF00145.17	C-5 cytosine-specific DNA methylase	ERR2206773	Amino acid metabolism	Cysteine and methionine metabolism	water
k127_29277 flag=0 multi=10.0000 len=4305_5	k127_29277 flag=0 multi=10.0000 len=4305	K00558	"DNMT1, dcm; DNA (cytosine-5)-methyltransferase 1 [EC:2.1.1.37]"	PF00145.17	C-5 cytosine-specific DNA methylase	ERR2206773	Amino acid metabolism	Cysteine and methionine metabolism	water
k127_379256 flag=1 multi=24.0000 len=40199_37	k127_379256 flag=1 multi=24.0000 len=40199	K06920	queC; 7-cyano-7-deazaguanine synthase [EC:6.3.4.20]	PF06508.13	Queuosine biosynthesis protein QueC	ERR2206773	Metabolism of cofactors and vitamins	Folate biosynthesis	water
k127_379256 flag=1 multi=24.0000 len=40199_38	k127_379256 flag=1 multi=24.0000 len=40199	K01737	"queD, ptpS, PTS; 6-pyruvoyltetrahydropterin/6-carboxytetrahydropterin synthase [EC:4.2.3.12 4.1.2.50]"	PF01242.19	6-pyruvoyl tetrahydropterin synthase	ERR2206773	Metabolism of cofactors and vitamins	Folate biosynthesis	water
k127_379256 flag=1 multi=24.0000 len=40199_39	k127_379256 flag=1 multi=24.0000 len=40199	K10026	queE; 7-carboxy-7-deazaguanine synthase [EC:4.3.99.3]			ERR2206773	Metabolism of cofactors and vitamins	Folate biosynthesis	water
k127_379256 flag=1 multi=24.0000 len=40199_40	k127_379256 flag=1 multi=24.0000 len=40199	K01495	"GCH1, folE; GTP cyclohydrolase IA [EC:3.5.4.16]"	PF01227.22	GTP cyclohydrolase I	ERR2206773	Metabolism of cofactors and vitamins	Folate biosynthesis	water
k127_12411 flag=0 multi=13.9914 len=30494_22	k127_12411 flag=0 multi=13.9914 len=30494	K00390	cysH; phosphoadenosine phosphosulfate reductase [EC:1.8.4.8 1.8.4.10]	PF01507.19	Phosphoadenosine phosphosulfate reductase family	ERR2206773	Energy metabolism	Sulfur metabolism	water
k127_170587 flag=0 multi=14.0000 len=3647_2	k127_170587 flag=0 multi=14.0000 len=3647	K01738	cysK; cysteine synthase [EC:2.5.1.47]	PF00291.25	Pyridoxal-phosphate dependent enzyme	ERR2206773	NA	NA	water
k127_217926 flag=1 multi=9.0000 len=3669_6	k127_217926 flag=1 multi=9.0000 len=3669	K02078	acpP; acyl carrier protein			ERR2206773	Biosynthesis of other secondary metabolites	Biosynthesis of secondary metabolites - other antibiotics	water
k127_400093 flag=1 multi=7.0000 len=7676_4	k127_400093 flag=1 multi=7.0000 len=7676	K00558	"DNMT1, dcm; DNA (cytosine-5)-methyltransferase 1 [EC:2.1.1.37]"	PF00145.17	C-5 cytosine-specific DNA methylase	ERR2206773	Amino acid metabolism	Cysteine and methionine metabolism	water
k127_400093 flag=1 multi=7.0000 len=7676_6	k127_400093 flag=1 multi=7.0000 len=7676	K00558	"DNMT1, dcm; DNA (cytosine-5)-methyltransferase 1 [EC:2.1.1.37]"	PF00145.17	C-5 cytosine-specific DNA methylase	ERR2206773	Amino acid metabolism	Cysteine and methionine metabolism	water
k127_16220 flag=0 multi=16.0000 len=7519_4	k127_16220 flag=0 multi=16.0000 len=7519	K16870	wbbL; N-acetylglucosaminyl-diphospho-decaprenol L-rhamnosyltransferase [EC:2.4.1.289]			ERR2206773	Glycan biosynthesis and metabolism	Arabinogalactan biosynthesis - Mycobacterium	water
k127_765738 flag=0 multi=38.5766 len=7347_3	k127_765738 flag=0 multi=38.5766 len=7347	K00558	"DNMT1, dcm; DNA (cytosine-5)-methyltransferase 1 [EC:2.1.1.37]"	PF00145.17	C-5 cytosine-specific DNA methylase	ERR2206774	Amino acid metabolism	Cysteine and methionine metabolism	water
k127_119599 flag=1 multi=11.0000 len=4587_6	k127_119599 flag=1 multi=11.0000 len=4587	K00558	"DNMT1, dcm; DNA (cytosine-5)-methyltransferase 1 [EC:2.1.1.37]"	PF00145.17	C-5 cytosine-specific DNA methylase	ERR2206774	Amino acid metabolism	Cysteine and methionine metabolism	water
k127_95320 flag=0 multi=8.5243 len=3108_2	k127_95320 flag=0 multi=8.5243 len=3108	K00390	cysH; phosphoadenosine phosphosulfate reductase [EC:1.8.4.8 1.8.4.10]			ERR2206774	Energy metabolism	Sulfur metabolism	water
k127_422363 flag=1 multi=32.0000 len=35418_24	k127_422363 flag=1 multi=32.0000 len=35418	K01737	"queD, ptpS, PTS; 6-pyruvoyltetrahydropterin/6-carboxytetrahydropterin synthase [EC:4.2.3.12 4.1.2.50]"	PF01242.19	6-pyruvoyl tetrahydropterin synthase	ERR2206774	Metabolism of cofactors and vitamins	Folate biosynthesis	water
k127_422363 flag=1 multi=32.0000 len=35418_44	k127_422363 flag=1 multi=32.0000 len=35418	K21029	moeB; molybdopterin-synthase adenylyltransferase [EC:2.7.7.80]	PF00899.21	ThiF family	ERR2206774	Metabolism of cofactors and vitamins	Folate biosynthesis	water
k127_422363 flag=1 multi=32.0000 len=35418_47	k127_422363 flag=1 multi=32.0000 len=35418	K21029	moeB; molybdopterin-synthase adenylyltransferase [EC:2.7.7.80]	PF00899.21	ThiF family	ERR2206774	Metabolism of cofactors and vitamins	Folate biosynthesis	water
k127_450469 flag=1 multi=9.0000 len=5779_3	k127_450469 flag=1 multi=9.0000 len=5779	K00558	"DNMT1, dcm; DNA (cytosine-5)-methyltransferase 1 [EC:2.1.1.37]"	PF00145.17	C-5 cytosine-specific DNA methylase	ERR2206774	Amino acid metabolism	Cysteine and methionine metabolism	water
k127_563312 flag=0 multi=439.5769 len=3767_6	k127_563312 flag=0 multi=439.5769 len=3767	K09457	queF; 7-cyano-7-deazaguanine reductase [EC:1.7.1.13]			ERR2206774	Metabolism of cofactors and vitamins	Folate biosynthesis	water
k127_127554 flag=1 multi=18.0000 len=6690_9	k127_127554 flag=1 multi=18.0000 len=6690	K17398	DNMT3A; DNA (cytosine-5)-methyltransferase 3A [EC:2.1.1.37]	PF00145.17	C-5 cytosine-specific DNA methylase	ERR2206774	Amino acid metabolism	Cysteine and methionine metabolism	water
k127_127554 flag=1 multi=18.0000 len=6690_10	k127_127554 flag=1 multi=18.0000 len=6690	K17398	DNMT3A; DNA (cytosine-5)-methyltransferase 3A [EC:2.1.1.37]	PF00145.17	C-5 cytosine-specific DNA methylase	ERR2206774	Amino acid metabolism	Cysteine and methionine metabolism	water
k127_385255 flag=0 multi=23.0000 len=48858_16	k127_385255 flag=0 multi=23.0000 len=48858	K01795	algG; mannuronan 5-epimerase [EC:5.1.3.37]	PF13229.6	Right handed beta helix region	ERR2206774	Carbohydrate metabolism	Fructose and mannose metabolism	water
k127_385255 flag=0 multi=23.0000 len=48858_36	k127_385255 flag=0 multi=23.0000 len=48858	K17398	DNMT3A; DNA (cytosine-5)-methyltransferase 3A [EC:2.1.1.37]	PF00145.17	C-5 cytosine-specific DNA methylase	ERR2206774	Carbohydrate metabolism	Fructose and mannose metabolism	water
k127_375465 flag=1 multi=9.0000 len=4805_7	k127_375465 flag=1 multi=9.0000 len=4805	K01953	"asnB, ASNS; asparagine synthase (glutamine-hydrolysing) [EC:6.3.5.4]"	PF00733.21	Asparagine synthase	ERR2206774	Amino acid metabolism	Alanine, aspartate and glutamate metabolism	water
k127_712924 flag=1 multi=6.9543 len=3017_1	k127_712924 flag=1 multi=6.9543 len=3017	K00558	"DNMT1, dcm; DNA (cytosine-5)-methyltransferase 1 [EC:2.1.1.37]"	PF00145.17	C-5 cytosine-specific DNA methylase	ERR2206774	Amino acid metabolism	Cysteine and methionine metabolism	water
k127_617116 flag=1 multi=24.9950 len=71946_25	k127_617116 flag=1 multi=24.9950 len=71946	K22226	ahbC; Fe-coproporphyrin III synthase	PF13353.6	4Fe-4S single cluster domain	ERR2206774	Metabolism of cofactors and vitamins	Porphyrin and chlorophyll metabolism	water
k127_617116 flag=1 multi=24.9950 len=71946_79	k127_617116 flag=1 multi=24.9950 len=71946	K02843	"waaF, rfaF; heptosyltransferase II [EC:2.4.-.-]"	PF01075.17	Glycosyltransferase family 9 (heptosyltransferase)	ERR2206774	Metabolism of cofactors and vitamins	Porphyrin and chlorophyll metabolism	water
k127_617116 flag=1 multi=24.9950 len=71946_91	k127_617116 flag=1 multi=24.9950 len=71946	K21328	"calS13, atmS13; dTDP-4-amino-4,6-dideoxy-D-glucose/dTDP-4-amino-2,4-dideoxy-beta-L-xylose transaminase [EC:2.6.1.33 2.6.1.-]"	PF01041.17	DegT/DnrJ/EryC1/StrS aminotransferase family	ERR2206774	Metabolism of cofactors and vitamins	Porphyrin and chlorophyll metabolism	water
k127_617116 flag=1 multi=24.9950 len=71946_96	k127_617116 flag=1 multi=24.9950 len=71946	K02377	"TSTA3, fcl; GDP-L-fucose synthase [EC:1.1.1.271]"	PF01370.21	NAD dependent epimerase/dehydratase family	ERR2206774	Metabolism of cofactors and vitamins	Porphyrin and chlorophyll metabolism	water
k127_617116 flag=1 multi=24.9950 len=71946_97	k127_617116 flag=1 multi=24.9950 len=71946	K12452	"ascC, ddhC, rfbH; CDP-4-dehydro-6-deoxyglucose reductase, E1 [EC:1.17.1.1]"	PF01041.17	DegT/DnrJ/EryC1/StrS aminotransferase family	ERR2206774	Metabolism of cofactors and vitamins	Porphyrin and chlorophyll metabolism	water
k127_617116 flag=1 multi=24.9950 len=71946_98	k127_617116 flag=1 multi=24.9950 len=71946	K01711	"gmd, GMDS; GDPmannose 4,6-dehydratase [EC:4.2.1.47]"	PF16363.5	"GDP-mannose 4,6 dehydratase"	ERR2206774	Metabolism of cofactors and vitamins	Porphyrin and chlorophyll metabolism	water
k127_353038 flag=0 multi=182.8920 len=3996_4	k127_353038 flag=0 multi=182.8920 len=3996	K01737	"queD, ptpS, PTS; 6-pyruvoyltetrahydropterin/6-carboxytetrahydropterin synthase [EC:4.2.3.12 4.1.2.50]"	PF01242.19	6-pyruvoyl tetrahydropterin synthase	ERR2206774	Metabolism of cofactors and vitamins	Folate biosynthesis	water
k127_353038 flag=0 multi=182.8920 len=3996_5	k127_353038 flag=0 multi=182.8920 len=3996	K10026	queE; 7-carboxy-7-deazaguanine synthase [EC:4.3.99.3]			ERR2206774	Metabolism of cofactors and vitamins	Folate biosynthesis	water
k127_353038 flag=0 multi=182.8920 len=3996_7	k127_353038 flag=0 multi=182.8920 len=3996	K06920	queC; 7-cyano-7-deazaguanine synthase [EC:6.3.4.20]	PF06508.13	Queuosine biosynthesis protein QueC	ERR2206774	Metabolism of cofactors and vitamins	Folate biosynthesis	water
k127_353038 flag=0 multi=182.8920 len=3996_8	k127_353038 flag=0 multi=182.8920 len=3996	K01495	"GCH1, folE; GTP cyclohydrolase IA [EC:3.5.4.16]"	PF01227.22	GTP cyclohydrolase I	ERR2206774	Metabolism of cofactors and vitamins	Folate biosynthesis	water
k127_817892 flag=0 multi=18.9409 len=3174_8	k127_817892 flag=0 multi=18.9409 len=3174	K00558	"DNMT1, dcm; DNA (cytosine-5)-methyltransferase 1 [EC:2.1.1.37]"	PF00145.17	C-5 cytosine-specific DNA methylase	ERR2206774	Amino acid metabolism	Cysteine and methionine metabolism	water
k127_168436 flag=0 multi=22.7217 len=3641_3	k127_168436 flag=0 multi=22.7217 len=3641	K14266	"prnA, rebH, ktzQ; tryptophan 7-halogenase [EC:1.14.19.9]"	PF04820.14	Tryptophan halogenase	ERR2206774	Biosynthesis of other secondary metabolites	Staurosporine biosynthesis	water
k127_421088 flag=0 multi=18.2461 len=3828_5	k127_421088 flag=0 multi=18.2461 len=3828	K00390	cysH; phosphoadenosine phosphosulfate reductase [EC:1.8.4.8 1.8.4.10]	PF01507.19	Phosphoadenosine phosphosulfate reductase family	ERR2206774	Energy metabolism	Sulfur metabolism	water
k127_42489 flag=0 multi=97.0000 len=3500_5	k127_42489 flag=0 multi=97.0000 len=3500	K17398	DNMT3A; DNA (cytosine-5)-methyltransferase 3A [EC:2.1.1.37]	PF00145.17	C-5 cytosine-specific DNA methylase	ERR2206774	Amino acid metabolism	Cysteine and methionine metabolism	water
k127_117317 flag=0 multi=32.5901 len=5687_7	k127_117317 flag=0 multi=32.5901 len=5687	K06920	queC; 7-cyano-7-deazaguanine synthase [EC:6.3.4.20]	PF06508.13	Queuosine biosynthesis protein QueC	ERR2206774	Metabolism of cofactors and vitamins	Folate biosynthesis	water
k127_117317 flag=0 multi=32.5901 len=5687_8	k127_117317 flag=0 multi=32.5901 len=5687	K01737	"queD, ptpS, PTS; 6-pyruvoyltetrahydropterin/6-carboxytetrahydropterin synthase [EC:4.2.3.12 4.1.2.50]"	PF01242.19	6-pyruvoyl tetrahydropterin synthase	ERR2206774	Metabolism of cofactors and vitamins	Folate biosynthesis	water
k127_117317 flag=0 multi=32.5901 len=5687_9	k127_117317 flag=0 multi=32.5901 len=5687	K10026	queE; 7-carboxy-7-deazaguanine synthase [EC:4.3.99.3]	PF04055.21	Radical SAM superfamily	ERR2206774	Metabolism of cofactors and vitamins	Folate biosynthesis	water
k127_117317 flag=0 multi=32.5901 len=5687_10	k127_117317 flag=0 multi=32.5901 len=5687	K01495	"GCH1, folE; GTP cyclohydrolase IA [EC:3.5.4.16]"	PF01227.22	GTP cyclohydrolase I	ERR2206774	Metabolism of cofactors and vitamins	Folate biosynthesis	water
k127_521033 flag=0 multi=42.6183 len=3208_7	k127_521033 flag=0 multi=42.6183 len=3208	K00558	"DNMT1, dcm; DNA (cytosine-5)-methyltransferase 1 [EC:2.1.1.37]"	PF00145.17	C-5 cytosine-specific DNA methylase	ERR2206774	Amino acid metabolism	Cysteine and methionine metabolism	water
k127_410899 flag=0 multi=88.0000 len=3718_1	k127_410899 flag=0 multi=88.0000 len=3718	K02377	"TSTA3, fcl; GDP-L-fucose synthase [EC:1.1.1.271]"	PF01370.21	NAD dependent epimerase/dehydratase family	ERR2206774	Carbohydrate metabolism	NA	water
k127_341914 flag=1 multi=13.0000 len=6040_3	k127_341914 flag=1 multi=13.0000 len=6040	K09883	cobT; cobaltochelatase CobT [EC:6.6.1.2]			ERR2206774	Metabolism of cofactors and vitamins	Porphyrin and chlorophyll metabolism	water
k127_341914 flag=1 multi=13.0000 len=6040_4	k127_341914 flag=1 multi=13.0000 len=6040	K09882	cobS; cobaltochelatase CobS [EC:6.6.1.2]	PF07728.14	AAA domain (dynein-related subfamily)	ERR2206774	Metabolism of cofactors and vitamins	Porphyrin and chlorophyll metabolism	water
k127_703570 flag=0 multi=22.9225 len=9005_18	k127_703570 flag=0 multi=22.9225 len=9005	K09458	"fabF, OXSM, CEM1; 3-oxoacyl-[acyl-carrier-protein] synthase II [EC:2.3.1.179]"			ERR2206774	NA	NA	water
k127_259284 flag=0 multi=129.8936 len=5953_5	k127_259284 flag=0 multi=129.8936 len=5953	K02843	"waaF, rfaF; heptosyltransferase II [EC:2.4.-.-]"			ERR2206774	Glycan biosynthesis and metabolism	Lipopolysaccharide biosynthesis	water
k127_861628 flag=1 multi=10.4405 len=4288_3	k127_861628 flag=1 multi=10.4405 len=4288	K00558	"DNMT1, dcm; DNA (cytosine-5)-methyltransferase 1 [EC:2.1.1.37]"	PF00145.17	C-5 cytosine-specific DNA methylase	ERR2206774	Amino acid metabolism	Cysteine and methionine metabolism	water
k127_576384 flag=1 multi=5.0000 len=3654_4	k127_576384 flag=1 multi=5.0000 len=3654	K00390	cysH; phosphoadenosine phosphosulfate reductase [EC:1.8.4.8 1.8.4.10]	PF11922.8	Domain of unknown function (DUF3440)	ERR2206774	Energy metabolism	Sulfur metabolism	water
k127_576384 flag=1 multi=5.0000 len=3654_5	k127_576384 flag=1 multi=5.0000 len=3654	K06720	ectC; L-ectoine synthase [EC:4.2.1.108]	PF06339.12	Ectoine synthase	ERR2206774	Energy metabolism	Sulfur metabolism	water
k127_820560 flag=0 multi=21.0301 len=4584_3	k127_820560 flag=0 multi=21.0301 len=4584	K00558	"DNMT1, dcm; DNA (cytosine-5)-methyltransferase 1 [EC:2.1.1.37]"	PF00145.17	C-5 cytosine-specific DNA methylase	ERR2206774	Amino acid metabolism	Cysteine and methionine metabolism	water
k127_262839 flag=1 multi=11.0000 len=4961_7	k127_262839 flag=1 multi=11.0000 len=4961	K06167	"phnP; phosphoribosyl 1,2-cyclic phosphate phosphodiesterase [EC:3.1.4.55]"	PF12706.7	Beta-lactamase superfamily domain	ERR2206774	Metabolism of other amino acids	Phosphonate and phosphinate metabolism	water
k127_640689 flag=0 multi=54.4254 len=59193_51	k127_640689 flag=0 multi=54.4254 len=59193	K09882	cobS; cobaltochelatase CobS [EC:6.6.1.2]	PF07728.14	AAA domain (dynein-related subfamily)	ERR2206774	Metabolism of cofactors and vitamins	Porphyrin and chlorophyll metabolism	water
k127_640689 flag=0 multi=54.4254 len=59193_52	k127_640689 flag=0 multi=54.4254 len=59193	K09883	cobT; cobaltochelatase CobT [EC:6.6.1.2]			ERR2206774	Metabolism of cofactors and vitamins	Porphyrin and chlorophyll metabolism	water
k127_78941 flag=1 multi=11.0000 len=3983_5	k127_78941 flag=1 multi=11.0000 len=3983	K03183	"ubiE; demethylmenaquinone methyltransferase / 2-methoxy-6-polyprenyl-1,4-benzoquinol methylase [EC:2.1.1.163 2.1.1.201]"	PF08241.12	Methyltransferase domain	ERR2206774	Metabolism of cofactors and vitamins	Ubiquinone and other terpenoid-quinone biosynthesis	water
k127_78941 flag=1 multi=11.0000 len=3983_6	k127_78941 flag=1 multi=11.0000 len=3983	K16150	K16150; glycogen synthase [EC:2.4.1.11]	PF00534.20	Glycosyl transferases group 1	ERR2206774	Metabolism of cofactors and vitamins	Ubiquinone and other terpenoid-quinone biosynthesis	water
k127_282526 flag=1 multi=8.0000 len=7653_3	k127_282526 flag=1 multi=8.0000 len=7653	K08679	E5.1.3.6; UDP-glucuronate 4-epimerase [EC:5.1.3.6]	PF01370.21	NAD dependent epimerase/dehydratase family	ERR2206774	Carbohydrate metabolism	Amino sugar and nucleotide sugar metabolism	water
k127_282526 flag=1 multi=8.0000 len=7653_4	k127_282526 flag=1 multi=8.0000 len=7653	K00012	"UGDH, ugd; UDPglucose 6-dehydrogenase [EC:1.1.1.22]"	PF00984.19	"UDP-glucose/GDP-mannose dehydrogenase family, central domain"	ERR2206774	Carbohydrate metabolism	Amino sugar and nucleotide sugar metabolism	water
k127_478935 flag=1 multi=33.0000 len=51217_8	k127_478935 flag=1 multi=33.0000 len=51217	K09007	folE2; GTP cyclohydrolase IB [EC:3.5.4.16]	PF02649.14	Type I GTP cyclohydrolase folE2	ERR2206774	Metabolism of cofactors and vitamins	Folate biosynthesis	water
k127_495089 flag=1 multi=17.7896 len=53080_9	k127_495089 flag=1 multi=17.7896 len=53080	K01939	"purA, ADSS; adenylosuccinate synthase [EC:6.3.4.4]"	PF00709.21	Adenylosuccinate synthetase	ERR2206774	NA	NA	water
k127_724204 flag=1 multi=10.0000 len=3002_3	k127_724204 flag=1 multi=10.0000 len=3002	K00558	"DNMT1, dcm; DNA (cytosine-5)-methyltransferase 1 [EC:2.1.1.37]"	PF00145.17	C-5 cytosine-specific DNA methylase	ERR2206774	Amino acid metabolism	Cysteine and methionine metabolism	water
k127_521255 flag=1 multi=11.0000 len=4792_9	k127_521255 flag=1 multi=11.0000 len=4792	K00860	cysC; adenylylsulfate kinase [EC:2.7.1.25]	PF01583.20	Adenylylsulphate kinase	ERR2206774	NA	NA	water
k127_274759 flag=0 multi=29.9229 len=3887_7	k127_274759 flag=0 multi=29.9229 len=3887	K22227	ahbD; heme synthase			ERR2206774	Metabolism of cofactors and vitamins	Porphyrin and chlorophyll metabolism	water
k127_223214 flag=0 multi=7.9636 len=3973_2	k127_223214 flag=0 multi=7.9636 len=3973	K00721	DPM1; dolichol-phosphate mannosyltransferase [EC:2.4.1.83]	PF00535.26	Glycosyl transferase family 2	ERR2206774	Glycan biosynthesis and metabolism	N-Glycan biosynthesis	water
k127_663067 flag=1 multi=11.0000 len=3700_2	k127_663067 flag=1 multi=11.0000 len=3700	K00568	ubiG; 2-polyprenyl-6-hydroxyphenyl methylase / 3-demethylubiquinone-9 3-methyltransferase [EC:2.1.1.222 2.1.1.64]	PF13489.6	Methyltransferase domain	ERR2206774	Metabolism of cofactors and vitamins	Ubiquinone and other terpenoid-quinone biosynthesis	water
k127_432472 flag=0 multi=40.8917 len=3822_1	k127_432472 flag=0 multi=40.8917 len=3822	K00558	"DNMT1, dcm; DNA (cytosine-5)-methyltransferase 1 [EC:2.1.1.37]"	PF00145.17	C-5 cytosine-specific DNA methylase	ERR2206774	Amino acid metabolism	Cysteine and methionine metabolism	water
k127_751384 flag=0 multi=12.0000 len=9660_17	k127_751384 flag=0 multi=12.0000 len=9660	K09882	cobS; cobaltochelatase CobS [EC:6.6.1.2]	PF07728.14	AAA domain (dynein-related subfamily)	ERR2206774	Metabolism of cofactors and vitamins	Porphyrin and chlorophyll metabolism	water
k127_343641 flag=0 multi=10.9713 len=3616_6	k127_343641 flag=0 multi=10.9713 len=3616	K00860	cysC; adenylylsulfate kinase [EC:2.7.1.25]			ERR2206774	NA	NA	water
k127_314609 flag=1 multi=14.0000 len=6597_13	k127_314609 flag=1 multi=14.0000 len=6597	K00789	metK; S-adenosylmethionine synthetase [EC:2.5.1.6]	PF02773.16	"S-adenosylmethionine synthetase, C-terminal domain"	ERR2206774	Amino acid metabolism	Cysteine and methionine metabolism	water
k127_694163 flag=0 multi=50.9886 len=44009_49	k127_694163 flag=0 multi=50.9886 len=44009	K00820	"glmS, GFPT; glutamine---fructose-6-phosphate transaminase (isomerizing) [EC:2.6.1.16]"	PF13522.6	Glutamine amidotransferase domain	ERR2206774	NA	NA	water
k127_7838 flag=0 multi=24.0750 len=3086_8	k127_7838 flag=0 multi=24.0750 len=3086	K01953	"asnB, ASNS; asparagine synthase (glutamine-hydrolysing) [EC:6.3.5.4]"			ERR2206774	Amino acid metabolism	Alanine, aspartate and glutamate metabolism	water
k127_549641 flag=0 multi=7.9830 len=4236_5	k127_549641 flag=0 multi=7.9830 len=4236	K22227	ahbD; heme synthase	PF04055.21	Radical SAM superfamily	ERR2206774	Metabolism of cofactors and vitamins	Porphyrin and chlorophyll metabolism	water
k127_352611 flag=1 multi=7.0000 len=4332_7	k127_352611 flag=1 multi=7.0000 len=4332	K10026	queE; 7-carboxy-7-deazaguanine synthase [EC:4.3.99.3]	PF13394.6	4Fe-4S single cluster domain	ERR2206774	Metabolism of cofactors and vitamins	Folate biosynthesis	water
k127_193590 flag=1 multi=32.0000 len=33232_44	k127_193590 flag=1 multi=32.0000 len=33232	K00012	"UGDH, ugd; UDPglucose 6-dehydrogenase [EC:1.1.1.22]"	PF00984.19	"UDP-glucose/GDP-mannose dehydrogenase family, central domain"	ERR2206774	Carbohydrate metabolism	NA	water
k127_193590 flag=1 multi=32.0000 len=33232_48	k127_193590 flag=1 multi=32.0000 len=33232	K06920	queC; 7-cyano-7-deazaguanine synthase [EC:6.3.4.20]	PF06508.13	Queuosine biosynthesis protein QueC	ERR2206774	Carbohydrate metabolism	NA	water
k127_193590 flag=1 multi=32.0000 len=33232_57	k127_193590 flag=1 multi=32.0000 len=33232	K01046	"lip, TGL2; triacylglycerol lipase [EC:3.1.1.3]"			ERR2206774	Carbohydrate metabolism	NA	water
k127_494032 flag=1 multi=10.0000 len=5795_5	k127_494032 flag=1 multi=10.0000 len=5795	K09882	cobS; cobaltochelatase CobS [EC:6.6.1.2]	PF07728.14	AAA domain (dynein-related subfamily)	ERR2206774	Metabolism of cofactors and vitamins	Porphyrin and chlorophyll metabolism	water
k127_486284 flag=0 multi=125.4717 len=4956_2	k127_486284 flag=0 multi=125.4717 len=4956	K00012	"UGDH, ugd; UDPglucose 6-dehydrogenase [EC:1.1.1.22]"	PF03721.14	"UDP-glucose/GDP-mannose dehydrogenase family, NAD binding domain"	ERR2206774	Carbohydrate metabolism	NA	water
k127_229995 flag=0 multi=565.0000 len=6975_4	k127_229995 flag=0 multi=565.0000 len=6975	K01737	"queD, ptpS, PTS; 6-pyruvoyltetrahydropterin/6-carboxytetrahydropterin synthase [EC:4.2.3.12 4.1.2.50]"	PF01242.19	6-pyruvoyl tetrahydropterin synthase	ERR2206774	Metabolism of cofactors and vitamins	Folate biosynthesis	water
k127_229995 flag=0 multi=565.0000 len=6975_5	k127_229995 flag=0 multi=565.0000 len=6975	K10026	queE; 7-carboxy-7-deazaguanine synthase [EC:4.3.99.3]			ERR2206774	Metabolism of cofactors and vitamins	Folate biosynthesis	water
k127_229995 flag=0 multi=565.0000 len=6975_7	k127_229995 flag=0 multi=565.0000 len=6975	K06920	queC; 7-cyano-7-deazaguanine synthase [EC:6.3.4.20]	PF06508.13	Queuosine biosynthesis protein QueC	ERR2206774	Metabolism of cofactors and vitamins	Folate biosynthesis	water
k127_229995 flag=0 multi=565.0000 len=6975_8	k127_229995 flag=0 multi=565.0000 len=6975	K01495	"GCH1, folE; GTP cyclohydrolase IA [EC:3.5.4.16]"	PF01227.22	GTP cyclohydrolase I	ERR2206774	Metabolism of cofactors and vitamins	Folate biosynthesis	water
k127_655685 flag=1 multi=12.0000 len=7698_5	k127_655685 flag=1 multi=12.0000 len=7698	K00134	"GAPDH, gapA; glyceraldehyde 3-phosphate dehydrogenase [EC:1.2.1.12]"	PF02800.20	"Glyceraldehyde 3-phosphate dehydrogenase, C-terminal domain"	ERR2206774	NA	NA	water
k127_115435 flag=0 multi=21.3656 len=4399_2	k127_115435 flag=0 multi=21.3656 len=4399	K00390	cysH; phosphoadenosine phosphosulfate reductase [EC:1.8.4.8 1.8.4.10]	PF01507.19	Phosphoadenosine phosphosulfate reductase family	ERR2206774	Energy metabolism	Sulfur metabolism	water
k127_115435 flag=0 multi=21.3656 len=4399_4	k127_115435 flag=0 multi=21.3656 len=4399	K00558	"DNMT1, dcm; DNA (cytosine-5)-methyltransferase 1 [EC:2.1.1.37]"	PF00145.17	C-5 cytosine-specific DNA methylase	ERR2206774	Energy metabolism	Sulfur metabolism	water
k127_711797 flag=1 multi=5.0000 len=3597_3	k127_711797 flag=1 multi=5.0000 len=3597	K01916	nadE; NAD+ synthase [EC:6.3.1.5]	PF02540.17	NAD synthase	ERR2206774	Metabolism of cofactors and vitamins	Nicotinate and nicotinamide metabolism	water
k127_820616 flag=0 multi=76.5265 len=3840_7	k127_820616 flag=0 multi=76.5265 len=3840	K02703	psbA; photosystem II P680 reaction center D1 protein [EC:1.10.3.9]			ERR2206775	Energy metabolism	Photosynthesis	water
k127_224292 flag=1 multi=7.0000 len=3567_5	k127_224292 flag=1 multi=7.0000 len=3567	K06167	"phnP; phosphoribosyl 1,2-cyclic phosphate phosphodiesterase [EC:3.1.4.55]"	PF12706.7	Beta-lactamase superfamily domain	ERR2206775	Metabolism of other amino acids	Phosphonate and phosphinate metabolism	water
k127_831601 flag=0 multi=10.0000 len=5172_2	k127_831601 flag=0 multi=10.0000 len=5172	K00709	ABO; histo-blood group ABO system transferase [EC:2.4.1.40 2.4.1.37]	PF03414.13	Glycosyltransferase family 6	ERR2206775	Glycan biosynthesis and metabolism	Glycosphingolipid biosynthesis - lacto and neolacto series	water
k127_831601 flag=0 multi=10.0000 len=5172_7	k127_831601 flag=0 multi=10.0000 len=5172	K02377	"TSTA3, fcl; GDP-L-fucose synthase [EC:1.1.1.271]"	PF01370.21	NAD dependent epimerase/dehydratase family	ERR2206775	Glycan biosynthesis and metabolism	Glycosphingolipid biosynthesis - lacto and neolacto series	water
k127_886054 flag=1 multi=4.9542 len=6410_4	k127_886054 flag=1 multi=4.9542 len=6410	K00558	"DNMT1, dcm; DNA (cytosine-5)-methyltransferase 1 [EC:2.1.1.37]"	PF00145.17	C-5 cytosine-specific DNA methylase	ERR2206775	Amino acid metabolism	Cysteine and methionine metabolism	water
k127_76978 flag=0 multi=12.0000 len=4225_2	k127_76978 flag=0 multi=12.0000 len=4225	K16150	K16150; glycogen synthase [EC:2.4.1.11]	PF00534.20	Glycosyl transferases group 1	ERR2206775	Carbohydrate metabolism	Starch and sucrose metabolism	water
k127_650643 flag=1 multi=9.0000 len=3717_4	k127_650643 flag=1 multi=9.0000 len=3717	K01652	"E2.2.1.6L, ilvB, ilvG, ilvI; acetolactate synthase I/II/III large subunit [EC:2.2.1.6]"	PF02776.18	"Thiamine pyrophosphate enzyme, N-terminal TPP binding domain"	ERR2206775	NA	NA	water
k127_697026 flag=1 multi=10.0000 len=3995_5	k127_697026 flag=1 multi=10.0000 len=3995	K00558	"DNMT1, dcm; DNA (cytosine-5)-methyltransferase 1 [EC:2.1.1.37]"	PF00145.17	C-5 cytosine-specific DNA methylase	ERR2206775	Amino acid metabolism	Cysteine and methionine metabolism	water
k127_42713 flag=1 multi=4.0000 len=3891_6	k127_42713 flag=1 multi=4.0000 len=3891	K09882	cobS; cobaltochelatase CobS [EC:6.6.1.2]	PF07728.14	AAA domain (dynein-related subfamily)	ERR2206775	Metabolism of cofactors and vitamins	Porphyrin and chlorophyll metabolism	water
k127_595824 flag=1 multi=12.0000 len=41251_59	k127_595824 flag=1 multi=12.0000 len=41251	K00558	"DNMT1, dcm; DNA (cytosine-5)-methyltransferase 1 [EC:2.1.1.37]"	PF00145.17	C-5 cytosine-specific DNA methylase	ERR2206775	Amino acid metabolism	Cysteine and methionine metabolism	water
k127_164409 flag=0 multi=35.3771 len=4060_3	k127_164409 flag=0 multi=35.3771 len=4060	K00472	P4HA; prolyl 4-hydroxylase [EC:1.14.11.2]	PF13640.6	2OG-Fe(II) oxygenase superfamily	ERR2206775	Amino acid metabolism	Arginine and proline metabolism	water
k127_455099 flag=0 multi=9.0000 len=4175_3	k127_455099 flag=0 multi=9.0000 len=4175	K00276	"AOC3, AOC2, tynA; primary-amine oxidase [EC:1.4.3.21]"	PF01179.20	"Copper amine oxidase, enzyme domain"	ERR2206775	NA	NA	water
k127_85322 flag=0 multi=32.0146 len=10364_fragment_1_8	k127_85322 flag=0 multi=32.0146 len=10364_fragment_1	K05275	E1.1.1.65; pyridoxine 4-dehydrogenase [EC:1.1.1.65]	PF00248.21	Aldo/keto reductase family	ERR2206776	Metabolism of cofactors and vitamins	Vitamin B6 metabolism	water
k127_85322 flag=0 multi=32.0146 len=10364_fragment_1_10	k127_85322 flag=0 multi=32.0146 len=10364_fragment_1	K01933	purM; phosphoribosylformylglycinamidine cyclo-ligase [EC:6.3.3.1]	PF02769.22	"AIR synthase related protein, C-terminal domain"	ERR2206776	Metabolism of cofactors and vitamins	Vitamin B6 metabolism	water
k127_471086 flag=0 multi=8.1919 len=7275_7	k127_471086 flag=0 multi=8.1919 len=7275	K00058	"serA, PHGDH; D-3-phosphoglycerate dehydrogenase / 2-oxoglutarate reductase [EC:1.1.1.95 1.1.1.399]"	PF00389.30	"D-isomer specific 2-hydroxyacid dehydrogenase, catalytic domain"	ERR2206776	NA	NA	water
k127_188580 flag=1 multi=17.0000 len=7681_1	k127_188580 flag=1 multi=17.0000 len=7681	K00558	"DNMT1, dcm; DNA (cytosine-5)-methyltransferase 1 [EC:2.1.1.37]"	PF00145.17	C-5 cytosine-specific DNA methylase	ERR2206776	Amino acid metabolism	Cysteine and methionine metabolism	water
k127_506920 flag=1 multi=10.0000 len=6597_9	k127_506920 flag=1 multi=10.0000 len=6597	K00558	"DNMT1, dcm; DNA (cytosine-5)-methyltransferase 1 [EC:2.1.1.37]"	PF00145.17	C-5 cytosine-specific DNA methylase	ERR2206776	Amino acid metabolism	Cysteine and methionine metabolism	water
k127_672617 flag=1 multi=8.0000 len=7066_1	k127_672617 flag=1 multi=8.0000 len=7066	K00600	"glyA, SHMT; glycine hydroxymethyltransferase [EC:2.1.2.1]"	PF00464.19	Serine hydroxymethyltransferase	ERR2206776	NA	NA	water
k127_107699 flag=0 multi=14.6542 len=5945_2	k127_107699 flag=0 multi=14.6542 len=5945	K16150	K16150; glycogen synthase [EC:2.4.1.11]	PF00534.20	Glycosyl transferases group 1	ERR2206776	Carbohydrate metabolism	Starch and sucrose metabolism	water
k127_513338 flag=0 multi=97.0168 len=4884_6	k127_513338 flag=0 multi=97.0168 len=4884	K00789	metK; S-adenosylmethionine synthetase [EC:2.5.1.6]	PF02773.16	"S-adenosylmethionine synthetase, C-terminal domain"	ERR2206776	Amino acid metabolism	Cysteine and methionine metabolism	water
k127_269548 flag=1 multi=30.0000 len=3558_2	k127_269548 flag=1 multi=30.0000 len=3558	K00472	P4HA; prolyl 4-hydroxylase [EC:1.14.11.2]	PF13640.6	2OG-Fe(II) oxygenase superfamily	ERR2206776	Amino acid metabolism	Arginine and proline metabolism	water
k127_594545 flag=1 multi=4.9874 len=3295_4	k127_594545 flag=1 multi=4.9874 len=3295	K09882	cobS; cobaltochelatase CobS [EC:6.6.1.2]	PF07728.14	AAA domain (dynein-related subfamily)	ERR2206776	Metabolism of cofactors and vitamins	Porphyrin and chlorophyll metabolism	water
k127_454756 flag=0 multi=7.9891 len=9750_6	k127_454756 flag=0 multi=7.9891 len=9750	K00558	"DNMT1, dcm; DNA (cytosine-5)-methyltransferase 1 [EC:2.1.1.37]"	PF00145.17	C-5 cytosine-specific DNA methylase	ERR2206776	Amino acid metabolism	Cysteine and methionine metabolism	water
k127_348380 flag=1 multi=6.0000 len=3706_4	k127_348380 flag=1 multi=6.0000 len=3706	K06920	queC; 7-cyano-7-deazaguanine synthase [EC:6.3.4.20]	PF06508.13	Queuosine biosynthesis protein QueC	ERR2206777	Metabolism of cofactors and vitamins	Folate biosynthesis	water
k127_741490 flag=1 multi=2.5373 len=3386_4	k127_741490 flag=1 multi=2.5373 len=3386	K00558	"DNMT1, dcm; DNA (cytosine-5)-methyltransferase 1 [EC:2.1.1.37]"			ERR2206777	Amino acid metabolism	Cysteine and methionine metabolism	water
k127_943458 flag=1 multi=14.0000 len=34965_4	k127_943458 flag=1 multi=14.0000 len=34965	K02849	"waaQ, rfaQ; heptosyltransferase III [EC:2.4.-.-]"	PF01075.17	Glycosyltransferase family 9 (heptosyltransferase)	ERR2206777	Glycan biosynthesis and metabolism	Lipopolysaccharide biosynthesis	water
k127_943458 flag=1 multi=14.0000 len=34965_13	k127_943458 flag=1 multi=14.0000 len=34965	K01711	"gmd, GMDS; GDPmannose 4,6-dehydratase [EC:4.2.1.47]"	PF16363.5	"GDP-mannose 4,6 dehydratase"	ERR2206777	Glycan biosynthesis and metabolism	Lipopolysaccharide biosynthesis	water
k127_783545 flag=1 multi=12.0000 len=8450_4	k127_783545 flag=1 multi=12.0000 len=8450	K01916	nadE; NAD+ synthase [EC:6.3.1.5]	PF02540.17	NAD synthase	ERR2206777	Metabolism of cofactors and vitamins	Nicotinate and nicotinamide metabolism	water
k127_619213 flag=1 multi=8.0000 len=5526_4	k127_619213 flag=1 multi=8.0000 len=5526	K00472	P4HA; prolyl 4-hydroxylase [EC:1.14.11.2]	PF13640.6	2OG-Fe(II) oxygenase superfamily	ERR2206777	Amino acid metabolism	Arginine and proline metabolism	water
k127_211676 flag=1 multi=7.0000 len=3516_3	k127_211676 flag=1 multi=7.0000 len=3516	K03272	"gmhC, hldE, waaE, rfaE; D-beta-D-heptose 7-phosphate kinase / D-beta-D-heptose 1-phosphate adenosyltransferase [EC:2.7.1.167 2.7.7.70]"	PF01467.26	Cytidylyltransferase-like	ERR2206777	Glycan biosynthesis and metabolism	Lipopolysaccharide biosynthesis	water
k127_211676 flag=1 multi=7.0000 len=3516_5	k127_211676 flag=1 multi=7.0000 len=3516	K03272	"gmhC, hldE, waaE, rfaE; D-beta-D-heptose 7-phosphate kinase / D-beta-D-heptose 1-phosphate adenosyltransferase [EC:2.7.1.167 2.7.7.70]"	PF00294.24	pfkB family carbohydrate kinase	ERR2206777	Glycan biosynthesis and metabolism	Lipopolysaccharide biosynthesis	water
k127_540139 flag=1 multi=11.0000 len=8123_10	k127_540139 flag=1 multi=11.0000 len=8123	K09882	cobS; cobaltochelatase CobS [EC:6.6.1.2]	PF07728.14	AAA domain (dynein-related subfamily)	ERR2206777	Metabolism of cofactors and vitamins	Porphyrin and chlorophyll metabolism	water
k127_223725 flag=1 multi=8.0000 len=3621_1	k127_223725 flag=1 multi=8.0000 len=3621	K01784	"galE, GALE; UDP-glucose 4-epimerase [EC:5.1.3.2]"			ERR2206777	Carbohydrate metabolism	NA	water
k127_431071 flag=1 multi=6.0000 len=4387_2	k127_431071 flag=1 multi=6.0000 len=4387	K09882	cobS; cobaltochelatase CobS [EC:6.6.1.2]	PF07728.14	AAA domain (dynein-related subfamily)	ERR2206777	Metabolism of cofactors and vitamins	Porphyrin and chlorophyll metabolism	water
k127_167471 flag=1 multi=8.0000 len=3087_8	k127_167471 flag=1 multi=8.0000 len=3087	K09882	cobS; cobaltochelatase CobS [EC:6.6.1.2]			ERR2206777	Metabolism of cofactors and vitamins	Porphyrin and chlorophyll metabolism	water
k127_303171 flag=1 multi=8.8937 len=6750_10	k127_303171 flag=1 multi=8.8937 len=6750	K01784	"galE, GALE; UDP-glucose 4-epimerase [EC:5.1.3.2]"	PF01370.21	NAD dependent epimerase/dehydratase family	ERR2206777	Carbohydrate metabolism	NA	water
k127_889833 flag=0 multi=19.0000 len=3845_5	k127_889833 flag=0 multi=19.0000 len=3845	K02703	psbA; photosystem II P680 reaction center D1 protein [EC:1.10.3.9]	PF00124.19	Photosynthetic reaction centre protein	ERR2206777	Energy metabolism	Photosynthesis	water
k127_889833 flag=0 multi=19.0000 len=3845_7	k127_889833 flag=0 multi=19.0000 len=3845	K02703	psbA; photosystem II P680 reaction center D1 protein [EC:1.10.3.9]	PF00124.19	Photosynthetic reaction centre protein	ERR2206777	Energy metabolism	Photosynthesis	water
k127_717485 flag=1 multi=6.0000 len=4891_4	k127_717485 flag=1 multi=6.0000 len=4891	K00558	"DNMT1, dcm; DNA (cytosine-5)-methyltransferase 1 [EC:2.1.1.37]"	PF00145.17	C-5 cytosine-specific DNA methylase	ERR2206777	Amino acid metabolism	Cysteine and methionine metabolism	water
k127_531809 flag=0 multi=17.9907 len=36546_3	k127_531809 flag=0 multi=17.9907 len=36546	K00797	"speE, SRM; spermidine synthase [EC:2.5.1.16]"			ERR2206777	NA	NA	water
k127_653354 flag=0 multi=10.0000 len=5574_1	k127_653354 flag=0 multi=10.0000 len=5574	K00059	"fabG, OAR1; 3-oxoacyl-[acyl-carrier protein] reductase [EC:1.1.1.100]"	PF13561.6	Enoyl-(Acyl carrier protein) reductase	ERR2206777	NA	NA	water
k127_653354 flag=0 multi=10.0000 len=5574_4	k127_653354 flag=0 multi=10.0000 len=5574	K13522	"K13522, nadM; bifunctional NMN adenylyltransferase/nudix hydrolase [EC:2.7.7.1 3.6.1.-]"	PF00293.28	NUDIX domain	ERR2206777	NA	NA	water
k127_252012 flag=1 multi=20.0000 len=6057_2	k127_252012 flag=1 multi=20.0000 len=6057	K00558	"DNMT1, dcm; DNA (cytosine-5)-methyltransferase 1 [EC:2.1.1.37]"	PF00145.17	C-5 cytosine-specific DNA methylase	ERR2206777	Amino acid metabolism	Cysteine and methionine metabolism	water
k127_249204 flag=1 multi=18.0000 len=3471_1	k127_249204 flag=1 multi=18.0000 len=3471	K13010	"per, rfbE; perosamine synthetase [EC:2.6.1.102]"	PF01041.17	DegT/DnrJ/EryC1/StrS aminotransferase family	ERR2206777	Carbohydrate metabolism	Amino sugar and nucleotide sugar metabolism	water
k127_323935 flag=1 multi=10.0000 len=3761_7	k127_323935 flag=1 multi=10.0000 len=3761	K03462	NAMPT; nicotinamide phosphoribosyltransferase [EC:2.4.2.12]			ERR2206777	Metabolism of cofactors and vitamins	Nicotinate and nicotinamide metabolism	water
k127_170972 flag=1 multi=10.0000 len=5838_5	k127_170972 flag=1 multi=10.0000 len=5838	K00390	cysH; phosphoadenosine phosphosulfate reductase [EC:1.8.4.8 1.8.4.10]			ERR2206777	Energy metabolism	Sulfur metabolism	water
k127_437311 flag=0 multi=14.9796 len=6992_5	k127_437311 flag=0 multi=14.9796 len=6992	K09882	cobS; cobaltochelatase CobS [EC:6.6.1.2]	PF07728.14	AAA domain (dynein-related subfamily)	ERR2206777	Metabolism of cofactors and vitamins	Porphyrin and chlorophyll metabolism	water
k127_389572 flag=1 multi=4.0000 len=3076_1	k127_389572 flag=1 multi=4.0000 len=3076	K01710	"E4.2.1.46, rfbB, rffG; dTDP-glucose 4,6-dehydratase [EC:4.2.1.46]"	PF16363.5	"GDP-mannose 4,6 dehydratase"	ERR2206777	NA	NA	water
k127_293508 flag=0 multi=14.8175 len=4675_2	k127_293508 flag=0 multi=14.8175 len=4675	K00067	"rfbD, rmlD; dTDP-4-dehydrorhamnose reductase [EC:1.1.1.133]"	PF01370.21	NAD dependent epimerase/dehydratase family	ERR2206777	NA	NA	water
k127_425770 flag=1 multi=7.0000 len=3358_4	k127_425770 flag=1 multi=7.0000 len=3358	K01784	"galE, GALE; UDP-glucose 4-epimerase [EC:5.1.3.2]"	PF01370.21	NAD dependent epimerase/dehydratase family	ERR2206777	Carbohydrate metabolism	NA	water
k127_279223 flag=1 multi=7.0000 len=6256_9	k127_279223 flag=1 multi=7.0000 len=6256	K09882	cobS; cobaltochelatase CobS [EC:6.6.1.2]	PF07728.14	AAA domain (dynein-related subfamily)	ERR2206777	Metabolism of cofactors and vitamins	Porphyrin and chlorophyll metabolism	water
k127_147703 flag=0 multi=5.9900 len=5117_10	k127_147703 flag=0 multi=5.9900 len=5117	K01784	"galE, GALE; UDP-glucose 4-epimerase [EC:5.1.3.2]"	PF01370.21	NAD dependent epimerase/dehydratase family	ERR2206777	Carbohydrate metabolism	NA	water
k127_305261 flag=1 multi=9.0000 len=4212_5	k127_305261 flag=1 multi=9.0000 len=4212	K01808	rpiB; ribose 5-phosphate isomerase B [EC:5.3.1.6]	PF02502.18	Ribose/Galactose Isomerase	ERR2206777	NA	NA	water
k127_988810 flag=3 multi=39.0007 len=54426_23	k127_988810 flag=3 multi=39.0007 len=54426	K00558	"DNMT1, dcm; DNA (cytosine-5)-methyltransferase 1 [EC:2.1.1.37]"	PF00145.17	C-5 cytosine-specific DNA methylase	ERR2206777	Amino acid metabolism	Cysteine and methionine metabolism	water
k127_105741 flag=1 multi=5.8116 len=3226_3	k127_105741 flag=1 multi=5.8116 len=3226	K00737	"MGAT3; beta-1,4-mannosyl-glycoprotein beta-1,4-N-acetylglucosaminyltransferase [EC:2.4.1.144]"	PF04724.13	Glycosyltransferase family 17	ERR2206777	Glycan biosynthesis and metabolism	N-Glycan biosynthesis	water
k127_105741 flag=1 multi=5.8116 len=3226_4	k127_105741 flag=1 multi=5.8116 len=3226	K02377	"TSTA3, fcl; GDP-L-fucose synthase [EC:1.1.1.271]"	PF01370.21	NAD dependent epimerase/dehydratase family	ERR2206777	Glycan biosynthesis and metabolism	N-Glycan biosynthesis	water
k127_861288 flag=1 multi=15.0000 len=6812_4	k127_861288 flag=1 multi=15.0000 len=6812	K09882	cobS; cobaltochelatase CobS [EC:6.6.1.2]	PF07728.14	AAA domain (dynein-related subfamily)	ERR2206777	Metabolism of cofactors and vitamins	Porphyrin and chlorophyll metabolism	water
k127_857207 flag=1 multi=8.0000 len=4852_7	k127_857207 flag=1 multi=8.0000 len=4852	K00820	"glmS, GFPT; glutamine---fructose-6-phosphate transaminase (isomerizing) [EC:2.6.1.16]"			ERR2206777	NA	NA	water
k127_101125 flag=1 multi=13.0000 len=9203_1	k127_101125 flag=1 multi=13.0000 len=9203	K00390	cysH; phosphoadenosine phosphosulfate reductase [EC:1.8.4.8 1.8.4.10]			ERR2206777	Energy metabolism	Sulfur metabolism	water
k127_842382 flag=1 multi=7.9760 len=3040_5	k127_842382 flag=1 multi=7.9760 len=3040	K03272	"gmhC, hldE, waaE, rfaE; D-beta-D-heptose 7-phosphate kinase / D-beta-D-heptose 1-phosphate adenosyltransferase [EC:2.7.1.167 2.7.7.70]"	PF01050.18	Mannose-6-phosphate isomerase	ERR2206777	Glycan biosynthesis and metabolism	Lipopolysaccharide biosynthesis	water
k127_915851 flag=0 multi=18.9383 len=5963_13	k127_915851 flag=0 multi=18.9383 len=5963	K01953	"asnB, ASNS; asparagine synthase (glutamine-hydrolysing) [EC:6.3.5.4]"	PF00733.21	Asparagine synthase	ERR2206777	Amino acid metabolism	Alanine, aspartate and glutamate metabolism	water
k127_344577 flag=0 multi=18.0000 len=7211_10	k127_344577 flag=0 multi=18.0000 len=7211	K02377	"TSTA3, fcl; GDP-L-fucose synthase [EC:1.1.1.271]"	PF01370.21	NAD dependent epimerase/dehydratase family	ERR2206777	Carbohydrate metabolism	NA	water
k127_344577 flag=0 multi=18.0000 len=7211_12	k127_344577 flag=0 multi=18.0000 len=7211	K01711	"gmd, GMDS; GDPmannose 4,6-dehydratase [EC:4.2.1.47]"	PF16363.5	"GDP-mannose 4,6 dehydratase"	ERR2206777	Carbohydrate metabolism	NA	water
k127_449294 flag=1 multi=13.0000 len=4137_9	k127_449294 flag=1 multi=13.0000 len=4137	K03272	"gmhC, hldE, waaE, rfaE; D-beta-D-heptose 7-phosphate kinase / D-beta-D-heptose 1-phosphate adenosyltransferase [EC:2.7.1.167 2.7.7.70]"	PF01467.26	Cytidylyltransferase-like	ERR2206778	Glycan biosynthesis and metabolism	Lipopolysaccharide biosynthesis	water
k127_743250 flag=1 multi=12.0000 len=9168_10	k127_743250 flag=1 multi=12.0000 len=9168	K00558	"DNMT1, dcm; DNA (cytosine-5)-methyltransferase 1 [EC:2.1.1.37]"	PF00145.17	C-5 cytosine-specific DNA methylase	ERR2206778	Amino acid metabolism	Cysteine and methionine metabolism	water
k127_981454 flag=1 multi=9.9606 len=4699_4	k127_981454 flag=1 multi=9.9606 len=4699	K00558	"DNMT1, dcm; DNA (cytosine-5)-methyltransferase 1 [EC:2.1.1.37]"	PF00145.17	C-5 cytosine-specific DNA methylase	ERR2206778	Amino acid metabolism	Cysteine and methionine metabolism	water
k127_741357 flag=0 multi=24.9471 len=9207_1	k127_741357 flag=0 multi=24.9471 len=9207	K00558	"DNMT1, dcm; DNA (cytosine-5)-methyltransferase 1 [EC:2.1.1.37]"	PF00145.17	C-5 cytosine-specific DNA methylase	ERR2206778	Amino acid metabolism	Cysteine and methionine metabolism	water
k127_257630 flag=0 multi=17.0000 len=8373_8	k127_257630 flag=0 multi=17.0000 len=8373	K01628	fucA; L-fuculose-phosphate aldolase [EC:4.1.2.17]	PF00596.21	Class II Aldolase and Adducin N-terminal domain	ERR2206778	Carbohydrate metabolism	Fructose and mannose metabolism	water
k127_257630 flag=0 multi=17.0000 len=8373_9	k127_257630 flag=0 multi=17.0000 len=8373	K00285	dadA; D-amino-acid dehydrogenase [EC:1.4.5.1]	PF01266.24	FAD dependent oxidoreductase	ERR2206778	Carbohydrate metabolism	Fructose and mannose metabolism	water
k127_835462 flag=0 multi=28.7430 len=54916_34	k127_835462 flag=0 multi=28.7430 len=54916	K02703	psbA; photosystem II P680 reaction center D1 protein [EC:1.10.3.9]	PF00124.19	Photosynthetic reaction centre protein	ERR2206778	Energy metabolism	Photosynthesis	water
k127_867921 flag=1 multi=7.9404 len=3147_4	k127_867921 flag=1 multi=7.9404 len=3147	K01055	pcaD; 3-oxoadipate enol-lactonase [EC:3.1.1.24]	PF00561.20	alpha/beta hydrolase fold	ERR2206778	Xenobiotics biodegradation and metabolism	Benzoate degradation	water
k127_687554 flag=1 multi=68.6184 len=60240_6	k127_687554 flag=1 multi=68.6184 len=60240	K00287	"DHFR, folA; dihydrofolate reductase [EC:1.5.1.3]"	PF00186.19	Dihydrofolate reductase	ERR2206778	Metabolism of cofactors and vitamins	NA	water
k127_973767 flag=0 multi=8.8125 len=5076_4	k127_973767 flag=0 multi=8.8125 len=5076	K21140	mec; [CysO sulfur-carrier protein]-S-L-cysteine hydrolase [EC:3.13.1.6]	PF14464.6	Prokaryotic homologs of the JAB domain	ERR2206778	Folding, sorting and degradation	Sulfur relay system	water
k127_641172 flag=0 multi=22.9297 len=6387_6	k127_641172 flag=0 multi=22.9297 len=6387	K00558	"DNMT1, dcm; DNA (cytosine-5)-methyltransferase 1 [EC:2.1.1.37]"			ERR2206778	Amino acid metabolism	Cysteine and methionine metabolism	water
k127_880746 flag=1 multi=12.0000 len=3268_1	k127_880746 flag=1 multi=12.0000 len=3268	K14266	"prnA, rebH, ktzQ; tryptophan 7-halogenase [EC:1.14.19.9]"	PF04820.14	Tryptophan halogenase	ERR2206778	Biosynthesis of other secondary metabolites	Staurosporine biosynthesis	water
k127_37389 flag=1 multi=9.0000 len=4295_1	k127_37389 flag=1 multi=9.0000 len=4295	K00558	"DNMT1, dcm; DNA (cytosine-5)-methyltransferase 1 [EC:2.1.1.37]"	PF00145.17	C-5 cytosine-specific DNA methylase	ERR2206778	Amino acid metabolism	Cysteine and methionine metabolism	water
k127_482464 flag=0 multi=8.0000 len=4515_2	k127_482464 flag=0 multi=8.0000 len=4515	K00721	DPM1; dolichol-phosphate mannosyltransferase [EC:2.4.1.83]	PF00535.26	Glycosyl transferase family 2	ERR2206778	Glycan biosynthesis and metabolism	N-Glycan biosynthesis	water
k127_473950 flag=1 multi=21.0000 len=4911_1	k127_473950 flag=1 multi=21.0000 len=4911	K00558	"DNMT1, dcm; DNA (cytosine-5)-methyltransferase 1 [EC:2.1.1.37]"			ERR2206778	Amino acid metabolism	Cysteine and methionine metabolism	water
k127_450391 flag=0 multi=19.9307 len=5614_1	k127_450391 flag=0 multi=19.9307 len=5614	K02703	psbA; photosystem II P680 reaction center D1 protein [EC:1.10.3.9]			ERR2206778	Energy metabolism	Photosynthesis	water
k127_624956 flag=0 multi=6.9785 len=6255_1	k127_624956 flag=0 multi=6.9785 len=6255	K00558	"DNMT1, dcm; DNA (cytosine-5)-methyltransferase 1 [EC:2.1.1.37]"	PF00145.17	C-5 cytosine-specific DNA methylase	ERR2206778	Amino acid metabolism	Cysteine and methionine metabolism	water
k127_618880 flag=1 multi=21.0000 len=4798_1	k127_618880 flag=1 multi=21.0000 len=4798	K00012	"UGDH, ugd; UDPglucose 6-dehydrogenase [EC:1.1.1.22]"	PF00984.19	"UDP-glucose/GDP-mannose dehydrogenase family, central domain"	ERR2206778	Carbohydrate metabolism	NA	water
k127_536055 flag=0 multi=17.0568 len=3809_8	k127_536055 flag=0 multi=17.0568 len=3809	K00600	"glyA, SHMT; glycine hydroxymethyltransferase [EC:2.1.2.1]"	PF00464.19	Serine hydroxymethyltransferase	ERR2206778	NA	NA	water
k127_729313 flag=1 multi=15.0000 len=4196_10	k127_729313 flag=1 multi=15.0000 len=4196	K01623	"ALDO; fructose-bisphosphate aldolase, class I [EC:4.1.2.13]"			ERR2206778	NA	NA	water
k127_575960 flag=1 multi=6.0000 len=5547_6	k127_575960 flag=1 multi=6.0000 len=5547	K00558	"DNMT1, dcm; DNA (cytosine-5)-methyltransferase 1 [EC:2.1.1.37]"	PF00145.17	C-5 cytosine-specific DNA methylase	ERR2206778	Amino acid metabolism	Cysteine and methionine metabolism	water
k127_260891 flag=0 multi=22.0000 len=5490_3	k127_260891 flag=0 multi=22.0000 len=5490	K00558	"DNMT1, dcm; DNA (cytosine-5)-methyltransferase 1 [EC:2.1.1.37]"	PF00145.17	C-5 cytosine-specific DNA methylase	ERR2206778	Amino acid metabolism	Cysteine and methionine metabolism	water
k127_650951 flag=1 multi=15.0000 len=6042_6	k127_650951 flag=1 multi=15.0000 len=6042	K01628	fucA; L-fuculose-phosphate aldolase [EC:4.1.2.17]	PF00596.21	Class II Aldolase and Adducin N-terminal domain	ERR2206778	Carbohydrate metabolism	Fructose and mannose metabolism	water
k127_650951 flag=1 multi=15.0000 len=6042_8	k127_650951 flag=1 multi=15.0000 len=6042	K00600	"glyA, SHMT; glycine hydroxymethyltransferase [EC:2.1.2.1]"	PF00464.19	Serine hydroxymethyltransferase	ERR2206778	Carbohydrate metabolism	Fructose and mannose metabolism	water
k127_529020 flag=1 multi=11.0000 len=4825_4	k127_529020 flag=1 multi=11.0000 len=4825	K21140	mec; [CysO sulfur-carrier protein]-S-L-cysteine hydrolase [EC:3.13.1.6]	PF00877.19	NlpC/P60 family	ERR2206779	Folding, sorting and degradation	Sulfur relay system	water
k127_41419 flag=0 multi=8.0000 len=4060_5	k127_41419 flag=0 multi=8.0000 len=4060	K00568	ubiG; 2-polyprenyl-6-hydroxyphenyl methylase / 3-demethylubiquinone-9 3-methyltransferase [EC:2.1.1.222 2.1.1.64]	PF13489.6	Methyltransferase domain	ERR2206779	Metabolism of cofactors and vitamins	Ubiquinone and other terpenoid-quinone biosynthesis	water
k127_19068 flag=1 multi=8.0000 len=4348_5	k127_19068 flag=1 multi=8.0000 len=4348	K00472	P4HA; prolyl 4-hydroxylase [EC:1.14.11.2]	PF13640.6	2OG-Fe(II) oxygenase superfamily	ERR2206779	Amino acid metabolism	Arginine and proline metabolism	water
k127_186907 flag=1 multi=9.0000 len=5015_5	k127_186907 flag=1 multi=9.0000 len=5015	K00558	"DNMT1, dcm; DNA (cytosine-5)-methyltransferase 1 [EC:2.1.1.37]"	PF00145.17	C-5 cytosine-specific DNA methylase	ERR2206779	Amino acid metabolism	Cysteine and methionine metabolism	water
k127_531325 flag=0 multi=13.9642 len=7389_8	k127_531325 flag=0 multi=13.9642 len=7389	K00973	"E2.7.7.24, rfbA, rffH; glucose-1-phosphate thymidylyltransferase [EC:2.7.7.24]"	PF00483.23	Nucleotidyl transferase	ERR2206779	NA	NA	water
k127_531325 flag=0 multi=13.9642 len=7389_9	k127_531325 flag=0 multi=13.9642 len=7389	K01784	"galE, GALE; UDP-glucose 4-epimerase [EC:5.1.3.2]"			ERR2206779	NA	NA	water
k127_288271 flag=0 multi=51.8665 len=7765_2	k127_288271 flag=0 multi=51.8665 len=7765	K00568	ubiG; 2-polyprenyl-6-hydroxyphenyl methylase / 3-demethylubiquinone-9 3-methyltransferase [EC:2.1.1.222 2.1.1.64]	PF13489.6	Methyltransferase domain	ERR2206779	Metabolism of cofactors and vitamins	Ubiquinone and other terpenoid-quinone biosynthesis	water
k127_302897 flag=0 multi=6.0000 len=3346_1	k127_302897 flag=0 multi=6.0000 len=3346	K02703	psbA; photosystem II P680 reaction center D1 protein [EC:1.10.3.9]			ERR2206779	Energy metabolism	Photosynthesis	water
k127_428269 flag=0 multi=10.9624 len=5444_3	k127_428269 flag=0 multi=10.9624 len=5444	K00558	"DNMT1, dcm; DNA (cytosine-5)-methyltransferase 1 [EC:2.1.1.37]"	PF00145.17	C-5 cytosine-specific DNA methylase	ERR2206779	Amino acid metabolism	Cysteine and methionine metabolism	water
k127_70930 flag=1 multi=11.0000 len=7064_2	k127_70930 flag=1 multi=11.0000 len=7064	K09882	cobS; cobaltochelatase CobS [EC:6.6.1.2]			ERR2206779	Metabolism of cofactors and vitamins	Porphyrin and chlorophyll metabolism	water
k127_580088 flag=1 multi=8.9404 len=5896_2	k127_580088 flag=1 multi=8.9404 len=5896	K00558	"DNMT1, dcm; DNA (cytosine-5)-methyltransferase 1 [EC:2.1.1.37]"	PF00145.17	C-5 cytosine-specific DNA methylase	ERR2206779	Amino acid metabolism	Cysteine and methionine metabolism	water
k127_358828 flag=1 multi=10.0000 len=9659_1	k127_358828 flag=1 multi=10.0000 len=9659	K00134	"GAPDH, gapA; glyceraldehyde 3-phosphate dehydrogenase [EC:1.2.1.12]"	PF02800.20	"Glyceraldehyde 3-phosphate dehydrogenase, C-terminal domain"	ERR2206780	NA	NA	water
k127_640981 flag=0 multi=9.9759 len=3863_6	k127_640981 flag=0 multi=9.9759 len=3863	K00973	"E2.7.7.24, rfbA, rffH; glucose-1-phosphate thymidylyltransferase [EC:2.7.7.24]"	PF00483.23	Nucleotidyl transferase	ERR2206780	NA	NA	water
k127_178105 flag=1 multi=5.0000 len=6297_5	k127_178105 flag=1 multi=5.0000 len=6297	K01834	"PGAM, gpmA; 2,3-bisphosphoglycerate-dependent phosphoglycerate mutase [EC:5.4.2.11]"	PF00300.22	Histidine phosphatase superfamily (branch 1)	ERR2206780	NA	NA	water
k127_456830 flag=1 multi=10.0000 len=4049_2	k127_456830 flag=1 multi=10.0000 len=4049	K09882	cobS; cobaltochelatase CobS [EC:6.6.1.2]			ERR2206780	Metabolism of cofactors and vitamins	Porphyrin and chlorophyll metabolism	water
k127_307850 flag=0 multi=10.9713 len=3608_4	k127_307850 flag=0 multi=10.9713 len=3608	K02377	"TSTA3, fcl; GDP-L-fucose synthase [EC:1.1.1.271]"	PF01370.21	NAD dependent epimerase/dehydratase family	ERR2206780	Carbohydrate metabolism	NA	water
k127_307850 flag=0 multi=10.9713 len=3608_6	k127_307850 flag=0 multi=10.9713 len=3608	K01784	"galE, GALE; UDP-glucose 4-epimerase [EC:5.1.3.2]"	PF01370.21	NAD dependent epimerase/dehydratase family	ERR2206780	Carbohydrate metabolism	NA	water
k127_307850 flag=0 multi=10.9713 len=3608_8	k127_307850 flag=0 multi=10.9713 len=3608	K01711	"gmd, GMDS; GDPmannose 4,6-dehydratase [EC:4.2.1.47]"	PF16363.5	"GDP-mannose 4,6 dehydratase"	ERR2206780	Carbohydrate metabolism	NA	water
k127_413463 flag=1 multi=10.0000 len=9252_7	k127_413463 flag=1 multi=10.0000 len=9252	K00472	P4HA; prolyl 4-hydroxylase [EC:1.14.11.2]	PF13640.6	2OG-Fe(II) oxygenase superfamily	ERR2206780	Amino acid metabolism	Arginine and proline metabolism	water
k127_100864 flag=0 multi=6.9878 len=5051_6	k127_100864 flag=0 multi=6.9878 len=5051	K01784	"galE, GALE; UDP-glucose 4-epimerase [EC:5.1.3.2]"	PF01370.21	NAD dependent epimerase/dehydratase family	ERR2206780	Carbohydrate metabolism	NA	water
k127_388559 flag=1 multi=8.0000 len=6097_1	k127_388559 flag=1 multi=8.0000 len=6097	K02564	"nagB, GNPDA; glucosamine-6-phosphate deaminase [EC:3.5.99.6]"			ERR2206780	Carbohydrate metabolism	Amino sugar and nucleotide sugar metabolism	water
k127_566764 flag=0 multi=6.9840 len=5757_1	k127_566764 flag=0 multi=6.9840 len=5757	K00558	"DNMT1, dcm; DNA (cytosine-5)-methyltransferase 1 [EC:2.1.1.37]"	PF00145.17	C-5 cytosine-specific DNA methylase	ERR2206780	Amino acid metabolism	Cysteine and methionine metabolism	water
k127_363224 flag=1 multi=6.0000 len=3213_1	k127_363224 flag=1 multi=6.0000 len=3213	K02703	psbA; photosystem II P680 reaction center D1 protein [EC:1.10.3.9]	PF00124.19	Photosynthetic reaction centre protein	ERR2206780	Energy metabolism	Photosynthesis	water
k127_531105 flag=1 multi=9.0000 len=8487_5	k127_531105 flag=1 multi=9.0000 len=8487	K05714	"mhpC; 2-hydroxy-6-oxonona-2,4-dienedioate hydrolase [EC:3.7.1.14]"	PF00561.20	alpha/beta hydrolase fold	ERR2206780	Amino acid metabolism	Phenylalanine metabolism	water
k127_301136 flag=1 multi=8.0000 len=7589_2	k127_301136 flag=1 multi=8.0000 len=7589	K17398	DNMT3A; DNA (cytosine-5)-methyltransferase 3A [EC:2.1.1.37]	PF00145.17	C-5 cytosine-specific DNA methylase	ERR2206780	Amino acid metabolism	Cysteine and methionine metabolism	water
k127_441483 flag=1 multi=9.0000 len=4738_3	k127_441483 flag=1 multi=9.0000 len=4738	K00558	"DNMT1, dcm; DNA (cytosine-5)-methyltransferase 1 [EC:2.1.1.37]"	PF00145.17	C-5 cytosine-specific DNA methylase	ERR2206780	Amino acid metabolism	Cysteine and methionine metabolism	water
k127_149370 flag=1 multi=7.0000 len=3129_1	k127_149370 flag=1 multi=7.0000 len=3129	K00568	ubiG; 2-polyprenyl-6-hydroxyphenyl methylase / 3-demethylubiquinone-9 3-methyltransferase [EC:2.1.1.222 2.1.1.64]	PF13489.6	Methyltransferase domain	ERR2206780	Metabolism of cofactors and vitamins	Ubiquinone and other terpenoid-quinone biosynthesis	water
k127_152021 flag=0 multi=6.9888 len=5496_10	k127_152021 flag=0 multi=6.9888 len=5496	K00558	"DNMT1, dcm; DNA (cytosine-5)-methyltransferase 1 [EC:2.1.1.37]"	PF00145.17	C-5 cytosine-specific DNA methylase	ERR2206780	Amino acid metabolism	Cysteine and methionine metabolism	water
k127_477287 flag=1 multi=7.0000 len=4506_2	k127_477287 flag=1 multi=7.0000 len=4506	K03639	"moaA, CNX2; GTP 3',8-cyclase [EC:4.1.99.22]"	PF04055.21	Radical SAM superfamily	ERR2206780	NA	NA	water
k127_472041 flag=1 multi=7.0000 len=3614_4	k127_472041 flag=1 multi=7.0000 len=3614	K01921	ddl; D-alanine-D-alanine ligase [EC:6.3.2.4]			ERR2206780	NA	NA	water
k127_320457 flag=1 multi=14.0000 len=3376_5	k127_320457 flag=1 multi=14.0000 len=3376	K17398	DNMT3A; DNA (cytosine-5)-methyltransferase 3A [EC:2.1.1.37]	PF00145.17	C-5 cytosine-specific DNA methylase	ERR2206780	Amino acid metabolism	Cysteine and methionine metabolism	water
k127_320457 flag=1 multi=14.0000 len=3376_6	k127_320457 flag=1 multi=14.0000 len=3376	K17398	DNMT3A; DNA (cytosine-5)-methyltransferase 3A [EC:2.1.1.37]	PF00145.17	C-5 cytosine-specific DNA methylase	ERR2206780	Amino acid metabolism	Cysteine and methionine metabolism	water
k127_421455 flag=0 multi=12.5617 len=4809_6	k127_421455 flag=0 multi=12.5617 len=4809	K09882	cobS; cobaltochelatase CobS [EC:6.6.1.2]	PF07728.14	AAA domain (dynein-related subfamily)	ERR2206780	Metabolism of cofactors and vitamins	Porphyrin and chlorophyll metabolism	water
k127_363033 flag=0 multi=8.0000 len=4907_5	k127_363033 flag=0 multi=8.0000 len=4907	K02078	acpP; acyl carrier protein	PF00550.25	Phosphopantetheine attachment site	ERR2206780	Biosynthesis of other secondary metabolites	Biosynthesis of secondary metabolites - other antibiotics	water
k127_178111 flag=1 multi=9.0000 len=6797_8	k127_178111 flag=1 multi=9.0000 len=6797	K21029	moeB; molybdopterin-synthase adenylyltransferase [EC:2.7.7.80]	PF00899.21	ThiF family	ERR2206780	Folding, sorting and degradation	Sulfur relay system	water
k127_635923 flag=0 multi=31.5762 len=3574_4	k127_635923 flag=0 multi=31.5762 len=3574	K09882	cobS; cobaltochelatase CobS [EC:6.6.1.2]	PF07728.14	AAA domain (dynein-related subfamily)	ERR2206780	Metabolism of cofactors and vitamins	Porphyrin and chlorophyll metabolism	water
k127_638767 flag=0 multi=15.9370 len=3145_4	k127_638767 flag=0 multi=15.9370 len=3145	K21140	mec; [CysO sulfur-carrier protein]-S-L-cysteine hydrolase [EC:3.13.1.6]	PF00877.19	NlpC/P60 family	ERR2206780	Folding, sorting and degradation	Sulfur relay system	water
k127_193174 flag=1 multi=18.8780 len=76433_fragment_1_38	k127_193174 flag=1 multi=18.8780 len=76433_fragment_1	K01840	manB; phosphomannomutase [EC:5.4.2.8]	PF02878.16	"Phosphoglucomutase/phosphomannomutase, alpha/beta/alpha domain I"	ERR2206780	Carbohydrate metabolism	NA	water
k127_622521 flag=1 multi=14.0000 len=10808_fragment_1_4	k127_622521 flag=1 multi=14.0000 len=10808_fragment_1	K01916	nadE; NAD+ synthase [EC:6.3.1.5]	PF02540.17	NAD synthase	ERR2206780	Metabolism of cofactors and vitamins	Nicotinate and nicotinamide metabolism	water
k127_14686 flag=1 multi=9.0000 len=6251_4	k127_14686 flag=1 multi=9.0000 len=6251	K02843	"waaF, rfaF; heptosyltransferase II [EC:2.4.-.-]"			ERR2206785	Glycan biosynthesis and metabolism	Lipopolysaccharide biosynthesis	water
k127_169672 flag=1 multi=6.0000 len=9082_7	k127_169672 flag=1 multi=6.0000 len=9082	K00820	"glmS, GFPT; glutamine---fructose-6-phosphate transaminase (isomerizing) [EC:2.6.1.16]"	PF13522.6	Glutamine amidotransferase domain	ERR2206785	NA	NA	water
k127_315287 flag=1 multi=39.9383 len=6450_7	k127_315287 flag=1 multi=39.9383 len=6450	K09882	cobS; cobaltochelatase CobS [EC:6.6.1.2]	PF07728.14	AAA domain (dynein-related subfamily)	ERR2206785	Metabolism of cofactors and vitamins	Porphyrin and chlorophyll metabolism	water
k127_96485 flag=1 multi=7.0000 len=4272_9	k127_96485 flag=1 multi=7.0000 len=4272	K00860	cysC; adenylylsulfate kinase [EC:2.7.1.25]			ERR2206785	NA	NA	water
k127_341714 flag=1 multi=5.9888 len=4574_5	k127_341714 flag=1 multi=5.9888 len=4574	K09882	cobS; cobaltochelatase CobS [EC:6.6.1.2]	PF07728.14	AAA domain (dynein-related subfamily)	ERR2206785	Metabolism of cofactors and vitamins	Porphyrin and chlorophyll metabolism	water
k127_186350 flag=0 multi=54.4396 len=36976_5	k127_186350 flag=0 multi=54.4396 len=36976	K03462	NAMPT; nicotinamide phosphoribosyltransferase [EC:2.4.2.12]	PF04095.16	Nicotinate phosphoribosyltransferase (NAPRTase) family	ERR2206785	Metabolism of cofactors and vitamins	Nicotinate and nicotinamide metabolism	water
k127_186350 flag=0 multi=54.4396 len=36976_41	k127_186350 flag=0 multi=54.4396 len=36976	K00621	"GNPNAT1, GNA1; glucosamine-phosphate N-acetyltransferase [EC:2.3.1.4]"			ERR2206785	Metabolism of cofactors and vitamins	Nicotinate and nicotinamide metabolism	water
k127_92085 flag=0 multi=49.0000 len=8556_7	k127_92085 flag=0 multi=49.0000 len=8556	K16011	"algA, xanB, rfbA, wbpW, pslB; mannose-1-phosphate guanylyltransferase / mannose-6-phosphate isomerase [EC:2.7.7.13 5.3.1.8]"	PF01050.18	Mannose-6-phosphate isomerase	ERR2206785	Carbohydrate metabolism	NA	water
k127_222632 flag=1 multi=7.0000 len=3718_6	k127_222632 flag=1 multi=7.0000 len=3718	K00558	"DNMT1, dcm; DNA (cytosine-5)-methyltransferase 1 [EC:2.1.1.37]"	PF00145.17	C-5 cytosine-specific DNA methylase	ERR2206785	Amino acid metabolism	Cysteine and methionine metabolism	water
k127_43266 flag=0 multi=23.0653 len=9314_2	k127_43266 flag=0 multi=23.0653 len=9314	K00558	"DNMT1, dcm; DNA (cytosine-5)-methyltransferase 1 [EC:2.1.1.37]"	PF00145.17	C-5 cytosine-specific DNA methylase	ERR2206785	Amino acid metabolism	Cysteine and methionine metabolism	water
k127_115255 flag=1 multi=12.0000 len=50499_64	k127_115255 flag=1 multi=12.0000 len=50499	K00390	cysH; phosphoadenosine phosphosulfate reductase [EC:1.8.4.8 1.8.4.10]	PF01507.19	Phosphoadenosine phosphosulfate reductase family	ERR2206785	Energy metabolism	Sulfur metabolism	water
k127_354188 flag=0 multi=141.8423 len=9070_18	k127_354188 flag=0 multi=141.8423 len=9070	K09458	"fabF, OXSM, CEM1; 3-oxoacyl-[acyl-carrier-protein] synthase II [EC:2.3.1.179]"			ERR2206785	NA	NA	water
k127_258831 flag=0 multi=8.9764 len=3519_3	k127_258831 flag=0 multi=8.9764 len=3519	K01784	"galE, GALE; UDP-glucose 4-epimerase [EC:5.1.3.2]"	PF16363.5	"GDP-mannose 4,6 dehydratase"	ERR2206785	Carbohydrate metabolism	NA	water
k127_158121 flag=1 multi=6.5242 len=8324_4	k127_158121 flag=1 multi=6.5242 len=8324	K00737	"MGAT3; beta-1,4-mannosyl-glycoprotein beta-1,4-N-acetylglucosaminyltransferase [EC:2.4.1.144]"			ERR2206785	Glycan biosynthesis and metabolism	N-Glycan biosynthesis	water
k127_331400 flag=1 multi=7.0000 len=5186_5	k127_331400 flag=1 multi=7.0000 len=5186	K03274	"gmhD, rfaD; ADP-L-glycero-D-manno-heptose 6-epimerase [EC:5.1.3.20]"	PF01370.21	NAD dependent epimerase/dehydratase family	ERR2206785	Glycan biosynthesis and metabolism	Lipopolysaccharide biosynthesis	water
k127_186886 flag=0 multi=51.1250 len=7206_14	k127_186886 flag=0 multi=51.1250 len=7206	K01711	"gmd, GMDS; GDPmannose 4,6-dehydratase [EC:4.2.1.47]"	PF16363.5	"GDP-mannose 4,6 dehydratase"	ERR2206785	Carbohydrate metabolism	NA	water
k127_342007 flag=0 multi=15.7562 len=6375_1	k127_342007 flag=0 multi=15.7562 len=6375	K09882	cobS; cobaltochelatase CobS [EC:6.6.1.2]	PF07728.14	AAA domain (dynein-related subfamily)	ERR2206785	Metabolism of cofactors and vitamins	Porphyrin and chlorophyll metabolism	water
k127_318663 flag=0 multi=20.9780 len=32858_34	k127_318663 flag=0 multi=20.9780 len=32858	K00390	cysH; phosphoadenosine phosphosulfate reductase [EC:1.8.4.8 1.8.4.10]	PF01507.19	Phosphoadenosine phosphosulfate reductase family	ERR2206785	Energy metabolism	Sulfur metabolism	water
k127_272207 flag=1 multi=6.0000 len=6184_7	k127_272207 flag=1 multi=6.0000 len=6184	K01784	"galE, GALE; UDP-glucose 4-epimerase [EC:5.1.3.2]"	PF01370.21	NAD dependent epimerase/dehydratase family	ERR2206785	Carbohydrate metabolism	NA	water
k127_203060 flag=0 multi=11.8576 len=6231_2	k127_203060 flag=0 multi=11.8576 len=6231	K01784	"galE, GALE; UDP-glucose 4-epimerase [EC:5.1.3.2]"	PF01370.21	NAD dependent epimerase/dehydratase family	ERR2206785	Carbohydrate metabolism	NA	water
k127_203060 flag=0 multi=11.8576 len=6231_4	k127_203060 flag=0 multi=11.8576 len=6231	K01854	glf; UDP-galactopyranose mutase [EC:5.4.99.9]	PF03275.13	UDP-galactopyranose mutase	ERR2206785	Carbohydrate metabolism	NA	water
k127_77439 flag=1 multi=7.0000 len=7645_1	k127_77439 flag=1 multi=7.0000 len=7645	K00558	"DNMT1, dcm; DNA (cytosine-5)-methyltransferase 1 [EC:2.1.1.37]"	PF00145.17	C-5 cytosine-specific DNA methylase	ERR2206785	Amino acid metabolism	Cysteine and methionine metabolism	water
k127_209736 flag=1 multi=5.0000 len=7635_5	k127_209736 flag=1 multi=5.0000 len=7635	K14266	"prnA, rebH, ktzQ; tryptophan 7-halogenase [EC:1.14.19.9]"			ERR2206785	Biosynthesis of other secondary metabolites	Staurosporine biosynthesis	water
k127_102308 flag=1 multi=4.0000 len=4154_7	k127_102308 flag=1 multi=4.0000 len=4154	K00558	"DNMT1, dcm; DNA (cytosine-5)-methyltransferase 1 [EC:2.1.1.37]"	PF00145.17	C-5 cytosine-specific DNA methylase	ERR2206785	Amino acid metabolism	Cysteine and methionine metabolism	water
k127_157516 flag=1 multi=7.0000 len=5885_4	k127_157516 flag=1 multi=7.0000 len=5885	K10026	queE; 7-carboxy-7-deazaguanine synthase [EC:4.3.99.3]			ERR2206785	Metabolism of cofactors and vitamins	Folate biosynthesis	water
k127_157516 flag=1 multi=7.0000 len=5885_7	k127_157516 flag=1 multi=7.0000 len=5885	K01495	"GCH1, folE; GTP cyclohydrolase IA [EC:3.5.4.16]"	PF01227.22	GTP cyclohydrolase I	ERR2206785	Metabolism of cofactors and vitamins	Folate biosynthesis	water
k127_280931 flag=0 multi=8.8306 len=8755_5	k127_280931 flag=0 multi=8.8306 len=8755	K00390	cysH; phosphoadenosine phosphosulfate reductase [EC:1.8.4.8 1.8.4.10]	PF01507.19	Phosphoadenosine phosphosulfate reductase family	ERR2206785	Energy metabolism	Sulfur metabolism	water
k127_80884 flag=0 multi=6.0000 len=8129_2	k127_80884 flag=0 multi=6.0000 len=8129	K00012	"UGDH, ugd; UDPglucose 6-dehydrogenase [EC:1.1.1.22]"	PF03721.14	"UDP-glucose/GDP-mannose dehydrogenase family, NAD binding domain"	ERR2206785	Carbohydrate metabolism	NA	water
k127_80884 flag=0 multi=6.0000 len=8129_9	k127_80884 flag=0 multi=6.0000 len=8129	K00558	"DNMT1, dcm; DNA (cytosine-5)-methyltransferase 1 [EC:2.1.1.37]"	PF00145.17	C-5 cytosine-specific DNA methylase	ERR2206785	Carbohydrate metabolism	NA	water
k127_153545 flag=0 multi=9.9971 len=37097_1	k127_153545 flag=0 multi=9.9971 len=37097	K14266	"prnA, rebH, ktzQ; tryptophan 7-halogenase [EC:1.14.19.9]"			ERR2206785	Biosynthesis of other secondary metabolites	Staurosporine biosynthesis	water
k127_361410 flag=1 multi=8.0000 len=8470_2	k127_361410 flag=1 multi=8.0000 len=8470	K21480	"HO, pbsA1, hmuO; heme oxygenase (biliverdin-producing, ferredoxin) [EC:1.14.15.20]"	PF01126.20	Heme oxygenase	ERR2206785	Metabolism of cofactors and vitamins	Porphyrin and chlorophyll metabolism	water
k127_329934 flag=0 multi=26.4995 len=8509_14	k127_329934 flag=0 multi=26.4995 len=8509	K17398	DNMT3A; DNA (cytosine-5)-methyltransferase 3A [EC:2.1.1.37]	PF00145.17	C-5 cytosine-specific DNA methylase	ERR2206785	Amino acid metabolism	Cysteine and methionine metabolism	water
k127_261213 flag=1 multi=6.0000 len=4463_2	k127_261213 flag=1 multi=6.0000 len=4463	K21029	moeB; molybdopterin-synthase adenylyltransferase [EC:2.7.7.80]	PF00899.21	ThiF family	ERR2206785	Folding, sorting and degradation	Sulfur relay system	water
k127_295968 flag=0 multi=47.7791 len=4029_3	k127_295968 flag=0 multi=47.7791 len=4029	K14266	"prnA, rebH, ktzQ; tryptophan 7-halogenase [EC:1.14.19.9]"	PF04820.14	Tryptophan halogenase	ERR2206785	Biosynthesis of other secondary metabolites	Staurosporine biosynthesis	water
k127_196400 flag=0 multi=9.0142 len=6909_9	k127_196400 flag=0 multi=9.0142 len=6909	K17398	DNMT3A; DNA (cytosine-5)-methyltransferase 3A [EC:2.1.1.37]	PF00145.17	C-5 cytosine-specific DNA methylase	ERR2206785	Amino acid metabolism	Cysteine and methionine metabolism	water
k127_182174 flag=1 multi=6.0000 len=7356_7	k127_182174 flag=1 multi=6.0000 len=7356	K01790	"rfbC, rmlC; dTDP-4-dehydrorhamnose 3,5-epimerase [EC:5.1.3.13]"	PF00908.17	"dTDP-4-dehydrorhamnose 3,5-epimerase"	ERR2206785	NA	NA	water
k127_266978 flag=3 multi=23.9491 len=40430_23	k127_266978 flag=3 multi=23.9491 len=40430	K01737	"queD, ptpS, PTS; 6-pyruvoyltetrahydropterin/6-carboxytetrahydropterin synthase [EC:4.2.3.12 4.1.2.50]"	PF01242.19	6-pyruvoyl tetrahydropterin synthase	ERR2206785	Metabolism of cofactors and vitamins	Folate biosynthesis	water
k127_266978 flag=3 multi=23.9491 len=40430_24	k127_266978 flag=3 multi=23.9491 len=40430	K10026	queE; 7-carboxy-7-deazaguanine synthase [EC:4.3.99.3]			ERR2206785	Metabolism of cofactors and vitamins	Folate biosynthesis	water
k127_266978 flag=3 multi=23.9491 len=40430_25	k127_266978 flag=3 multi=23.9491 len=40430	K01495	"GCH1, folE; GTP cyclohydrolase IA [EC:3.5.4.16]"	PF01227.22	GTP cyclohydrolase I	ERR2206785	Metabolism of cofactors and vitamins	Folate biosynthesis	water
k127_382940 flag=0 multi=8.1843 len=3871_6	k127_382940 flag=0 multi=8.1843 len=3871	K02706	psbD; photosystem II P680 reaction center D2 protein [EC:1.10.3.9]	PF00124.19	Photosynthetic reaction centre protein	ERR2206785	Energy metabolism	Photosynthesis	water
k127_106819 flag=1 multi=7.0000 len=7739_6	k127_106819 flag=1 multi=7.0000 len=7739	K00558	"DNMT1, dcm; DNA (cytosine-5)-methyltransferase 1 [EC:2.1.1.37]"	PF00145.17	C-5 cytosine-specific DNA methylase	ERR2206785	Amino acid metabolism	Cysteine and methionine metabolism	water
k127_173423 flag=0 multi=14.1307 len=5267_4	k127_173423 flag=0 multi=14.1307 len=5267	K01784	"galE, GALE; UDP-glucose 4-epimerase [EC:5.1.3.2]"	PF01370.21	NAD dependent epimerase/dehydratase family	ERR2206785	Carbohydrate metabolism	NA	water
k127_246326 flag=0 multi=4.7709 len=4431_1	k127_246326 flag=0 multi=4.7709 len=4431	K02703	psbA; photosystem II P680 reaction center D1 protein [EC:1.10.3.9]	PF00124.19	Photosynthetic reaction centre protein	ERR2206785	Energy metabolism	Photosynthesis	water
k127_114181 flag=1 multi=5.0000 len=5404_3	k127_114181 flag=1 multi=5.0000 len=5404	K00558	"DNMT1, dcm; DNA (cytosine-5)-methyltransferase 1 [EC:2.1.1.37]"	PF00145.17	C-5 cytosine-specific DNA methylase	ERR2206785	Amino acid metabolism	Cysteine and methionine metabolism	water
k127_82868 flag=0 multi=21.0000 len=7056_7	k127_82868 flag=0 multi=21.0000 len=7056	K01730	ogl; oligogalacturonide lyase [EC:4.2.2.6]			ERR2206785	Carbohydrate metabolism	Pentose and glucuronate interconversions	water
k127_51833 flag=1 multi=5.1556 len=8604_9	k127_51833 flag=1 multi=5.1556 len=8604	K02536	lpxD; UDP-3-O-[3-hydroxymyristoyl] glucosamine N-acyltransferase [EC:2.3.1.191]	PF00132.24	Bacterial transferase hexapeptide (six repeats)	ERR2206785	Glycan biosynthesis and metabolism	Lipopolysaccharide biosynthesis	water
k127_268414 flag=0 multi=15.0000 len=3175_1	k127_268414 flag=0 multi=15.0000 len=3175	K00737	"MGAT3; beta-1,4-mannosyl-glycoprotein beta-1,4-N-acetylglucosaminyltransferase [EC:2.4.1.144]"			ERR2206785	Glycan biosynthesis and metabolism	N-Glycan biosynthesis	water
k127_375124 flag=1 multi=6.0000 len=7167_10	k127_375124 flag=1 multi=6.0000 len=7167	K16011	"algA, xanB, rfbA, wbpW, pslB; mannose-1-phosphate guanylyltransferase / mannose-6-phosphate isomerase [EC:2.7.7.13 5.3.1.8]"	PF01050.18	Mannose-6-phosphate isomerase	ERR2206785	Carbohydrate metabolism	NA	water
k127_54264 flag=1 multi=5.8563 len=4073_4	k127_54264 flag=1 multi=5.8563 len=4073	K00952	nadM; nicotinamide-nucleotide adenylyltransferase [EC:2.7.7.1]			ERR2206785	Metabolism of cofactors and vitamins	Nicotinate and nicotinamide metabolism	water
k127_260224 flag=1 multi=9.0000 len=32094_8	k127_260224 flag=1 multi=9.0000 len=32094	K00390	cysH; phosphoadenosine phosphosulfate reductase [EC:1.8.4.8 1.8.4.10]	PF01507.19	Phosphoadenosine phosphosulfate reductase family	ERR2206785	Energy metabolism	Sulfur metabolism	water
k127_99713 flag=0 multi=28.0000 len=40150_51	k127_99713 flag=0 multi=28.0000 len=40150	K03272	"gmhC, hldE, waaE, rfaE; D-beta-D-heptose 7-phosphate kinase / D-beta-D-heptose 1-phosphate adenosyltransferase [EC:2.7.1.167 2.7.7.70]"	PF00294.24	pfkB family carbohydrate kinase	ERR2206785	Glycan biosynthesis and metabolism	Lipopolysaccharide biosynthesis	water
k127_99713 flag=0 multi=28.0000 len=40150_52	k127_99713 flag=0 multi=28.0000 len=40150	K03271	"gmhA, lpcA; D-sedoheptulose 7-phosphate isomerase [EC:5.3.1.28]"	PF13580.6	SIS domain	ERR2206785	Glycan biosynthesis and metabolism	Lipopolysaccharide biosynthesis	water
k127_334750 flag=0 multi=51.8488 len=3499_4	k127_334750 flag=0 multi=51.8488 len=3499	K14266	"prnA, rebH, ktzQ; tryptophan 7-halogenase [EC:1.14.19.9]"	PF04820.14	Tryptophan halogenase	ERR2206785	Biosynthesis of other secondary metabolites	Staurosporine biosynthesis	water
k127_352905 flag=0 multi=7.6106 len=8315_5	k127_352905 flag=0 multi=7.6106 len=8315	K03269	"lpxH; UDP-2,3-diacylglucosamine hydrolase [EC:3.6.1.54]"	PF00149.28	Calcineurin-like phosphoesterase	ERR2206785	Glycan biosynthesis and metabolism	Lipopolysaccharide biosynthesis	water
k127_182855 flag=0 multi=299.0000 len=3101_4	k127_182855 flag=0 multi=299.0000 len=3101	K21140	mec; [CysO sulfur-carrier protein]-S-L-cysteine hydrolase [EC:3.13.1.6]	PF00877.19	NlpC/P60 family	ERR2206785	Folding, sorting and degradation	Sulfur relay system	water
k127_352979 flag=0 multi=5.9717 len=5808_3	k127_352979 flag=0 multi=5.9717 len=5808	K14266	"prnA, rebH, ktzQ; tryptophan 7-halogenase [EC:1.14.19.9]"	PF04820.14	Tryptophan halogenase	ERR2206785	Biosynthesis of other secondary metabolites	Staurosporine biosynthesis	water
k127_4464 flag=0 multi=21.9533 len=4627_6	k127_4464 flag=0 multi=21.9533 len=4627	K00558	"DNMT1, dcm; DNA (cytosine-5)-methyltransferase 1 [EC:2.1.1.37]"	PF00145.17	C-5 cytosine-specific DNA methylase	ERR2206785	Amino acid metabolism	Cysteine and methionine metabolism	water
k127_160597 flag=1 multi=4.9925 len=5464_9	k127_160597 flag=1 multi=4.9925 len=5464	K00558	"DNMT1, dcm; DNA (cytosine-5)-methyltransferase 1 [EC:2.1.1.37]"	PF00145.17	C-5 cytosine-specific DNA methylase	ERR2206785	Amino acid metabolism	Cysteine and methionine metabolism	water
k127_11114 flag=1 multi=7.0000 len=4876_1	k127_11114 flag=1 multi=7.0000 len=4876	K00952	nadM; nicotinamide-nucleotide adenylyltransferase [EC:2.7.7.1]			ERR2206785	Metabolism of cofactors and vitamins	Nicotinate and nicotinamide metabolism	water
k127_212415 flag=0 multi=51.9331 len=7747_12	k127_212415 flag=0 multi=51.9331 len=7747	K00287	"DHFR, folA; dihydrofolate reductase [EC:1.5.1.3]"	PF00186.19	Dihydrofolate reductase	ERR2206785	Metabolism of cofactors and vitamins	NA	water
k127_213672 flag=0 multi=12.9231 len=50811_27	k127_213672 flag=0 multi=12.9231 len=50811	K09882	cobS; cobaltochelatase CobS [EC:6.6.1.2]	PF07728.14	AAA domain (dynein-related subfamily)	ERR2206785	Metabolism of cofactors and vitamins	Porphyrin and chlorophyll metabolism	water
k127_213672 flag=0 multi=12.9231 len=50811_52	k127_213672 flag=0 multi=12.9231 len=50811	K00558	"DNMT1, dcm; DNA (cytosine-5)-methyltransferase 1 [EC:2.1.1.37]"	PF00145.17	C-5 cytosine-specific DNA methylase	ERR2206785	Metabolism of cofactors and vitamins	Porphyrin and chlorophyll metabolism	water
k127_205874 flag=0 multi=11.9258 len=9935_3	k127_205874 flag=0 multi=11.9258 len=9935	K00472	P4HA; prolyl 4-hydroxylase [EC:1.14.11.2]	PF13640.6	2OG-Fe(II) oxygenase superfamily	ERR2206785	Amino acid metabolism	Arginine and proline metabolism	water
k127_283768 flag=1 multi=5.7248 len=7139_1	k127_283768 flag=1 multi=5.7248 len=7139	K00558	"DNMT1, dcm; DNA (cytosine-5)-methyltransferase 1 [EC:2.1.1.37]"	PF00145.17	C-5 cytosine-specific DNA methylase	ERR2206785	Amino acid metabolism	Cysteine and methionine metabolism	water
k127_283768 flag=1 multi=5.7248 len=7139_17	k127_283768 flag=1 multi=5.7248 len=7139	K02536	lpxD; UDP-3-O-[3-hydroxymyristoyl] glucosamine N-acyltransferase [EC:2.3.1.191]	PF00132.24	Bacterial transferase hexapeptide (six repeats)	ERR2206785	Amino acid metabolism	Cysteine and methionine metabolism	water
k127_55217 flag=0 multi=26.9383 len=8134_9	k127_55217 flag=0 multi=26.9383 len=8134	K00134	"GAPDH, gapA; glyceraldehyde 3-phosphate dehydrogenase [EC:1.2.1.12]"	PF02800.20	"Glyceraldehyde 3-phosphate dehydrogenase, C-terminal domain"	ERR2206785	NA	NA	water
k127_375956 flag=1 multi=10.6753 len=4469_3	k127_375956 flag=1 multi=10.6753 len=4469	K01737	"queD, ptpS, PTS; 6-pyruvoyltetrahydropterin/6-carboxytetrahydropterin synthase [EC:4.2.3.12 4.1.2.50]"	PF01242.19	6-pyruvoyl tetrahydropterin synthase	ERR2206785	Metabolism of cofactors and vitamins	Folate biosynthesis	water
k127_375956 flag=1 multi=10.6753 len=4469_4	k127_375956 flag=1 multi=10.6753 len=4469	K10026	queE; 7-carboxy-7-deazaguanine synthase [EC:4.3.99.3]			ERR2206785	Metabolism of cofactors and vitamins	Folate biosynthesis	water
k127_375956 flag=1 multi=10.6753 len=4469_6	k127_375956 flag=1 multi=10.6753 len=4469	K06920	queC; 7-cyano-7-deazaguanine synthase [EC:6.3.4.20]	PF06508.13	Queuosine biosynthesis protein QueC	ERR2206785	Metabolism of cofactors and vitamins	Folate biosynthesis	water
k127_375956 flag=1 multi=10.6753 len=4469_7	k127_375956 flag=1 multi=10.6753 len=4469	K01495	"GCH1, folE; GTP cyclohydrolase IA [EC:3.5.4.16]"	PF01227.22	GTP cyclohydrolase I	ERR2206785	Metabolism of cofactors and vitamins	Folate biosynthesis	water
k127_116720 flag=1 multi=10.4499 len=9132_1	k127_116720 flag=1 multi=10.4499 len=9132	K07260	vanY; zinc D-Ala-D-Ala carboxypeptidase [EC:3.4.17.14]	PF02557.17	D-alanyl-D-alanine carboxypeptidase	ERR2206785	Glycan biosynthesis and metabolism	Peptidoglycan biosynthesis	water
k127_145720 flag=1 multi=5.0000 len=3549_4	k127_145720 flag=1 multi=5.0000 len=3549	K02703	psbA; photosystem II P680 reaction center D1 protein [EC:1.10.3.9]	PF00124.19	Photosynthetic reaction centre protein	ERR2206785	Energy metabolism	Photosynthesis	water
k127_193525 flag=1 multi=20.8783 len=4729_2	k127_193525 flag=1 multi=20.8783 len=4729	K09882	cobS; cobaltochelatase CobS [EC:6.6.1.2]	PF07728.14	AAA domain (dynein-related subfamily)	ERR2206785	Metabolism of cofactors and vitamins	Porphyrin and chlorophyll metabolism	water
k127_227138 flag=1 multi=4.0000 len=3878_6	k127_227138 flag=1 multi=4.0000 len=3878	K00558	"DNMT1, dcm; DNA (cytosine-5)-methyltransferase 1 [EC:2.1.1.37]"	PF00145.17	C-5 cytosine-specific DNA methylase	ERR2206785	Amino acid metabolism	Cysteine and methionine metabolism	water
k127_285225 flag=1 multi=9.0000 len=7006_9	k127_285225 flag=1 multi=9.0000 len=7006	K00012	"UGDH, ugd; UDPglucose 6-dehydrogenase [EC:1.1.1.22]"	PF03721.14	"UDP-glucose/GDP-mannose dehydrogenase family, NAD binding domain"	ERR2206785	Carbohydrate metabolism	NA	water
k127_285225 flag=1 multi=9.0000 len=7006_11	k127_285225 flag=1 multi=9.0000 len=7006	K01710	"E4.2.1.46, rfbB, rffG; dTDP-glucose 4,6-dehydratase [EC:4.2.1.46]"	PF01370.21	NAD dependent epimerase/dehydratase family	ERR2206785	Carbohydrate metabolism	NA	water
k127_117186 flag=0 multi=22.6300 len=41961_39	k127_117186 flag=0 multi=22.6300 len=41961	K17398	DNMT3A; DNA (cytosine-5)-methyltransferase 3A [EC:2.1.1.37]	PF00145.17	C-5 cytosine-specific DNA methylase	ERR2206785	Amino acid metabolism	Cysteine and methionine metabolism	water
k127_169453 flag=0 multi=6.9882 len=5218_2	k127_169453 flag=0 multi=6.9882 len=5218	K09882	cobS; cobaltochelatase CobS [EC:6.6.1.2]	PF07728.14	AAA domain (dynein-related subfamily)	ERR2206785	Metabolism of cofactors and vitamins	Porphyrin and chlorophyll metabolism	water
k127_366731 flag=0 multi=15.0000 len=3280_1	k127_366731 flag=0 multi=15.0000 len=3280	K13010	"per, rfbE; perosamine synthetase [EC:2.6.1.102]"	PF01041.17	DegT/DnrJ/EryC1/StrS aminotransferase family	ERR2206786	Carbohydrate metabolism	Amino sugar and nucleotide sugar metabolism	water
k127_73667 flag=0 multi=8.9974 len=30729_33	k127_73667 flag=0 multi=8.9974 len=30729	K00390	cysH; phosphoadenosine phosphosulfate reductase [EC:1.8.4.8 1.8.4.10]	PF01507.19	Phosphoadenosine phosphosulfate reductase family	ERR2206786	Energy metabolism	Sulfur metabolism	water
k127_384774 flag=1 multi=5.0000 len=3448_7	k127_384774 flag=1 multi=5.0000 len=3448	K00790	murA; UDP-N-acetylglucosamine 1-carboxyvinyltransferase [EC:2.5.1.7]			ERR2206786	NA	NA	water
k127_86611 flag=1 multi=9.0000 len=4937_1	k127_86611 flag=1 multi=9.0000 len=4937	K03272	"gmhC, hldE, waaE, rfaE; D-beta-D-heptose 7-phosphate kinase / D-beta-D-heptose 1-phosphate adenosyltransferase [EC:2.7.1.167 2.7.7.70]"	PF00294.24	pfkB family carbohydrate kinase	ERR2206786	Glycan biosynthesis and metabolism	Lipopolysaccharide biosynthesis	water
k127_436053 flag=0 multi=25.9345 len=7766_7	k127_436053 flag=0 multi=25.9345 len=7766	K00568	ubiG; 2-polyprenyl-6-hydroxyphenyl methylase / 3-demethylubiquinone-9 3-methyltransferase [EC:2.1.1.222 2.1.1.64]	PF13489.6	Methyltransferase domain	ERR2206786	Metabolism of cofactors and vitamins	Ubiquinone and other terpenoid-quinone biosynthesis	water
k127_392252 flag=1 multi=13.0000 len=6277_12	k127_392252 flag=1 multi=13.0000 len=6277	K17398	DNMT3A; DNA (cytosine-5)-methyltransferase 3A [EC:2.1.1.37]	PF00145.17	C-5 cytosine-specific DNA methylase	ERR2206786	Amino acid metabolism	Cysteine and methionine metabolism	water
k127_392252 flag=1 multi=13.0000 len=6277_13	k127_392252 flag=1 multi=13.0000 len=6277	K17398	DNMT3A; DNA (cytosine-5)-methyltransferase 3A [EC:2.1.1.37]	PF00145.17	C-5 cytosine-specific DNA methylase	ERR2206786	Amino acid metabolism	Cysteine and methionine metabolism	water
k127_43454 flag=1 multi=8.0000 len=5092_5	k127_43454 flag=1 multi=8.0000 len=5092	K09882	cobS; cobaltochelatase CobS [EC:6.6.1.2]			ERR2206786	Metabolism of cofactors and vitamins	Porphyrin and chlorophyll metabolism	water
k127_45371 flag=0 multi=13.0386 len=6684_10	k127_45371 flag=0 multi=13.0386 len=6684	K00558	"DNMT1, dcm; DNA (cytosine-5)-methyltransferase 1 [EC:2.1.1.37]"	PF00145.17	C-5 cytosine-specific DNA methylase	ERR2206786	Amino acid metabolism	Cysteine and methionine metabolism	water
k127_300122 flag=1 multi=7.1299 len=6565_3	k127_300122 flag=1 multi=7.1299 len=6565	K00472	P4HA; prolyl 4-hydroxylase [EC:1.14.11.2]			ERR2206786	Amino acid metabolism	Arginine and proline metabolism	water
k127_321592 flag=0 multi=11.0694 len=5154_5	k127_321592 flag=0 multi=11.0694 len=5154	K00860	cysC; adenylylsulfate kinase [EC:2.7.1.25]			ERR2206786	NA	NA	water
k127_94798 flag=0 multi=4.8724 len=3198_2	k127_94798 flag=0 multi=4.8724 len=3198	K09882	cobS; cobaltochelatase CobS [EC:6.6.1.2]	PF07728.14	AAA domain (dynein-related subfamily)	ERR2206786	Metabolism of cofactors and vitamins	Porphyrin and chlorophyll metabolism	water
k127_128428 flag=1 multi=8.7162 len=5438_7	k127_128428 flag=1 multi=8.7162 len=5438	K00472	P4HA; prolyl 4-hydroxylase [EC:1.14.11.2]			ERR2206786	Amino acid metabolism	Arginine and proline metabolism	water
k127_11665 flag=1 multi=7.0000 len=9559_1	k127_11665 flag=1 multi=7.0000 len=9559	K03274	"gmhD, rfaD; ADP-L-glycero-D-manno-heptose 6-epimerase [EC:5.1.3.20]"	PF01370.21	NAD dependent epimerase/dehydratase family	ERR2206786	Glycan biosynthesis and metabolism	Lipopolysaccharide biosynthesis	water
k127_203022 flag=0 multi=13.9742 len=5167_4	k127_203022 flag=0 multi=13.9742 len=5167	K21140	mec; [CysO sulfur-carrier protein]-S-L-cysteine hydrolase [EC:3.13.1.6]	PF00877.19	NlpC/P60 family	ERR2206786	Folding, sorting and degradation	Sulfur relay system	water
k127_390563 flag=0 multi=19.9959 len=46855_54	k127_390563 flag=0 multi=19.9959 len=46855	K00820	"glmS, GFPT; glutamine---fructose-6-phosphate transaminase (isomerizing) [EC:2.6.1.16]"	PF13522.6	Glutamine amidotransferase domain	ERR2206786	NA	NA	water
k127_461406 flag=0 multi=6.9445 len=3694_2	k127_461406 flag=0 multi=6.9445 len=3694	K00737	"MGAT3; beta-1,4-mannosyl-glycoprotein beta-1,4-N-acetylglucosaminyltransferase [EC:2.4.1.144]"			ERR2206786	Glycan biosynthesis and metabolism	N-Glycan biosynthesis	water
k127_343084 flag=0 multi=164.1684 len=3404_1	k127_343084 flag=0 multi=164.1684 len=3404	K10026	queE; 7-carboxy-7-deazaguanine synthase [EC:4.3.99.3]	PF13353.6	4Fe-4S single cluster domain	ERR2206786	Metabolism of cofactors and vitamins	Folate biosynthesis	water
k127_180478 flag=1 multi=6.0000 len=7127_5	k127_180478 flag=1 multi=6.0000 len=7127	K00472	P4HA; prolyl 4-hydroxylase [EC:1.14.11.2]	PF13640.6	2OG-Fe(II) oxygenase superfamily	ERR2206786	Amino acid metabolism	Arginine and proline metabolism	water
k127_104285 flag=0 multi=10.9986 len=71693_fragment_1_5	k127_104285 flag=0 multi=10.9986 len=71693_fragment_1	K00602	purH; phosphoribosylaminoimidazolecarboxamide formyltransferase / IMP cyclohydrolase [EC:2.1.2.3 3.5.4.10]	PF01808.18	AICARFT/IMPCHase bienzyme	ERR2206786	NA	NA	water
k127_104285 flag=0 multi=10.9986 len=71693_fragment_1_6	k127_104285 flag=0 multi=10.9986 len=71693_fragment_1	K11175	purN; phosphoribosylglycinamide formyltransferase 1 [EC:2.1.2.2]	PF00551.19	Formyl transferase	ERR2206786	NA	NA	water
k127_104285 flag=0 multi=10.9986 len=71693_fragment_1_7	k127_104285 flag=0 multi=10.9986 len=71693_fragment_1	K01933	purM; phosphoribosylformylglycinamidine cyclo-ligase [EC:6.3.3.1]	PF02769.22	"AIR synthase related protein, C-terminal domain"	ERR2206786	NA	NA	water
k127_104285 flag=0 multi=10.9986 len=71693_fragment_1_8	k127_104285 flag=0 multi=10.9986 len=71693_fragment_1	K00764	"purF, PPAT; amidophosphoribosyltransferase [EC:2.4.2.14]"	PF13522.6	Glutamine amidotransferase domain	ERR2206786	NA	NA	water
k127_104285 flag=0 multi=10.9986 len=71693_fragment_1_9	k127_104285 flag=0 multi=10.9986 len=71693_fragment_1	K01952	"PFAS, purL; phosphoribosylformylglycinamidine synthase [EC:6.3.5.3]"	PF02769.22	"AIR synthase related protein, C-terminal domain"	ERR2206786	NA	NA	water
k127_104285 flag=0 multi=10.9986 len=71693_fragment_1_10	k127_104285 flag=0 multi=10.9986 len=71693_fragment_1	K01952	"PFAS, purL; phosphoribosylformylglycinamidine synthase [EC:6.3.5.3]"	PF13507.6	CobB/CobQ-like glutamine amidotransferase domain	ERR2206786	NA	NA	water
k127_104285 flag=0 multi=10.9986 len=71693_fragment_1_12	k127_104285 flag=0 multi=10.9986 len=71693_fragment_1	K01923	purC; phosphoribosylaminoimidazole-succinocarboxamide synthase [EC:6.3.2.6]	PF01259.18	SAICAR synthetase	ERR2206786	NA	NA	water
k127_86766 flag=0 multi=15.5851 len=5314_2	k127_86766 flag=0 multi=15.5851 len=5314	K00558	"DNMT1, dcm; DNA (cytosine-5)-methyltransferase 1 [EC:2.1.1.37]"	PF00145.17	C-5 cytosine-specific DNA methylase	ERR2206787	Amino acid metabolism	Cysteine and methionine metabolism	water
k127_472334 flag=1 multi=8.0000 len=31393_4	k127_472334 flag=1 multi=8.0000 len=31393	K09882	cobS; cobaltochelatase CobS [EC:6.6.1.2]	PF07728.14	AAA domain (dynein-related subfamily)	ERR2206787	Metabolism of cofactors and vitamins	Porphyrin and chlorophyll metabolism	water
k127_472334 flag=1 multi=8.0000 len=31393_29	k127_472334 flag=1 multi=8.0000 len=31393	K00558	"DNMT1, dcm; DNA (cytosine-5)-methyltransferase 1 [EC:2.1.1.37]"	PF00145.17	C-5 cytosine-specific DNA methylase	ERR2206787	Metabolism of cofactors and vitamins	Porphyrin and chlorophyll metabolism	water
k127_244032 flag=1 multi=6.0000 len=3380_2	k127_244032 flag=1 multi=6.0000 len=3380	K01710	"E4.2.1.46, rfbB, rffG; dTDP-glucose 4,6-dehydratase [EC:4.2.1.46]"	PF16363.5	"GDP-mannose 4,6 dehydratase"	ERR2206787	NA	NA	water
k127_50506 flag=0 multi=6.9827 len=3591_3	k127_50506 flag=0 multi=6.9827 len=3591	K01784	"galE, GALE; UDP-glucose 4-epimerase [EC:5.1.3.2]"	PF16363.5	"GDP-mannose 4,6 dehydratase"	ERR2206787	Carbohydrate metabolism	NA	water
k127_201404 flag=0 multi=100.0000 len=3547_1	k127_201404 flag=0 multi=100.0000 len=3547	K00558	"DNMT1, dcm; DNA (cytosine-5)-methyltransferase 1 [EC:2.1.1.37]"	PF00145.17	C-5 cytosine-specific DNA methylase	ERR2206787	Amino acid metabolism	Cysteine and methionine metabolism	water
k127_5241 flag=1 multi=5.0000 len=4196_9	k127_5241 flag=1 multi=5.0000 len=4196	K00390	cysH; phosphoadenosine phosphosulfate reductase [EC:1.8.4.8 1.8.4.10]			ERR2206787	Energy metabolism	Sulfur metabolism	water
k127_343800 flag=0 multi=5.9883 len=4405_2	k127_343800 flag=0 multi=5.9883 len=4405	K07404	pgl; 6-phosphogluconolactonase [EC:3.1.1.31]	PF08450.12	SMP-30/Gluconolactonase/LRE-like region	ERR2206787	Carbohydrate metabolism	Pentose phosphate pathway	water
k127_205941 flag=1 multi=6.0000 len=9214_12	k127_205941 flag=1 multi=6.0000 len=9214	K00568	ubiG; 2-polyprenyl-6-hydroxyphenyl methylase / 3-demethylubiquinone-9 3-methyltransferase [EC:2.1.1.222 2.1.1.64]			ERR2206787	Metabolism of cofactors and vitamins	Ubiquinone and other terpenoid-quinone biosynthesis	water
k127_117041 flag=0 multi=8.0000 len=4667_6	k127_117041 flag=0 multi=8.0000 len=4667	K02703	psbA; photosystem II P680 reaction center D1 protein [EC:1.10.3.9]	PF00124.19	Photosynthetic reaction centre protein	ERR2206787	Energy metabolism	Photosynthesis	water
k127_4899 flag=1 multi=7.0000 len=4833_6	k127_4899 flag=1 multi=7.0000 len=4833	K01953	"asnB, ASNS; asparagine synthase (glutamine-hydrolysing) [EC:6.3.5.4]"	PF00733.21	Asparagine synthase	ERR2206787	Amino acid metabolism	Alanine, aspartate and glutamate metabolism	water
k127_357866 flag=0 multi=19.9906 len=40695_13	k127_357866 flag=0 multi=19.9906 len=40695	K03271	"gmhA, lpcA; D-sedoheptulose 7-phosphate isomerase [EC:5.3.1.28]"	PF13580.6	SIS domain	ERR2206787	Glycan biosynthesis and metabolism	Lipopolysaccharide biosynthesis	water
k127_357866 flag=0 multi=19.9906 len=40695_14	k127_357866 flag=0 multi=19.9906 len=40695	K03272	"gmhC, hldE, waaE, rfaE; D-beta-D-heptose 7-phosphate kinase / D-beta-D-heptose 1-phosphate adenosyltransferase [EC:2.7.1.167 2.7.7.70]"	PF00294.24	pfkB family carbohydrate kinase	ERR2206787	Glycan biosynthesis and metabolism	Lipopolysaccharide biosynthesis	water
k127_93733 flag=0 multi=5.9013 len=8639_4	k127_93733 flag=0 multi=5.9013 len=8639	K01784	"galE, GALE; UDP-glucose 4-epimerase [EC:5.1.3.2]"	PF01370.21	NAD dependent epimerase/dehydratase family	ERR2206787	Carbohydrate metabolism	NA	water
k127_93733 flag=0 multi=5.9013 len=8639_11	k127_93733 flag=0 multi=5.9013 len=8639	K01784	"galE, GALE; UDP-glucose 4-epimerase [EC:5.1.3.2]"	PF01370.21	NAD dependent epimerase/dehydratase family	ERR2206787	Carbohydrate metabolism	NA	water
k127_452347 flag=0 multi=12.9393 len=9176_12	k127_452347 flag=0 multi=12.9393 len=9176	K00472	P4HA; prolyl 4-hydroxylase [EC:1.14.11.2]			ERR2206787	Amino acid metabolism	Arginine and proline metabolism	water
k127_55935 flag=0 multi=8.9823 len=4649_6	k127_55935 flag=0 multi=8.9823 len=4649	K06167	"phnP; phosphoribosyl 1,2-cyclic phosphate phosphodiesterase [EC:3.1.4.55]"	PF12706.7	Beta-lactamase superfamily domain	ERR2206787	Metabolism of other amino acids	Phosphonate and phosphinate metabolism	water
k127_191674 flag=0 multi=9.1261 len=3918_1	k127_191674 flag=0 multi=9.1261 len=3918	K03274	"gmhD, rfaD; ADP-L-glycero-D-manno-heptose 6-epimerase [EC:5.1.3.20]"	PF01370.21	NAD dependent epimerase/dehydratase family	ERR2206787	Glycan biosynthesis and metabolism	Lipopolysaccharide biosynthesis	water
k127_191674 flag=0 multi=9.1261 len=3918_2	k127_191674 flag=0 multi=9.1261 len=3918	K03272	"gmhC, hldE, waaE, rfaE; D-beta-D-heptose 7-phosphate kinase / D-beta-D-heptose 1-phosphate adenosyltransferase [EC:2.7.1.167 2.7.7.70]"	PF00294.24	pfkB family carbohydrate kinase	ERR2206787	Glycan biosynthesis and metabolism	Lipopolysaccharide biosynthesis	water
k127_440601 flag=1 multi=4.0000 len=3343_2	k127_440601 flag=1 multi=4.0000 len=3343	K03272	"gmhC, hldE, waaE, rfaE; D-beta-D-heptose 7-phosphate kinase / D-beta-D-heptose 1-phosphate adenosyltransferase [EC:2.7.1.167 2.7.7.70]"	PF01050.18	Mannose-6-phosphate isomerase	ERR2206787	Glycan biosynthesis and metabolism	Lipopolysaccharide biosynthesis	water
k127_348019 flag=1 multi=6.0000 len=3309_2	k127_348019 flag=1 multi=6.0000 len=3309	K00558	"DNMT1, dcm; DNA (cytosine-5)-methyltransferase 1 [EC:2.1.1.37]"	PF00145.17	C-5 cytosine-specific DNA methylase	ERR2206787	Amino acid metabolism	Cysteine and methionine metabolism	water
k127_160895 flag=0 multi=10.9550 len=4570_4	k127_160895 flag=0 multi=10.9550 len=4570	K00558	"DNMT1, dcm; DNA (cytosine-5)-methyltransferase 1 [EC:2.1.1.37]"	PF00145.17	C-5 cytosine-specific DNA methylase	ERR2206787	Amino acid metabolism	Cysteine and methionine metabolism	water
k127_330683 flag=0 multi=4.9130 len=4416_4	k127_330683 flag=0 multi=4.9130 len=4416	K22227	ahbD; heme synthase			ERR2206787	Metabolism of cofactors and vitamins	Porphyrin and chlorophyll metabolism	water
k127_95397 flag=1 multi=5.0000 len=4585_7	k127_95397 flag=1 multi=5.0000 len=4585	K01790	"rfbC, rmlC; dTDP-4-dehydrorhamnose 3,5-epimerase [EC:5.1.3.13]"	PF00908.17	"dTDP-4-dehydrorhamnose 3,5-epimerase"	ERR2206787	NA	NA	water
k127_37071 flag=1 multi=4.0000 len=3703_3	k127_37071 flag=1 multi=4.0000 len=3703	K00558	"DNMT1, dcm; DNA (cytosine-5)-methyltransferase 1 [EC:2.1.1.37]"	PF00145.17	C-5 cytosine-specific DNA methylase	ERR2206787	Amino acid metabolism	Cysteine and methionine metabolism	water
k127_194716 flag=0 multi=7.9799 len=3612_5	k127_194716 flag=0 multi=7.9799 len=3612	K00558	"DNMT1, dcm; DNA (cytosine-5)-methyltransferase 1 [EC:2.1.1.37]"	PF00145.17	C-5 cytosine-specific DNA methylase	ERR2206787	Amino acid metabolism	Cysteine and methionine metabolism	water
k127_389685 flag=0 multi=39.5428 len=3476_3	k127_389685 flag=0 multi=39.5428 len=3476	K00952	nadM; nicotinamide-nucleotide adenylyltransferase [EC:2.7.7.1]			ERR2206787	Metabolism of cofactors and vitamins	Nicotinate and nicotinamide metabolism	water
k127_221405 flag=0 multi=15.9224 len=33162_34	k127_221405 flag=0 multi=15.9224 len=33162	K21140	mec; [CysO sulfur-carrier protein]-S-L-cysteine hydrolase [EC:3.13.1.6]	PF00877.19	NlpC/P60 family	ERR2206787	Folding, sorting and degradation	Sulfur relay system	water
k127_307162 flag=1 multi=6.0000 len=3261_5	k127_307162 flag=1 multi=6.0000 len=3261	K14266	"prnA, rebH, ktzQ; tryptophan 7-halogenase [EC:1.14.19.9]"	PF04820.14	Tryptophan halogenase	ERR2206787	Biosynthesis of other secondary metabolites	Staurosporine biosynthesis	water
k127_287384 flag=1 multi=7.0000 len=3185_3	k127_287384 flag=1 multi=7.0000 len=3185	K00472	P4HA; prolyl 4-hydroxylase [EC:1.14.11.2]	PF13640.6	2OG-Fe(II) oxygenase superfamily	ERR2206787	Amino acid metabolism	Arginine and proline metabolism	water
k127_350035 flag=1 multi=3.0000 len=3163_6	k127_350035 flag=1 multi=3.0000 len=3163	K01784	"galE, GALE; UDP-glucose 4-epimerase [EC:5.1.3.2]"	PF01370.21	NAD dependent epimerase/dehydratase family	ERR2206787	Carbohydrate metabolism	NA	water
k127_472628 flag=0 multi=37.0000 len=3451_4	k127_472628 flag=0 multi=37.0000 len=3451	K14266	"prnA, rebH, ktzQ; tryptophan 7-halogenase [EC:1.14.19.9]"	PF04820.14	Tryptophan halogenase	ERR2206787	Biosynthesis of other secondary metabolites	Staurosporine biosynthesis	water
k127_382851 flag=0 multi=6.9881 len=5148_6	k127_382851 flag=0 multi=6.9881 len=5148	K22227	ahbD; heme synthase			ERR2206787	Metabolism of cofactors and vitamins	Porphyrin and chlorophyll metabolism	water
k127_157340 flag=0 multi=8.0000 len=5728_10	k127_157340 flag=0 multi=8.0000 len=5728	K00472	P4HA; prolyl 4-hydroxylase [EC:1.14.11.2]	PF13640.6	2OG-Fe(II) oxygenase superfamily	ERR2206787	Amino acid metabolism	Arginine and proline metabolism	water
k127_307365 flag=1 multi=57.5974 len=4660_2	k127_307365 flag=1 multi=57.5974 len=4660	K14266	"prnA, rebH, ktzQ; tryptophan 7-halogenase [EC:1.14.19.9]"	PF04820.14	Tryptophan halogenase	ERR2206787	Biosynthesis of other secondary metabolites	Staurosporine biosynthesis	water
k127_509500 flag=3 multi=13.0003 len=50578_15	k127_509500 flag=3 multi=13.0003 len=50578	K00390	cysH; phosphoadenosine phosphosulfate reductase [EC:1.8.4.8 1.8.4.10]	PF01507.19	Phosphoadenosine phosphosulfate reductase family	ERR2206787	Energy metabolism	Sulfur metabolism	water
k127_234639 flag=0 multi=5.9847 len=3389_1	k127_234639 flag=0 multi=5.9847 len=3389	K02703	psbA; photosystem II P680 reaction center D1 protein [EC:1.10.3.9]	PF00124.19	Photosynthetic reaction centre protein	ERR2206787	Energy metabolism	Photosynthesis	water
k127_116615 flag=0 multi=12.4132 len=8704_2	k127_116615 flag=0 multi=12.4132 len=8704	K09882	cobS; cobaltochelatase CobS [EC:6.6.1.2]	PF07728.14	AAA domain (dynein-related subfamily)	ERR2206787	Metabolism of cofactors and vitamins	Porphyrin and chlorophyll metabolism	water
k127_137022 flag=0 multi=11.9373 len=5390_9	k127_137022 flag=0 multi=11.9373 len=5390	K00558	"DNMT1, dcm; DNA (cytosine-5)-methyltransferase 1 [EC:2.1.1.37]"	PF00145.17	C-5 cytosine-specific DNA methylase	ERR2206787	Amino acid metabolism	Cysteine and methionine metabolism	water
k127_4874 flag=0 multi=9.5737 len=4603_4	k127_4874 flag=0 multi=9.5737 len=4603	K22227	ahbD; heme synthase			ERR2206787	Metabolism of cofactors and vitamins	Porphyrin and chlorophyll metabolism	water
k127_335250 flag=0 multi=12.2933 len=7045_6	k127_335250 flag=0 multi=12.2933 len=7045	K01730	ogl; oligogalacturonide lyase [EC:4.2.2.6]			ERR2206787	Carbohydrate metabolism	Pentose and glucuronate interconversions	water
k127_382825 flag=0 multi=13.9985 len=88496_51	k127_382825 flag=0 multi=13.9985 len=88496	K00674	"dapD; 2,3,4,5-tetrahydropyridine-2,6-dicarboxylate N-succinyltransferase [EC:2.3.1.117]"	PF14790.6	Tetrahydrodipicolinate N-succinyltransferase N-terminal	ERR2206787	Amino acid metabolism	Lysine biosynthesis	water
k127_224142 flag=1 multi=6.0000 len=5749_3	k127_224142 flag=1 multi=6.0000 len=5749	K01738	cysK; cysteine synthase [EC:2.5.1.47]	PF00291.25	Pyridoxal-phosphate dependent enzyme	ERR2206787	NA	NA	water
k127_303793 flag=1 multi=6.0000 len=10120_fragment_1_4	k127_303793 flag=1 multi=6.0000 len=10120_fragment_1	K01916	nadE; NAD+ synthase [EC:6.3.1.5]	PF02540.17	NAD synthase	ERR2206787	Metabolism of cofactors and vitamins	Nicotinate and nicotinamide metabolism	water
k127_98167 flag=0 multi=18.0000 len=7433_5	k127_98167 flag=0 multi=18.0000 len=7433	K00737	"MGAT3; beta-1,4-mannosyl-glycoprotein beta-1,4-N-acetylglucosaminyltransferase [EC:2.4.1.144]"	PF04724.13	Glycosyltransferase family 17	ERR2206787	Glycan biosynthesis and metabolism	N-Glycan biosynthesis	water
k127_98167 flag=0 multi=18.0000 len=7433_7	k127_98167 flag=0 multi=18.0000 len=7433	K01784	"galE, GALE; UDP-glucose 4-epimerase [EC:5.1.3.2]"	PF01370.21	NAD dependent epimerase/dehydratase family	ERR2206787	Glycan biosynthesis and metabolism	N-Glycan biosynthesis	water
k127_98167 flag=0 multi=18.0000 len=7433_9	k127_98167 flag=0 multi=18.0000 len=7433	K02377	"TSTA3, fcl; GDP-L-fucose synthase [EC:1.1.1.271]"	PF01370.21	NAD dependent epimerase/dehydratase family	ERR2206787	Glycan biosynthesis and metabolism	N-Glycan biosynthesis	water
k127_98167 flag=0 multi=18.0000 len=7433_10	k127_98167 flag=0 multi=18.0000 len=7433	K01710	"E4.2.1.46, rfbB, rffG; dTDP-glucose 4,6-dehydratase [EC:4.2.1.46]"	PF01370.21	NAD dependent epimerase/dehydratase family	ERR2206787	Glycan biosynthesis and metabolism	N-Glycan biosynthesis	water
k127_53675 flag=0 multi=10.6380 len=8070_5	k127_53675 flag=0 multi=10.6380 len=8070	K03269	"lpxH; UDP-2,3-diacylglucosamine hydrolase [EC:3.6.1.54]"	PF00149.28	Calcineurin-like phosphoesterase	ERR2206787	Glycan biosynthesis and metabolism	Lipopolysaccharide biosynthesis	water
k127_498417 flag=0 multi=42.0000 len=5420_9	k127_498417 flag=0 multi=42.0000 len=5420	K00134	"GAPDH, gapA; glyceraldehyde 3-phosphate dehydrogenase [EC:1.2.1.12]"	PF02800.20	"Glyceraldehyde 3-phosphate dehydrogenase, C-terminal domain"	ERR2206787	NA	NA	water
k127_320273 flag=0 multi=16.0000 len=3002_1	k127_320273 flag=0 multi=16.0000 len=3002	K02706	psbD; photosystem II P680 reaction center D2 protein [EC:1.10.3.9]			ERR2206787	Energy metabolism	Photosynthesis	water
k127_30859 flag=0 multi=4.9496 len=7106_4	k127_30859 flag=0 multi=4.9496 len=7106	K14266	"prnA, rebH, ktzQ; tryptophan 7-halogenase [EC:1.14.19.9]"	PF04820.14	Tryptophan halogenase	ERR2206787	Biosynthesis of other secondary metabolites	Staurosporine biosynthesis	water
k127_104208 flag=1 multi=5.0000 len=6580_2	k127_104208 flag=1 multi=5.0000 len=6580	K22227	ahbD; heme synthase			ERR2206787	Metabolism of cofactors and vitamins	Porphyrin and chlorophyll metabolism	water
k127_280136 flag=0 multi=6.9583 len=3002_5	k127_280136 flag=0 multi=6.9583 len=3002	K22226	ahbC; Fe-coproporphyrin III synthase			ERR2206787	Metabolism of cofactors and vitamins	Porphyrin and chlorophyll metabolism	water
k127_401475 flag=1 multi=7.0000 len=3561_3	k127_401475 flag=1 multi=7.0000 len=3561	K01854	glf; UDP-galactopyranose mutase [EC:5.4.99.9]	PF03275.13	UDP-galactopyranose mutase	ERR2206787	Carbohydrate metabolism	NA	water
k127_28000 flag=0 multi=11.8384 len=4507_4	k127_28000 flag=0 multi=11.8384 len=4507	K01495	"GCH1, folE; GTP cyclohydrolase IA [EC:3.5.4.16]"	PF01227.22	GTP cyclohydrolase I	ERR2206787	Metabolism of cofactors and vitamins	Folate biosynthesis	water
k127_98750 flag=0 multi=10.0000 len=5647_4	k127_98750 flag=0 multi=10.0000 len=5647	K01784	"galE, GALE; UDP-glucose 4-epimerase [EC:5.1.3.2]"	PF01370.21	NAD dependent epimerase/dehydratase family	ERR2206787	Carbohydrate metabolism	NA	water
k127_21689 flag=0 multi=17.0000 len=7124_10	k127_21689 flag=0 multi=17.0000 len=7124	K00558	"DNMT1, dcm; DNA (cytosine-5)-methyltransferase 1 [EC:2.1.1.37]"	PF00145.17	C-5 cytosine-specific DNA methylase	ERR2206787	Amino acid metabolism	Cysteine and methionine metabolism	water
k127_134164 flag=1 multi=9.0000 len=5867_8	k127_134164 flag=1 multi=9.0000 len=5867	K00558	"DNMT1, dcm; DNA (cytosine-5)-methyltransferase 1 [EC:2.1.1.37]"	PF00145.17	C-5 cytosine-specific DNA methylase	ERR2206787	Amino acid metabolism	Cysteine and methionine metabolism	water
k127_118238 flag=1 multi=6.0000 len=3574_6	k127_118238 flag=1 multi=6.0000 len=3574	K00558	"DNMT1, dcm; DNA (cytosine-5)-methyltransferase 1 [EC:2.1.1.37]"	PF00145.17	C-5 cytosine-specific DNA methylase	ERR2206787	Amino acid metabolism	Cysteine and methionine metabolism	water
k127_194669 flag=0 multi=19.9905 len=42120_39	k127_194669 flag=0 multi=19.9905 len=42120	K17398	DNMT3A; DNA (cytosine-5)-methyltransferase 3A [EC:2.1.1.37]	PF00145.17	C-5 cytosine-specific DNA methylase	ERR2206787	Amino acid metabolism	Cysteine and methionine metabolism	water
k127_379806 flag=1 multi=6.0000 len=4828_2	k127_379806 flag=1 multi=6.0000 len=4828	K00012	"UGDH, ugd; UDPglucose 6-dehydrogenase [EC:1.1.1.22]"	PF00984.19	"UDP-glucose/GDP-mannose dehydrogenase family, central domain"	ERR2206787	Carbohydrate metabolism	NA	water
k127_379806 flag=1 multi=6.0000 len=4828_3	k127_379806 flag=1 multi=6.0000 len=4828	K01784	"galE, GALE; UDP-glucose 4-epimerase [EC:5.1.3.2]"	PF01370.21	NAD dependent epimerase/dehydratase family	ERR2206787	Carbohydrate metabolism	NA	water
k127_283892 flag=0 multi=44.0000 len=5102_4	k127_283892 flag=0 multi=44.0000 len=5102	K02843	"waaF, rfaF; heptosyltransferase II [EC:2.4.-.-]"			ERR2206787	Glycan biosynthesis and metabolism	Lipopolysaccharide biosynthesis	water
k127_145472 flag=1 multi=7.0000 len=3029_4	k127_145472 flag=1 multi=7.0000 len=3029	K21140	mec; [CysO sulfur-carrier protein]-S-L-cysteine hydrolase [EC:3.13.1.6]	PF14464.6	Prokaryotic homologs of the JAB domain	ERR2206788	Folding, sorting and degradation	Sulfur relay system	water
k127_244501 flag=0 multi=15.3794 len=5174_2	k127_244501 flag=0 multi=15.3794 len=5174	K09882	cobS; cobaltochelatase CobS [EC:6.6.1.2]	PF07728.14	AAA domain (dynein-related subfamily)	ERR2206788	Metabolism of cofactors and vitamins	Porphyrin and chlorophyll metabolism	water
k127_170593 flag=0 multi=19.9503 len=7766_7	k127_170593 flag=0 multi=19.9503 len=7766	K00568	ubiG; 2-polyprenyl-6-hydroxyphenyl methylase / 3-demethylubiquinone-9 3-methyltransferase [EC:2.1.1.222 2.1.1.64]	PF13489.6	Methyltransferase domain	ERR2206788	Metabolism of cofactors and vitamins	Ubiquinone and other terpenoid-quinone biosynthesis	water
k127_102025 flag=1 multi=5.0000 len=3931_3	k127_102025 flag=1 multi=5.0000 len=3931	K01953	"asnB, ASNS; asparagine synthase (glutamine-hydrolysing) [EC:6.3.5.4]"	PF00733.21	Asparagine synthase	ERR2206788	Amino acid metabolism	Alanine, aspartate and glutamate metabolism	water
k127_119014 flag=0 multi=18.2780 len=8263_3	k127_119014 flag=0 multi=18.2780 len=8263	K01495	"GCH1, folE; GTP cyclohydrolase IA [EC:3.5.4.16]"	PF01227.22	GTP cyclohydrolase I	ERR2206788	Metabolism of cofactors and vitamins	Folate biosynthesis	water
k127_119014 flag=0 multi=18.2780 len=8263_4	k127_119014 flag=0 multi=18.2780 len=8263	K06920	queC; 7-cyano-7-deazaguanine synthase [EC:6.3.4.20]	PF06508.13	Queuosine biosynthesis protein QueC	ERR2206788	Metabolism of cofactors and vitamins	Folate biosynthesis	water
k127_119014 flag=0 multi=18.2780 len=8263_6	k127_119014 flag=0 multi=18.2780 len=8263	K10026	queE; 7-carboxy-7-deazaguanine synthase [EC:4.3.99.3]			ERR2206788	Metabolism of cofactors and vitamins	Folate biosynthesis	water
k127_119014 flag=0 multi=18.2780 len=8263_7	k127_119014 flag=0 multi=18.2780 len=8263	K01737	"queD, ptpS, PTS; 6-pyruvoyltetrahydropterin/6-carboxytetrahydropterin synthase [EC:4.2.3.12 4.1.2.50]"	PF01242.19	6-pyruvoyl tetrahydropterin synthase	ERR2206788	Metabolism of cofactors and vitamins	Folate biosynthesis	water
k127_119014 flag=0 multi=18.2780 len=8263_10	k127_119014 flag=0 multi=18.2780 len=8263	K09457	queF; 7-cyano-7-deazaguanine reductase [EC:1.7.1.13]	PF14489.6	QueF-like protein	ERR2206788	Metabolism of cofactors and vitamins	Folate biosynthesis	water
k127_63511 flag=0 multi=9.0000 len=8242_3	k127_63511 flag=0 multi=9.0000 len=8242	K22316	rhnA-cobC; ribonuclease H / adenosylcobalamin/alpha-ribazole phosphatase [EC:3.1.26.4 3.1.3.73]			ERR2206788	Metabolism of cofactors and vitamins	Porphyrin and chlorophyll metabolism	water
k127_153965 flag=1 multi=5.0000 len=5770_3	k127_153965 flag=1 multi=5.0000 len=5770	K00558	"DNMT1, dcm; DNA (cytosine-5)-methyltransferase 1 [EC:2.1.1.37]"	PF00145.17	C-5 cytosine-specific DNA methylase	ERR2206788	Amino acid metabolism	Cysteine and methionine metabolism	water
k127_277557 flag=0 multi=24.9954 len=52136_62	k127_277557 flag=0 multi=24.9954 len=52136	K00820	"glmS, GFPT; glutamine---fructose-6-phosphate transaminase (isomerizing) [EC:2.6.1.16]"	PF13522.6	Glutamine amidotransferase domain	ERR2206788	NA	NA	water
k127_153836 flag=1 multi=8.9979 len=38065_3	k127_153836 flag=1 multi=8.9979 len=38065	K00820	"glmS, GFPT; glutamine---fructose-6-phosphate transaminase (isomerizing) [EC:2.6.1.16]"	PF13522.6	Glutamine amidotransferase domain	ERR2206789	NA	NA	water
k127_273892 flag=1 multi=6.0000 len=5917_7	k127_273892 flag=1 multi=6.0000 len=5917	K00012	"UGDH, ugd; UDPglucose 6-dehydrogenase [EC:1.1.1.22]"	PF00984.19	"UDP-glucose/GDP-mannose dehydrogenase family, central domain"	ERR2206789	Carbohydrate metabolism	NA	water
k127_273892 flag=1 multi=6.0000 len=5917_8	k127_273892 flag=1 multi=6.0000 len=5917	K01784	"galE, GALE; UDP-glucose 4-epimerase [EC:5.1.3.2]"	PF01370.21	NAD dependent epimerase/dehydratase family	ERR2206789	Carbohydrate metabolism	NA	water
k127_288857 flag=0 multi=4.9798 len=4088_5	k127_288857 flag=0 multi=4.9798 len=4088	K00390	cysH; phosphoadenosine phosphosulfate reductase [EC:1.8.4.8 1.8.4.10]	PF01507.19	Phosphoadenosine phosphosulfate reductase family	ERR2206789	Energy metabolism	Sulfur metabolism	water
k127_443043 flag=1 multi=6.0000 len=5266_8	k127_443043 flag=1 multi=6.0000 len=5266	K01953	"asnB, ASNS; asparagine synthase (glutamine-hydrolysing) [EC:6.3.5.4]"	PF00733.21	Asparagine synthase	ERR2206789	Amino acid metabolism	Alanine, aspartate and glutamate metabolism	water
k127_22936 flag=1 multi=5.0000 len=3006_5	k127_22936 flag=1 multi=5.0000 len=3006	K01939	"purA, ADSS; adenylosuccinate synthase [EC:6.3.4.4]"	PF00709.21	Adenylosuccinate synthetase	ERR2206789	NA	NA	water
k127_343905 flag=0 multi=6.0000 len=3041_3	k127_343905 flag=0 multi=6.0000 len=3041	K00558	"DNMT1, dcm; DNA (cytosine-5)-methyltransferase 1 [EC:2.1.1.37]"	PF00145.17	C-5 cytosine-specific DNA methylase	ERR2206789	Amino acid metabolism	Cysteine and methionine metabolism	water
k127_633509 flag=0 multi=13.3412 len=3720_2	k127_633509 flag=0 multi=13.3412 len=3720	K00390	cysH; phosphoadenosine phosphosulfate reductase [EC:1.8.4.8 1.8.4.10]	PF01507.19	Phosphoadenosine phosphosulfate reductase family	ERR2206789	Energy metabolism	Sulfur metabolism	water
k127_5986 flag=0 multi=10.3637 len=99571_132	k127_5986 flag=0 multi=10.3637 len=99571	K00763	"pncB, NAPRT1; nicotinate phosphoribosyltransferase [EC:6.3.4.21]"			ERR2206789	Metabolism of cofactors and vitamins	Nicotinate and nicotinamide metabolism	water
k127_5986 flag=0 multi=10.3637 len=99571_133	k127_5986 flag=0 multi=10.3637 len=99571	K01916	nadE; NAD+ synthase [EC:6.3.1.5]	PF02540.17	NAD synthase	ERR2206789	Metabolism of cofactors and vitamins	Nicotinate and nicotinamide metabolism	water
k127_5986 flag=0 multi=10.3637 len=99571_134	k127_5986 flag=0 multi=10.3637 len=99571	K08281	pncA; nicotinamidase/pyrazinamidase [EC:3.5.1.19 3.5.1.-]			ERR2206789	Metabolism of cofactors and vitamins	Nicotinate and nicotinamide metabolism	water
k127_5986 flag=0 multi=10.3637 len=99571_149	k127_5986 flag=0 multi=10.3637 len=99571	K13522	"K13522, nadM; bifunctional NMN adenylyltransferase/nudix hydrolase [EC:2.7.7.1 3.6.1.-]"	PF00293.28	NUDIX domain	ERR2206789	Metabolism of cofactors and vitamins	Nicotinate and nicotinamide metabolism	water
k127_5986 flag=0 multi=10.3637 len=99571_158	k127_5986 flag=0 multi=10.3637 len=99571	K00969	nadD; nicotinate-nucleotide adenylyltransferase [EC:2.7.7.18]	PF01467.26	Cytidylyltransferase-like	ERR2206789	Metabolism of cofactors and vitamins	Nicotinate and nicotinamide metabolism	water
k127_175563 flag=1 multi=8.0000 len=7430_6	k127_175563 flag=1 multi=8.0000 len=7430	K01737	"queD, ptpS, PTS; 6-pyruvoyltetrahydropterin/6-carboxytetrahydropterin synthase [EC:4.2.3.12 4.1.2.50]"	PF01242.19	6-pyruvoyl tetrahydropterin synthase	ERR2206789	Metabolism of cofactors and vitamins	Folate biosynthesis	water
k127_175563 flag=1 multi=8.0000 len=7430_7	k127_175563 flag=1 multi=8.0000 len=7430	K10026	queE; 7-carboxy-7-deazaguanine synthase [EC:4.3.99.3]			ERR2206789	Metabolism of cofactors and vitamins	Folate biosynthesis	water
k127_175563 flag=1 multi=8.0000 len=7430_9	k127_175563 flag=1 multi=8.0000 len=7430	K06920	queC; 7-cyano-7-deazaguanine synthase [EC:6.3.4.20]	PF06508.13	Queuosine biosynthesis protein QueC	ERR2206789	Metabolism of cofactors and vitamins	Folate biosynthesis	water
k127_175563 flag=1 multi=8.0000 len=7430_10	k127_175563 flag=1 multi=8.0000 len=7430	K01495	"GCH1, folE; GTP cyclohydrolase IA [EC:3.5.4.16]"	PF01227.22	GTP cyclohydrolase I	ERR2206789	Metabolism of cofactors and vitamins	Folate biosynthesis	water
k127_376535 flag=1 multi=11.2639 len=5432_1	k127_376535 flag=1 multi=11.2639 len=5432	K00709	ABO; histo-blood group ABO system transferase [EC:2.4.1.40 2.4.1.37]	PF03414.13	Glycosyltransferase family 6	ERR2206789	Glycan biosynthesis and metabolism	Glycosphingolipid biosynthesis - lacto and neolacto series	water
k127_376535 flag=1 multi=11.2639 len=5432_6	k127_376535 flag=1 multi=11.2639 len=5432	K02377	"TSTA3, fcl; GDP-L-fucose synthase [EC:1.1.1.271]"	PF01370.21	NAD dependent epimerase/dehydratase family	ERR2206789	Glycan biosynthesis and metabolism	Glycosphingolipid biosynthesis - lacto and neolacto series	water
k127_89919 flag=1 multi=10.0000 len=9909_2	k127_89919 flag=1 multi=10.0000 len=9909	K03272	"gmhC, hldE, waaE, rfaE; D-beta-D-heptose 7-phosphate kinase / D-beta-D-heptose 1-phosphate adenosyltransferase [EC:2.7.1.167 2.7.7.70]"			ERR2206789	Glycan biosynthesis and metabolism	Lipopolysaccharide biosynthesis	water
k127_122683 flag=1 multi=3.0000 len=4678_3	k127_122683 flag=1 multi=3.0000 len=4678	K00059	"fabG, OAR1; 3-oxoacyl-[acyl-carrier protein] reductase [EC:1.1.1.100]"	PF13561.6	Enoyl-(Acyl carrier protein) reductase	ERR2206789	NA	NA	water
k127_641688 flag=1 multi=12.0000 len=33872_24	k127_641688 flag=1 multi=12.0000 len=33872	K01737	"queD, ptpS, PTS; 6-pyruvoyltetrahydropterin/6-carboxytetrahydropterin synthase [EC:4.2.3.12 4.1.2.50]"	PF01242.19	6-pyruvoyl tetrahydropterin synthase	ERR2206789	Metabolism of cofactors and vitamins	Folate biosynthesis	water
k127_641688 flag=1 multi=12.0000 len=33872_44	k127_641688 flag=1 multi=12.0000 len=33872	K21029	moeB; molybdopterin-synthase adenylyltransferase [EC:2.7.7.80]	PF00899.21	ThiF family	ERR2206789	Metabolism of cofactors and vitamins	Folate biosynthesis	water
k127_541395 flag=0 multi=10.6606 len=5304_8	k127_541395 flag=0 multi=10.6606 len=5304	K00558	"DNMT1, dcm; DNA (cytosine-5)-methyltransferase 1 [EC:2.1.1.37]"	PF00145.17	C-5 cytosine-specific DNA methylase	ERR2206789	Amino acid metabolism	Cysteine and methionine metabolism	water
k127_113876 flag=1 multi=7.0000 len=4726_4	k127_113876 flag=1 multi=7.0000 len=4726	K09882	cobS; cobaltochelatase CobS [EC:6.6.1.2]	PF07728.14	AAA domain (dynein-related subfamily)	ERR2206789	Metabolism of cofactors and vitamins	Porphyrin and chlorophyll metabolism	water
k127_431435 flag=1 multi=5.0000 len=3326_2	k127_431435 flag=1 multi=5.0000 len=3326	K16011	"algA, xanB, rfbA, wbpW, pslB; mannose-1-phosphate guanylyltransferase / mannose-6-phosphate isomerase [EC:2.7.7.13 5.3.1.8]"	PF01050.18	Mannose-6-phosphate isomerase	ERR2206789	Carbohydrate metabolism	NA	water
k127_394427 flag=1 multi=6.0000 len=7337_3	k127_394427 flag=1 multi=6.0000 len=7337	K01939	"purA, ADSS; adenylosuccinate synthase [EC:6.3.4.4]"	PF00709.21	Adenylosuccinate synthetase	ERR2206789	NA	NA	water
k127_254139 flag=1 multi=5.0000 len=4473_10	k127_254139 flag=1 multi=5.0000 len=4473	K03269	"lpxH; UDP-2,3-diacylglucosamine hydrolase [EC:3.6.1.54]"			ERR2206789	Glycan biosynthesis and metabolism	Lipopolysaccharide biosynthesis	water
k127_450320 flag=0 multi=10.9733 len=3877_1	k127_450320 flag=0 multi=10.9733 len=3877	K22227	ahbD; heme synthase			ERR2206789	Metabolism of cofactors and vitamins	Porphyrin and chlorophyll metabolism	water
k127_93353 flag=1 multi=4.0000 len=4837_5	k127_93353 flag=1 multi=4.0000 len=4837	K00558	"DNMT1, dcm; DNA (cytosine-5)-methyltransferase 1 [EC:2.1.1.37]"	PF00145.17	C-5 cytosine-specific DNA methylase	ERR2206789	Amino acid metabolism	Cysteine and methionine metabolism	water
k127_384698 flag=0 multi=9.9986 len=64232_18	k127_384698 flag=0 multi=9.9986 len=64232	K00558	"DNMT1, dcm; DNA (cytosine-5)-methyltransferase 1 [EC:2.1.1.37]"	PF00145.17	C-5 cytosine-specific DNA methylase	ERR2206789	Amino acid metabolism	Cysteine and methionine metabolism	water
k127_384698 flag=0 multi=9.9986 len=64232_36	k127_384698 flag=0 multi=9.9986 len=64232	K17398	DNMT3A; DNA (cytosine-5)-methyltransferase 3A [EC:2.1.1.37]	PF00145.17	C-5 cytosine-specific DNA methylase	ERR2206789	Amino acid metabolism	Cysteine and methionine metabolism	water
k127_334240 flag=1 multi=8.0000 len=5158_5	k127_334240 flag=1 multi=8.0000 len=5158	K21029	moeB; molybdopterin-synthase adenylyltransferase [EC:2.7.7.80]	PF00899.21	ThiF family	ERR2206789	Folding, sorting and degradation	Sulfur relay system	water
k127_87838 flag=1 multi=7.0000 len=9317_10	k127_87838 flag=1 multi=7.0000 len=9317	K17398	DNMT3A; DNA (cytosine-5)-methyltransferase 3A [EC:2.1.1.37]	PF00145.17	C-5 cytosine-specific DNA methylase	ERR2206789	Amino acid metabolism	Cysteine and methionine metabolism	water
k127_581398 flag=1 multi=6.0000 len=3253_3	k127_581398 flag=1 multi=6.0000 len=3253	K00472	P4HA; prolyl 4-hydroxylase [EC:1.14.11.2]	PF13640.6	2OG-Fe(II) oxygenase superfamily	ERR2206789	Amino acid metabolism	Arginine and proline metabolism	water
k127_398707 flag=0 multi=60.7388 len=3098_2	k127_398707 flag=0 multi=60.7388 len=3098	K00390	cysH; phosphoadenosine phosphosulfate reductase [EC:1.8.4.8 1.8.4.10]	PF01507.19	Phosphoadenosine phosphosulfate reductase family	ERR2206789	Energy metabolism	Sulfur metabolism	water
k127_559101 flag=1 multi=6.0000 len=4545_4	k127_559101 flag=1 multi=6.0000 len=4545	K00558	"DNMT1, dcm; DNA (cytosine-5)-methyltransferase 1 [EC:2.1.1.37]"	PF00145.17	C-5 cytosine-specific DNA methylase	ERR2206789	Amino acid metabolism	Cysteine and methionine metabolism	water
k127_486002 flag=1 multi=9.9975 len=35841_32	k127_486002 flag=1 multi=9.9975 len=35841	K09882	cobS; cobaltochelatase CobS [EC:6.6.1.2]	PF07728.14	AAA domain (dynein-related subfamily)	ERR2206789	Metabolism of cofactors and vitamins	Porphyrin and chlorophyll metabolism	water
k127_458234 flag=1 multi=10.0000 len=30475_5	k127_458234 flag=1 multi=10.0000 len=30475	K09673	CHST9; carbohydrate 4-sulfotransferase 9 [EC:2.8.2.-]	PF03567.14	Sulfotransferase family	ERR2206789	Glycan biosynthesis and metabolism	Various types of N-glycan biosynthesis	water
k127_155365 flag=1 multi=5.0000 len=6244_5	k127_155365 flag=1 multi=5.0000 len=6244	K00558	"DNMT1, dcm; DNA (cytosine-5)-methyltransferase 1 [EC:2.1.1.37]"	PF00145.17	C-5 cytosine-specific DNA methylase	ERR2206789	Amino acid metabolism	Cysteine and methionine metabolism	water
k127_43811 flag=0 multi=34.5512 len=6424_3	k127_43811 flag=0 multi=34.5512 len=6424	K14266	"prnA, rebH, ktzQ; tryptophan 7-halogenase [EC:1.14.19.9]"	PF04820.14	Tryptophan halogenase	ERR2206789	Biosynthesis of other secondary metabolites	Staurosporine biosynthesis	water
k127_428290 flag=1 multi=8.0000 len=4743_2	k127_428290 flag=1 multi=8.0000 len=4743	K09882	cobS; cobaltochelatase CobS [EC:6.6.1.2]	PF07728.14	AAA domain (dynein-related subfamily)	ERR2206789	Metabolism of cofactors and vitamins	Porphyrin and chlorophyll metabolism	water
k127_645491 flag=0 multi=45.0000 len=6359_6	k127_645491 flag=0 multi=45.0000 len=6359	K00558	"DNMT1, dcm; DNA (cytosine-5)-methyltransferase 1 [EC:2.1.1.37]"	PF00145.17	C-5 cytosine-specific DNA methylase	ERR2206789	Amino acid metabolism	Cysteine and methionine metabolism	water
k127_469485 flag=0 multi=105.7921 len=9596_4	k127_469485 flag=0 multi=105.7921 len=9596	K21140	mec; [CysO sulfur-carrier protein]-S-L-cysteine hydrolase [EC:3.13.1.6]	PF00877.19	NlpC/P60 family	ERR2206789	Folding, sorting and degradation	Sulfur relay system	water
k127_222244 flag=1 multi=7.0000 len=6496_2	k127_222244 flag=1 multi=7.0000 len=6496	K01710	"E4.2.1.46, rfbB, rffG; dTDP-glucose 4,6-dehydratase [EC:4.2.1.46]"	PF16363.5	"GDP-mannose 4,6 dehydratase"	ERR2206789	NA	NA	water
k127_11362 flag=1 multi=6.0000 len=3165_6	k127_11362 flag=1 multi=6.0000 len=3165	K00012	"UGDH, ugd; UDPglucose 6-dehydrogenase [EC:1.1.1.22]"			ERR2206789	Carbohydrate metabolism	NA	water
k127_547333 flag=1 multi=12.0000 len=37109_2	k127_547333 flag=1 multi=12.0000 len=37109	K21029	moeB; molybdopterin-synthase adenylyltransferase [EC:2.7.7.80]	PF00899.21	ThiF family	ERR2206789	Folding, sorting and degradation	Sulfur relay system	water
k127_547333 flag=1 multi=12.0000 len=37109_10	k127_547333 flag=1 multi=12.0000 len=37109	K09007	folE2; GTP cyclohydrolase IB [EC:3.5.4.16]	PF02649.14	Type I GTP cyclohydrolase folE2	ERR2206789	Folding, sorting and degradation	Sulfur relay system	water
k127_277737 flag=1 multi=4.6285 len=6463_1	k127_277737 flag=1 multi=4.6285 len=6463	K00558	"DNMT1, dcm; DNA (cytosine-5)-methyltransferase 1 [EC:2.1.1.37]"	PF00145.17	C-5 cytosine-specific DNA methylase	ERR2206789	Amino acid metabolism	Cysteine and methionine metabolism	water
k127_73203 flag=1 multi=6.0000 len=4390_6	k127_73203 flag=1 multi=6.0000 len=4390	K01923	purC; phosphoribosylaminoimidazole-succinocarboxamide synthase [EC:6.3.2.6]	PF01259.18	SAICAR synthetase	ERR2206789	Nucleotide metabolism	Purine metabolism	water
k127_341593 flag=1 multi=6.0000 len=7057_10	k127_341593 flag=1 multi=6.0000 len=7057	K09882	cobS; cobaltochelatase CobS [EC:6.6.1.2]	PF07728.14	AAA domain (dynein-related subfamily)	ERR2206789	Metabolism of cofactors and vitamins	Porphyrin and chlorophyll metabolism	water
k127_46947 flag=0 multi=63.8830 len=7861_8	k127_46947 flag=0 multi=63.8830 len=7861	K01495	"GCH1, folE; GTP cyclohydrolase IA [EC:3.5.4.16]"	PF01227.22	GTP cyclohydrolase I	ERR2206789	Metabolism of cofactors and vitamins	Folate biosynthesis	water
k127_46947 flag=0 multi=63.8830 len=7861_9	k127_46947 flag=0 multi=63.8830 len=7861	K06920	queC; 7-cyano-7-deazaguanine synthase [EC:6.3.4.20]	PF06508.13	Queuosine biosynthesis protein QueC	ERR2206789	Metabolism of cofactors and vitamins	Folate biosynthesis	water
k127_46947 flag=0 multi=63.8830 len=7861_11	k127_46947 flag=0 multi=63.8830 len=7861	K10026	queE; 7-carboxy-7-deazaguanine synthase [EC:4.3.99.3]			ERR2206789	Metabolism of cofactors and vitamins	Folate biosynthesis	water
k127_46947 flag=0 multi=63.8830 len=7861_12	k127_46947 flag=0 multi=63.8830 len=7861	K01737	"queD, ptpS, PTS; 6-pyruvoyltetrahydropterin/6-carboxytetrahydropterin synthase [EC:4.2.3.12 4.1.2.50]"	PF01242.19	6-pyruvoyl tetrahydropterin synthase	ERR2206789	Metabolism of cofactors and vitamins	Folate biosynthesis	water
k127_46947 flag=0 multi=63.8830 len=7861_15	k127_46947 flag=0 multi=63.8830 len=7861	K09457	queF; 7-cyano-7-deazaguanine reductase [EC:1.7.1.13]	PF14489.6	QueF-like protein	ERR2206789	Metabolism of cofactors and vitamins	Folate biosynthesis	water
k127_638640 flag=1 multi=9.0000 len=6145_10	k127_638640 flag=1 multi=9.0000 len=6145	K02078	acpP; acyl carrier protein			ERR2206789	Biosynthesis of other secondary metabolites	Biosynthesis of secondary metabolites - other antibiotics	water
k127_371134 flag=0 multi=9.0000 len=8037_7	k127_371134 flag=0 multi=9.0000 len=8037	K00558	"DNMT1, dcm; DNA (cytosine-5)-methyltransferase 1 [EC:2.1.1.37]"	PF00145.17	C-5 cytosine-specific DNA methylase	ERR2206789	Amino acid metabolism	Cysteine and methionine metabolism	water
k127_571532 flag=0 multi=83.0000 len=4591_1	k127_571532 flag=0 multi=83.0000 len=4591	K14266	"prnA, rebH, ktzQ; tryptophan 7-halogenase [EC:1.14.19.9]"	PF04820.14	Tryptophan halogenase	ERR2206789	Biosynthesis of other secondary metabolites	Staurosporine biosynthesis	water
k127_672057 flag=1 multi=6.7174 len=5400_13	k127_672057 flag=1 multi=6.7174 len=5400	K00390	cysH; phosphoadenosine phosphosulfate reductase [EC:1.8.4.8 1.8.4.10]	PF01507.19	Phosphoadenosine phosphosulfate reductase family	ERR2206789	Energy metabolism	Sulfur metabolism	water
k127_69804 flag=1 multi=5.0000 len=4448_5	k127_69804 flag=1 multi=5.0000 len=4448	K16011	"algA, xanB, rfbA, wbpW, pslB; mannose-1-phosphate guanylyltransferase / mannose-6-phosphate isomerase [EC:2.7.7.13 5.3.1.8]"	PF01050.18	Mannose-6-phosphate isomerase	ERR2206789	Carbohydrate metabolism	NA	water
k127_317593 flag=0 multi=5.0000 len=7361_1	k127_317593 flag=0 multi=5.0000 len=7361	K09474	phoN; acid phosphatase (class A) [EC:3.1.3.2]			ERR2206789	Metabolism of cofactors and vitamins	Riboflavin metabolism	water
k127_522093 flag=0 multi=27.8876 len=6596_6	k127_522093 flag=0 multi=27.8876 len=6596	K14266	"prnA, rebH, ktzQ; tryptophan 7-halogenase [EC:1.14.19.9]"	PF04820.14	Tryptophan halogenase	ERR2206789	Biosynthesis of other secondary metabolites	Staurosporine biosynthesis	water
k127_121488 flag=1 multi=9.0000 len=4221_3	k127_121488 flag=1 multi=9.0000 len=4221	K01784	"galE, GALE; UDP-glucose 4-epimerase [EC:5.1.3.2]"	PF01370.21	NAD dependent epimerase/dehydratase family	ERR2206789	Carbohydrate metabolism	NA	water
k127_296106 flag=0 multi=16.3967 len=3787_4	k127_296106 flag=0 multi=16.3967 len=3787	K14266	"prnA, rebH, ktzQ; tryptophan 7-halogenase [EC:1.14.19.9]"	PF04820.14	Tryptophan halogenase	ERR2206789	Biosynthesis of other secondary metabolites	Staurosporine biosynthesis	water
k127_227840 flag=1 multi=5.0000 len=3903_3	k127_227840 flag=1 multi=5.0000 len=3903	K01939	"purA, ADSS; adenylosuccinate synthase [EC:6.3.4.4]"	PF00709.21	Adenylosuccinate synthetase	ERR2206789	NA	NA	water
k127_121509 flag=0 multi=10.8399 len=9659_2	k127_121509 flag=0 multi=10.8399 len=9659	K13317	"eryBIII, tylCIII, tylC3; NDP-4-keto-2,6-dideoxyhexose 3-C-methyltransferase [EC:2.1.1.-]"	PF08484.11	C-methyltransferase C-terminal domain	ERR2206789	Metabolism of terpenoids and polyketides	Polyketide sugar unit biosynthesis	water
k127_121509 flag=0 multi=10.8399 len=9659_4	k127_121509 flag=0 multi=10.8399 len=9659	K01711	"gmd, GMDS; GDPmannose 4,6-dehydratase [EC:4.2.1.47]"	PF16363.5	"GDP-mannose 4,6 dehydratase"	ERR2206789	Metabolism of terpenoids and polyketides	Polyketide sugar unit biosynthesis	water
k127_121509 flag=0 multi=10.8399 len=9659_9	k127_121509 flag=0 multi=10.8399 len=9659	K01808	rpiB; ribose 5-phosphate isomerase B [EC:5.3.1.6]	PF02502.18	Ribose/Galactose Isomerase	ERR2206789	Metabolism of terpenoids and polyketides	Polyketide sugar unit biosynthesis	water
k127_121509 flag=0 multi=10.8399 len=9659_11	k127_121509 flag=0 multi=10.8399 len=9659	K03270	kdsC; 3-deoxy-D-manno-octulosonate 8-phosphate phosphatase (KDO 8-P phosphatase) [EC:3.1.3.45]			ERR2206789	Metabolism of terpenoids and polyketides	Polyketide sugar unit biosynthesis	water
k127_121509 flag=0 multi=10.8399 len=9659_13	k127_121509 flag=0 multi=10.8399 len=9659	K01710	"E4.2.1.46, rfbB, rffG; dTDP-glucose 4,6-dehydratase [EC:4.2.1.46]"	PF01370.21	NAD dependent epimerase/dehydratase family	ERR2206789	Metabolism of terpenoids and polyketides	Polyketide sugar unit biosynthesis	water
k127_529497 flag=1 multi=8.0000 len=8973_13	k127_529497 flag=1 multi=8.0000 len=8973	K00390	cysH; phosphoadenosine phosphosulfate reductase [EC:1.8.4.8 1.8.4.10]			ERR2206789	Energy metabolism	Sulfur metabolism	water
k127_407357 flag=0 multi=20.5654 len=7214_1	k127_407357 flag=0 multi=20.5654 len=7214	K01916	nadE; NAD+ synthase [EC:6.3.1.5]	PF02540.17	NAD synthase	ERR2206789	Metabolism of cofactors and vitamins	Nicotinate and nicotinamide metabolism	water
k127_407357 flag=0 multi=20.5654 len=7214_3	k127_407357 flag=0 multi=20.5654 len=7214	K08281	pncA; nicotinamidase/pyrazinamidase [EC:3.5.1.19 3.5.1.-]			ERR2206789	Metabolism of cofactors and vitamins	Nicotinate and nicotinamide metabolism	water
k127_599109 flag=0 multi=6.0000 len=3124_1	k127_599109 flag=0 multi=6.0000 len=3124	K00721	DPM1; dolichol-phosphate mannosyltransferase [EC:2.4.1.83]	PF00535.26	Glycosyl transferase family 2	ERR2206789	Glycan biosynthesis and metabolism	N-Glycan biosynthesis	water
k127_566933 flag=0 multi=3.9906 len=3327_4	k127_566933 flag=0 multi=3.9906 len=3327	K03462	NAMPT; nicotinamide phosphoribosyltransferase [EC:2.4.2.12]	PF04095.16	Nicotinate phosphoribosyltransferase (NAPRTase) family	ERR2206789	Metabolism of cofactors and vitamins	Nicotinate and nicotinamide metabolism	water
k127_350679 flag=1 multi=5.0000 len=4073_2	k127_350679 flag=1 multi=5.0000 len=4073	K00558	"DNMT1, dcm; DNA (cytosine-5)-methyltransferase 1 [EC:2.1.1.37]"	PF00145.17	C-5 cytosine-specific DNA methylase	ERR2206789	Amino acid metabolism	Cysteine and methionine metabolism	water
k127_326641 flag=1 multi=5.0000 len=6852_1	k127_326641 flag=1 multi=5.0000 len=6852	K00558	"DNMT1, dcm; DNA (cytosine-5)-methyltransferase 1 [EC:2.1.1.37]"	PF00145.17	C-5 cytosine-specific DNA methylase	ERR2206789	Amino acid metabolism	Cysteine and methionine metabolism	water
k127_326641 flag=1 multi=5.0000 len=6852_5	k127_326641 flag=1 multi=5.0000 len=6852	K00558	"DNMT1, dcm; DNA (cytosine-5)-methyltransferase 1 [EC:2.1.1.37]"	PF00145.17	C-5 cytosine-specific DNA methylase	ERR2206789	Amino acid metabolism	Cysteine and methionine metabolism	water
k127_496260 flag=1 multi=6.0000 len=3158_1	k127_496260 flag=1 multi=6.0000 len=3158	K03272	"gmhC, hldE, waaE, rfaE; D-beta-D-heptose 7-phosphate kinase / D-beta-D-heptose 1-phosphate adenosyltransferase [EC:2.7.1.167 2.7.7.70]"			ERR2206789	Glycan biosynthesis and metabolism	Lipopolysaccharide biosynthesis	water
k127_102208 flag=0 multi=7.0000 len=6870_1	k127_102208 flag=0 multi=7.0000 len=6870	K00558	"DNMT1, dcm; DNA (cytosine-5)-methyltransferase 1 [EC:2.1.1.37]"	PF00145.17	C-5 cytosine-specific DNA methylase	ERR2206789	Amino acid metabolism	Cysteine and methionine metabolism	water
k127_5814 flag=1 multi=7.0000 len=6310_3	k127_5814 flag=1 multi=7.0000 len=6310	K00558	"DNMT1, dcm; DNA (cytosine-5)-methyltransferase 1 [EC:2.1.1.37]"	PF00145.17	C-5 cytosine-specific DNA methylase	ERR2206789	Amino acid metabolism	Cysteine and methionine metabolism	water
k127_5814 flag=1 multi=7.0000 len=6310_4	k127_5814 flag=1 multi=7.0000 len=6310	K00558	"DNMT1, dcm; DNA (cytosine-5)-methyltransferase 1 [EC:2.1.1.37]"	PF00145.17	C-5 cytosine-specific DNA methylase	ERR2206789	Amino acid metabolism	Cysteine and methionine metabolism	water
k127_142341 flag=1 multi=4.0000 len=5760_2	k127_142341 flag=1 multi=4.0000 len=5760	K02377	"TSTA3, fcl; GDP-L-fucose synthase [EC:1.1.1.271]"	PF01370.21	NAD dependent epimerase/dehydratase family	ERR2206789	Carbohydrate metabolism	NA	water
k127_316741 flag=1 multi=6.0000 len=5196_1	k127_316741 flag=1 multi=6.0000 len=5196	K01916	nadE; NAD+ synthase [EC:6.3.1.5]	PF02540.17	NAD synthase	ERR2206790	Metabolism of cofactors and vitamins	Nicotinate and nicotinamide metabolism	water
k127_316741 flag=1 multi=6.0000 len=5196_2	k127_316741 flag=1 multi=6.0000 len=5196	K08281	pncA; nicotinamidase/pyrazinamidase [EC:3.5.1.19 3.5.1.-]			ERR2206790	Metabolism of cofactors and vitamins	Nicotinate and nicotinamide metabolism	water
k127_225552 flag=0 multi=107.9794 len=52136_62	k127_225552 flag=0 multi=107.9794 len=52136	K00820	"glmS, GFPT; glutamine---fructose-6-phosphate transaminase (isomerizing) [EC:2.6.1.16]"	PF13522.6	Glutamine amidotransferase domain	ERR2206790	NA	NA	water
k127_254398 flag=1 multi=5.0000 len=3377_1	k127_254398 flag=1 multi=5.0000 len=3377	K01939	"purA, ADSS; adenylosuccinate synthase [EC:6.3.4.4]"	PF00709.21	Adenylosuccinate synthetase	ERR2206790	NA	NA	water
k127_176492 flag=1 multi=6.0000 len=3250_4	k127_176492 flag=1 multi=6.0000 len=3250	K00558	"DNMT1, dcm; DNA (cytosine-5)-methyltransferase 1 [EC:2.1.1.37]"	PF00145.17	C-5 cytosine-specific DNA methylase	ERR2206790	Amino acid metabolism	Cysteine and methionine metabolism	water
k127_10269 flag=1 multi=6.0000 len=4749_1	k127_10269 flag=1 multi=6.0000 len=4749	K01710	"E4.2.1.46, rfbB, rffG; dTDP-glucose 4,6-dehydratase [EC:4.2.1.46]"	PF16363.5	"GDP-mannose 4,6 dehydratase"	ERR2206790	NA	NA	water
k127_24736 flag=1 multi=13.8235 len=5113_1	k127_24736 flag=1 multi=13.8235 len=5113	K01710	"E4.2.1.46, rfbB, rffG; dTDP-glucose 4,6-dehydratase [EC:4.2.1.46]"	PF16363.5	"GDP-mannose 4,6 dehydratase"	ERR2206790	NA	NA	water
k127_297923 flag=1 multi=4.8927 len=4714_1	k127_297923 flag=1 multi=4.8927 len=4714	K01710	"E4.2.1.46, rfbB, rffG; dTDP-glucose 4,6-dehydratase [EC:4.2.1.46]"	PF16363.5	"GDP-mannose 4,6 dehydratase"	ERR2206790	NA	NA	water
k127_149627 flag=0 multi=14.9829 len=8321_7	k127_149627 flag=0 multi=14.9829 len=8321	K00558	"DNMT1, dcm; DNA (cytosine-5)-methyltransferase 1 [EC:2.1.1.37]"	PF00145.17	C-5 cytosine-specific DNA methylase	ERR2206790	Amino acid metabolism	Cysteine and methionine metabolism	water
k127_206991 flag=1 multi=7.0000 len=7147_13	k127_206991 flag=1 multi=7.0000 len=7147	K09882	cobS; cobaltochelatase CobS [EC:6.6.1.2]	PF07728.14	AAA domain (dynein-related subfamily)	ERR2206790	Metabolism of cofactors and vitamins	Porphyrin and chlorophyll metabolism	water
k127_2976 flag=1 multi=7.0000 len=7163_10	k127_2976 flag=1 multi=7.0000 len=7163	K00390	cysH; phosphoadenosine phosphosulfate reductase [EC:1.8.4.8 1.8.4.10]			ERR2206790	Energy metabolism	Sulfur metabolism	water
k127_73272 flag=1 multi=6.0000 len=6593_4	k127_73272 flag=1 multi=6.0000 len=6593	K03273	"gmhB; D-glycero-D-manno-heptose 1,7-bisphosphate phosphatase [EC:3.1.3.82 3.1.3.83]"	PF13671.6	AAA domain	ERR2206790	Glycan biosynthesis and metabolism	Lipopolysaccharide biosynthesis	water
k127_140794 flag=1 multi=6.0000 len=6034_9	k127_140794 flag=1 multi=6.0000 len=6034	K03272	"gmhC, hldE, waaE, rfaE; D-beta-D-heptose 7-phosphate kinase / D-beta-D-heptose 1-phosphate adenosyltransferase [EC:2.7.1.167 2.7.7.70]"	PF00294.24	pfkB family carbohydrate kinase	ERR2206790	Glycan biosynthesis and metabolism	Lipopolysaccharide biosynthesis	water
k127_327437 flag=0 multi=12.9792 len=5895_2	k127_327437 flag=0 multi=12.9792 len=5895	K08281	pncA; nicotinamidase/pyrazinamidase [EC:3.5.1.19 3.5.1.-]			ERR2206790	Metabolism of cofactors and vitamins	Nicotinate and nicotinamide metabolism	water
k127_98649 flag=1 multi=7.0000 len=5239_12	k127_98649 flag=1 multi=7.0000 len=5239	K17398	DNMT3A; DNA (cytosine-5)-methyltransferase 3A [EC:2.1.1.37]	PF00145.17	C-5 cytosine-specific DNA methylase	ERR2206790	Amino acid metabolism	Cysteine and methionine metabolism	water
k127_98649 flag=1 multi=7.0000 len=5239_13	k127_98649 flag=1 multi=7.0000 len=5239	K17398	DNMT3A; DNA (cytosine-5)-methyltransferase 3A [EC:2.1.1.37]	PF00145.17	C-5 cytosine-specific DNA methylase	ERR2206790	Amino acid metabolism	Cysteine and methionine metabolism	water
k127_276387 flag=1 multi=6.5851 len=6123_4	k127_276387 flag=1 multi=6.5851 len=6123	K21140	mec; [CysO sulfur-carrier protein]-S-L-cysteine hydrolase [EC:3.13.1.6]	PF00877.19	NlpC/P60 family	ERR2206790	Folding, sorting and degradation	Sulfur relay system	water
k127_154308 flag=1 multi=6.0000 len=3069_6	k127_154308 flag=1 multi=6.0000 len=3069	K00952	nadM; nicotinamide-nucleotide adenylyltransferase [EC:2.7.7.1]			ERR2206790	Metabolism of cofactors and vitamins	Nicotinate and nicotinamide metabolism	water
k127_83541 flag=1 multi=6.0000 len=6369_14	k127_83541 flag=1 multi=6.0000 len=6369	K01710	"E4.2.1.46, rfbB, rffG; dTDP-glucose 4,6-dehydratase [EC:4.2.1.46]"	PF16363.5	"GDP-mannose 4,6 dehydratase"	ERR2206790	NA	NA	water
k127_83686 flag=1 multi=5.0000 len=3128_6	k127_83686 flag=1 multi=5.0000 len=3128	K00820	"glmS, GFPT; glutamine---fructose-6-phosphate transaminase (isomerizing) [EC:2.6.1.16]"			ERR2206790	NA	NA	water
k127_224892 flag=1 multi=4.0000 len=3612_8	k127_224892 flag=1 multi=4.0000 len=3612	K00860	cysC; adenylylsulfate kinase [EC:2.7.1.25]	PF01583.20	Adenylylsulphate kinase	ERR2206790	NA	NA	water
k127_270251 flag=1 multi=10.0000 len=46269_62	k127_270251 flag=1 multi=10.0000 len=46269	K00558	"DNMT1, dcm; DNA (cytosine-5)-methyltransferase 1 [EC:2.1.1.37]"	PF00145.17	C-5 cytosine-specific DNA methylase	ERR2206790	Amino acid metabolism	Cysteine and methionine metabolism	water
k127_82987 flag=0 multi=9.9682 len=3619_1	k127_82987 flag=0 multi=9.9682 len=3619	K09457	queF; 7-cyano-7-deazaguanine reductase [EC:1.7.1.13]			ERR2206790	Metabolism of cofactors and vitamins	Folate biosynthesis	water
k127_152491 flag=0 multi=19.0000 len=3131_4	k127_152491 flag=0 multi=19.0000 len=3131	K00390	cysH; phosphoadenosine phosphosulfate reductase [EC:1.8.4.8 1.8.4.10]	PF01507.19	Phosphoadenosine phosphosulfate reductase family	ERR2206790	Energy metabolism	Sulfur metabolism	water
k127_509747 flag=0 multi=19.0000 len=50707_4	k127_509747 flag=0 multi=19.0000 len=50707	K09882	cobS; cobaltochelatase CobS [EC:6.6.1.2]			ERR2206791	Metabolism of cofactors and vitamins	Porphyrin and chlorophyll metabolism	water
k127_71938 flag=1 multi=7.0000 len=8994_6	k127_71938 flag=1 multi=7.0000 len=8994	K00737	"MGAT3; beta-1,4-mannosyl-glycoprotein beta-1,4-N-acetylglucosaminyltransferase [EC:2.4.1.144]"	PF04724.13	Glycosyltransferase family 17	ERR2206791	Glycan biosynthesis and metabolism	N-Glycan biosynthesis	water
k127_71938 flag=1 multi=7.0000 len=8994_8	k127_71938 flag=1 multi=7.0000 len=8994	K01784	"galE, GALE; UDP-glucose 4-epimerase [EC:5.1.3.2]"	PF01370.21	NAD dependent epimerase/dehydratase family	ERR2206791	Glycan biosynthesis and metabolism	N-Glycan biosynthesis	water
k127_71938 flag=1 multi=7.0000 len=8994_10	k127_71938 flag=1 multi=7.0000 len=8994	K02377	"TSTA3, fcl; GDP-L-fucose synthase [EC:1.1.1.271]"	PF01370.21	NAD dependent epimerase/dehydratase family	ERR2206791	Glycan biosynthesis and metabolism	N-Glycan biosynthesis	water
k127_71938 flag=1 multi=7.0000 len=8994_11	k127_71938 flag=1 multi=7.0000 len=8994	K01710	"E4.2.1.46, rfbB, rffG; dTDP-glucose 4,6-dehydratase [EC:4.2.1.46]"	PF01370.21	NAD dependent epimerase/dehydratase family	ERR2206791	Glycan biosynthesis and metabolism	N-Glycan biosynthesis	water
k127_238843 flag=1 multi=6.0000 len=5583_5	k127_238843 flag=1 multi=6.0000 len=5583	K00558	"DNMT1, dcm; DNA (cytosine-5)-methyltransferase 1 [EC:2.1.1.37]"	PF00145.17	C-5 cytosine-specific DNA methylase	ERR2206791	Amino acid metabolism	Cysteine and methionine metabolism	water
k127_127972 flag=1 multi=4.0000 len=4784_7	k127_127972 flag=1 multi=4.0000 len=4784	K02703	psbA; photosystem II P680 reaction center D1 protein [EC:1.10.3.9]	PF00124.19	Photosynthetic reaction centre protein	ERR2206791	Energy metabolism	Photosynthesis	water
k127_524660 flag=1 multi=14.0039 len=4275_7	k127_524660 flag=1 multi=14.0039 len=4275	K00558	"DNMT1, dcm; DNA (cytosine-5)-methyltransferase 1 [EC:2.1.1.37]"	PF00145.17	C-5 cytosine-specific DNA methylase	ERR2206791	Amino acid metabolism	Cysteine and methionine metabolism	water
k127_118511 flag=1 multi=23.0000 len=7029_8	k127_118511 flag=1 multi=23.0000 len=7029	K09882	cobS; cobaltochelatase CobS [EC:6.6.1.2]	PF07728.14	AAA domain (dynein-related subfamily)	ERR2206791	Metabolism of cofactors and vitamins	Porphyrin and chlorophyll metabolism	water
k127_418404 flag=0 multi=47.6622 len=3724_1	k127_418404 flag=0 multi=47.6622 len=3724	K00558	"DNMT1, dcm; DNA (cytosine-5)-methyltransferase 1 [EC:2.1.1.37]"	PF00145.17	C-5 cytosine-specific DNA methylase	ERR2206791	Amino acid metabolism	Cysteine and methionine metabolism	water
k127_28987 flag=1 multi=5.0000 len=4462_5	k127_28987 flag=1 multi=5.0000 len=4462	K06879	queF; 7-cyano-7-deazaguanine reductase [EC:1.7.1.13]	PF14819.6	"Nitrile reductase, 7-cyano-7-deazaguanine-reductase N-term"	ERR2206791	Metabolism of cofactors and vitamins	Folate biosynthesis	water
k127_239193 flag=1 multi=4.8270 len=3364_7	k127_239193 flag=1 multi=4.8270 len=3364	K01784	"galE, GALE; UDP-glucose 4-epimerase [EC:5.1.3.2]"			ERR2206791	Carbohydrate metabolism	NA	water
k127_294431 flag=0 multi=16.9573 len=3878_7	k127_294431 flag=0 multi=16.9573 len=3878	K22227	ahbD; heme synthase			ERR2206791	Metabolism of cofactors and vitamins	Porphyrin and chlorophyll metabolism	water
k127_33512 flag=0 multi=12.8836 len=6607_10	k127_33512 flag=0 multi=12.8836 len=6607	K00558	"DNMT1, dcm; DNA (cytosine-5)-methyltransferase 1 [EC:2.1.1.37]"	PF00145.17	C-5 cytosine-specific DNA methylase	ERR2206791	Amino acid metabolism	Cysteine and methionine metabolism	water
k127_73623 flag=0 multi=5.9672 len=3180_3	k127_73623 flag=0 multi=5.9672 len=3180	K16011	"algA, xanB, rfbA, wbpW, pslB; mannose-1-phosphate guanylyltransferase / mannose-6-phosphate isomerase [EC:2.7.7.13 5.3.1.8]"	PF01050.18	Mannose-6-phosphate isomerase	ERR2206791	Carbohydrate metabolism	NA	water
k127_8613 flag=0 multi=5.9854 len=3544_5	k127_8613 flag=0 multi=5.9854 len=3544	K09882	cobS; cobaltochelatase CobS [EC:6.6.1.2]	PF07728.14	AAA domain (dynein-related subfamily)	ERR2206791	Metabolism of cofactors and vitamins	Porphyrin and chlorophyll metabolism	water
k127_17682 flag=0 multi=29.9492 len=5835_5	k127_17682 flag=0 multi=29.9492 len=5835	K11180	dsrA; dissimilatory sulfite reductase alpha subunit [EC:1.8.99.5]	PF01077.22	Nitrite and sulphite reductase 4Fe-4S domain	ERR2206791	NA	NA	water
k127_14768 flag=1 multi=6.0000 len=3869_4	k127_14768 flag=1 multi=6.0000 len=3869	K13522	"K13522, nadM; bifunctional NMN adenylyltransferase/nudix hydrolase [EC:2.7.7.1 3.6.1.-]"	PF00293.28	NUDIX domain	ERR2206791	Metabolism of cofactors and vitamins	Nicotinate and nicotinamide metabolism	water
k127_361746 flag=0 multi=10.9977 len=44026_34	k127_361746 flag=0 multi=10.9977 len=44026	K16150	K16150; glycogen synthase [EC:2.4.1.11]	PF00534.20	Glycosyl transferases group 1	ERR2206791	Carbohydrate metabolism	Starch and sucrose metabolism	water
k127_165018 flag=0 multi=7.0000 len=3905_6	k127_165018 flag=0 multi=7.0000 len=3905	K09882	cobS; cobaltochelatase CobS [EC:6.6.1.2]	PF07728.14	AAA domain (dynein-related subfamily)	ERR2206791	Metabolism of cofactors and vitamins	Porphyrin and chlorophyll metabolism	water
k127_542262 flag=1 multi=7.0000 len=4006_1	k127_542262 flag=1 multi=7.0000 len=4006	K00558	"DNMT1, dcm; DNA (cytosine-5)-methyltransferase 1 [EC:2.1.1.37]"	PF00145.17	C-5 cytosine-specific DNA methylase	ERR2206791	Amino acid metabolism	Cysteine and methionine metabolism	water
k127_252696 flag=1 multi=5.0000 len=3645_3	k127_252696 flag=1 multi=5.0000 len=3645	K00558	"DNMT1, dcm; DNA (cytosine-5)-methyltransferase 1 [EC:2.1.1.37]"	PF00145.17	C-5 cytosine-specific DNA methylase	ERR2206791	Amino acid metabolism	Cysteine and methionine metabolism	water
k127_83022 flag=1 multi=8.7648 len=3800_3	k127_83022 flag=1 multi=8.7648 len=3800	K01737	"queD, ptpS, PTS; 6-pyruvoyltetrahydropterin/6-carboxytetrahydropterin synthase [EC:4.2.3.12 4.1.2.50]"	PF01242.19	6-pyruvoyl tetrahydropterin synthase	ERR2206791	Metabolism of cofactors and vitamins	Folate biosynthesis	water
k127_83022 flag=1 multi=8.7648 len=3800_4	k127_83022 flag=1 multi=8.7648 len=3800	K10026	queE; 7-carboxy-7-deazaguanine synthase [EC:4.3.99.3]			ERR2206791	Metabolism of cofactors and vitamins	Folate biosynthesis	water
k127_83022 flag=1 multi=8.7648 len=3800_6	k127_83022 flag=1 multi=8.7648 len=3800	K06920	queC; 7-cyano-7-deazaguanine synthase [EC:6.3.4.20]	PF06508.13	Queuosine biosynthesis protein QueC	ERR2206791	Metabolism of cofactors and vitamins	Folate biosynthesis	water
k127_83022 flag=1 multi=8.7648 len=3800_7	k127_83022 flag=1 multi=8.7648 len=3800	K01495	"GCH1, folE; GTP cyclohydrolase IA [EC:3.5.4.16]"	PF01227.22	GTP cyclohydrolase I	ERR2206791	Metabolism of cofactors and vitamins	Folate biosynthesis	water
k127_295940 flag=1 multi=20.0000 len=79537_51	k127_295940 flag=1 multi=20.0000 len=79537	K09007	folE2; GTP cyclohydrolase IB [EC:3.5.4.16]	PF02649.14	Type I GTP cyclohydrolase folE2	ERR2206791	Metabolism of cofactors and vitamins	Folate biosynthesis	water
k127_295940 flag=1 multi=20.0000 len=79537_59	k127_295940 flag=1 multi=20.0000 len=79537	K21029	moeB; molybdopterin-synthase adenylyltransferase [EC:2.7.7.80]	PF00899.21	ThiF family	ERR2206791	Metabolism of cofactors and vitamins	Folate biosynthesis	water
k127_295940 flag=1 multi=20.0000 len=79537_62	k127_295940 flag=1 multi=20.0000 len=79537	K21029	moeB; molybdopterin-synthase adenylyltransferase [EC:2.7.7.80]	PF00899.21	ThiF family	ERR2206791	Metabolism of cofactors and vitamins	Folate biosynthesis	water
k127_295940 flag=1 multi=20.0000 len=79537_82	k127_295940 flag=1 multi=20.0000 len=79537	K01737	"queD, ptpS, PTS; 6-pyruvoyltetrahydropterin/6-carboxytetrahydropterin synthase [EC:4.2.3.12 4.1.2.50]"	PF01242.19	6-pyruvoyl tetrahydropterin synthase	ERR2206791	Metabolism of cofactors and vitamins	Folate biosynthesis	water
k127_32280 flag=1 multi=8.3881 len=8276_3	k127_32280 flag=1 multi=8.3881 len=8276	K00472	P4HA; prolyl 4-hydroxylase [EC:1.14.11.2]			ERR2206791	Amino acid metabolism	Arginine and proline metabolism	water
k127_520913 flag=0 multi=13.1326 len=3393_4	k127_520913 flag=0 multi=13.1326 len=3393	K00558	"DNMT1, dcm; DNA (cytosine-5)-methyltransferase 1 [EC:2.1.1.37]"	PF00145.17	C-5 cytosine-specific DNA methylase	ERR2206791	Amino acid metabolism	Cysteine and methionine metabolism	water
k127_143211 flag=1 multi=7.0000 len=7762_1	k127_143211 flag=1 multi=7.0000 len=7762	K06920	queC; 7-cyano-7-deazaguanine synthase [EC:6.3.4.20]			ERR2206791	Metabolism of cofactors and vitamins	Folate biosynthesis	water
k127_143211 flag=1 multi=7.0000 len=7762_3	k127_143211 flag=1 multi=7.0000 len=7762	K10026	queE; 7-carboxy-7-deazaguanine synthase [EC:4.3.99.3]			ERR2206791	Metabolism of cofactors and vitamins	Folate biosynthesis	water
k127_143211 flag=1 multi=7.0000 len=7762_4	k127_143211 flag=1 multi=7.0000 len=7762	K01737	"queD, ptpS, PTS; 6-pyruvoyltetrahydropterin/6-carboxytetrahydropterin synthase [EC:4.2.3.12 4.1.2.50]"	PF01242.19	6-pyruvoyl tetrahydropterin synthase	ERR2206791	Metabolism of cofactors and vitamins	Folate biosynthesis	water
k127_246258 flag=0 multi=36.2941 len=5941_3	k127_246258 flag=0 multi=36.2941 len=5941	K14266	"prnA, rebH, ktzQ; tryptophan 7-halogenase [EC:1.14.19.9]"	PF04820.14	Tryptophan halogenase	ERR2206791	Biosynthesis of other secondary metabolites	Staurosporine biosynthesis	water
k127_224177 flag=0 multi=7.9911 len=7961_5	k127_224177 flag=0 multi=7.9911 len=7961	K01790	"rfbC, rmlC; dTDP-4-dehydrorhamnose 3,5-epimerase [EC:5.1.3.13]"	PF00908.17	"dTDP-4-dehydrorhamnose 3,5-epimerase"	ERR2206791	NA	NA	water
k127_500042 flag=1 multi=20.0000 len=33214_44	k127_500042 flag=1 multi=20.0000 len=33214	K00012	"UGDH, ugd; UDPglucose 6-dehydrogenase [EC:1.1.1.22]"	PF00984.19	"UDP-glucose/GDP-mannose dehydrogenase family, central domain"	ERR2206791	Carbohydrate metabolism	NA	water
k127_500042 flag=1 multi=20.0000 len=33214_48	k127_500042 flag=1 multi=20.0000 len=33214	K06920	queC; 7-cyano-7-deazaguanine synthase [EC:6.3.4.20]	PF06508.13	Queuosine biosynthesis protein QueC	ERR2206791	Carbohydrate metabolism	NA	water
k127_500042 flag=1 multi=20.0000 len=33214_57	k127_500042 flag=1 multi=20.0000 len=33214	K01046	"lip, TGL2; triacylglycerol lipase [EC:3.1.1.3]"			ERR2206791	Carbohydrate metabolism	NA	water
k127_440067 flag=1 multi=7.0000 len=4230_2	k127_440067 flag=1 multi=7.0000 len=4230	K00390	cysH; phosphoadenosine phosphosulfate reductase [EC:1.8.4.8 1.8.4.10]	PF01507.19	Phosphoadenosine phosphosulfate reductase family	ERR2206791	Energy metabolism	Sulfur metabolism	water
k127_226575 flag=0 multi=4.9850 len=3328_1	k127_226575 flag=0 multi=4.9850 len=3328	K01790	"rfbC, rmlC; dTDP-4-dehydrorhamnose 3,5-epimerase [EC:5.1.3.13]"	PF00908.17	"dTDP-4-dehydrorhamnose 3,5-epimerase"	ERR2206791	NA	NA	water
k127_324909 flag=0 multi=8.8252 len=3114_3	k127_324909 flag=0 multi=8.8252 len=3114	K09882	cobS; cobaltochelatase CobS [EC:6.6.1.2]	PF07728.14	AAA domain (dynein-related subfamily)	ERR2206791	Metabolism of cofactors and vitamins	Porphyrin and chlorophyll metabolism	water
k127_327108 flag=1 multi=4.0000 len=3336_2	k127_327108 flag=1 multi=4.0000 len=3336	K00737	"MGAT3; beta-1,4-mannosyl-glycoprotein beta-1,4-N-acetylglucosaminyltransferase [EC:2.4.1.144]"	PF04724.13	Glycosyltransferase family 17	ERR2206791	Glycan biosynthesis and metabolism	N-Glycan biosynthesis	water
k127_409103 flag=1 multi=8.0000 len=4395_1	k127_409103 flag=1 multi=8.0000 len=4395	K01933	purM; phosphoribosylformylglycinamidine cyclo-ligase [EC:6.3.3.1]	PF02769.22	"AIR synthase related protein, C-terminal domain"	ERR2206791	Nucleotide metabolism	Purine metabolism	water
k127_494038 flag=0 multi=33.8804 len=8955_17	k127_494038 flag=0 multi=33.8804 len=8955	K09458	"fabF, OXSM, CEM1; 3-oxoacyl-[acyl-carrier-protein] synthase II [EC:2.3.1.179]"			ERR2206791	NA	NA	water
k127_325563 flag=0 multi=14.9235 len=3787_4	k127_325563 flag=0 multi=14.9235 len=3787	K14266	"prnA, rebH, ktzQ; tryptophan 7-halogenase [EC:1.14.19.9]"	PF04820.14	Tryptophan halogenase	ERR2206791	Biosynthesis of other secondary metabolites	Staurosporine biosynthesis	water
k127_40897 flag=0 multi=6.9798 len=3098_3	k127_40897 flag=0 multi=6.9798 len=3098	K01784	"galE, GALE; UDP-glucose 4-epimerase [EC:5.1.3.2]"	PF01370.21	NAD dependent epimerase/dehydratase family	ERR2206791	Carbohydrate metabolism	NA	water
k127_427939 flag=1 multi=6.0000 len=3900_7	k127_427939 flag=1 multi=6.0000 len=3900	K01923	purC; phosphoribosylaminoimidazole-succinocarboxamide synthase [EC:6.3.2.6]	PF01259.18	SAICAR synthetase	ERR2206791	Nucleotide metabolism	Purine metabolism	water
k127_250949 flag=1 multi=7.0000 len=5178_6	k127_250949 flag=1 multi=7.0000 len=5178	K00390	cysH; phosphoadenosine phosphosulfate reductase [EC:1.8.4.8 1.8.4.10]			ERR2206791	Energy metabolism	Sulfur metabolism	water
k127_56866 flag=0 multi=16.9460 len=6051_8	k127_56866 flag=0 multi=16.9460 len=6051	K00558	"DNMT1, dcm; DNA (cytosine-5)-methyltransferase 1 [EC:2.1.1.37]"	PF00145.17	C-5 cytosine-specific DNA methylase	ERR2206791	Amino acid metabolism	Cysteine and methionine metabolism	water
k127_225449 flag=1 multi=5.7836 len=5257_5	k127_225449 flag=1 multi=5.7836 len=5257	K17398	DNMT3A; DNA (cytosine-5)-methyltransferase 3A [EC:2.1.1.37]	PF00145.17	C-5 cytosine-specific DNA methylase	ERR2206791	Amino acid metabolism	Cysteine and methionine metabolism	water
k127_199068 flag=1 multi=6.0000 len=9387_4	k127_199068 flag=1 multi=6.0000 len=9387	K00390	cysH; phosphoadenosine phosphosulfate reductase [EC:1.8.4.8 1.8.4.10]	PF01507.19	Phosphoadenosine phosphosulfate reductase family	ERR2206791	Energy metabolism	Sulfur metabolism	water
k127_71906 flag=0 multi=20.0000 len=7742_11	k127_71906 flag=0 multi=20.0000 len=7742	K00134	"GAPDH, gapA; glyceraldehyde 3-phosphate dehydrogenase [EC:1.2.1.12]"	PF02800.20	"Glyceraldehyde 3-phosphate dehydrogenase, C-terminal domain"	ERR2206791	NA	NA	water
k127_187216 flag=0 multi=9.8116 len=3396_7	k127_187216 flag=0 multi=9.8116 len=3396	K01495	"GCH1, folE; GTP cyclohydrolase IA [EC:3.5.4.16]"	PF01227.22	GTP cyclohydrolase I	ERR2206791	Metabolism of cofactors and vitamins	Folate biosynthesis	water
k127_417807 flag=0 multi=7.8415 len=9012_17	k127_417807 flag=0 multi=7.8415 len=9012	K22316	rhnA-cobC; ribonuclease H / adenosylcobalamin/alpha-ribazole phosphatase [EC:3.1.26.4 3.1.3.73]			ERR2206791	Metabolism of cofactors and vitamins	Porphyrin and chlorophyll metabolism	water
k127_453621 flag=0 multi=13.0000 len=5087_9	k127_453621 flag=0 multi=13.0000 len=5087	K00390	cysH; phosphoadenosine phosphosulfate reductase [EC:1.8.4.8 1.8.4.10]	PF01507.19	Phosphoadenosine phosphosulfate reductase family	ERR2206791	Energy metabolism	Sulfur metabolism	water
k127_347089 flag=1 multi=8.0000 len=6123_6	k127_347089 flag=1 multi=8.0000 len=6123	K00558	"DNMT1, dcm; DNA (cytosine-5)-methyltransferase 1 [EC:2.1.1.37]"	PF00145.17	C-5 cytosine-specific DNA methylase	ERR2206791	Amino acid metabolism	Cysteine and methionine metabolism	water
k127_66581 flag=1 multi=6.0000 len=4272_3	k127_66581 flag=1 multi=6.0000 len=4272	K02078	acpP; acyl carrier protein			ERR2206791	Biosynthesis of other secondary metabolites	Biosynthesis of secondary metabolites - other antibiotics	water
k127_60152 flag=1 multi=13.0000 len=40296_7	k127_60152 flag=1 multi=13.0000 len=40296	K01495	"GCH1, folE; GTP cyclohydrolase IA [EC:3.5.4.16]"	PF01227.22	GTP cyclohydrolase I	ERR2206791	Metabolism of cofactors and vitamins	Folate biosynthesis	water
k127_60152 flag=1 multi=13.0000 len=40296_8	k127_60152 flag=1 multi=13.0000 len=40296	K10026	queE; 7-carboxy-7-deazaguanine synthase [EC:4.3.99.3]			ERR2206791	Metabolism of cofactors and vitamins	Folate biosynthesis	water
k127_60152 flag=1 multi=13.0000 len=40296_9	k127_60152 flag=1 multi=13.0000 len=40296	K01737	"queD, ptpS, PTS; 6-pyruvoyltetrahydropterin/6-carboxytetrahydropterin synthase [EC:4.2.3.12 4.1.2.50]"	PF01242.19	6-pyruvoyl tetrahydropterin synthase	ERR2206791	Metabolism of cofactors and vitamins	Folate biosynthesis	water
k127_271798 flag=0 multi=98.6931 len=3320_5	k127_271798 flag=0 multi=98.6931 len=3320	K17398	DNMT3A; DNA (cytosine-5)-methyltransferase 3A [EC:2.1.1.37]	PF00145.17	C-5 cytosine-specific DNA methylase	ERR2206791	Amino acid metabolism	Cysteine and methionine metabolism	water
k127_100092 flag=1 multi=5.0000 len=6013_2	k127_100092 flag=1 multi=5.0000 len=6013	K01710	"E4.2.1.46, rfbB, rffG; dTDP-glucose 4,6-dehydratase [EC:4.2.1.46]"	PF16363.5	"GDP-mannose 4,6 dehydratase"	ERR2206791	NA	NA	water
k127_394753 flag=0 multi=35.7766 len=4716_12	k127_394753 flag=0 multi=35.7766 len=4716	K00390	cysH; phosphoadenosine phosphosulfate reductase [EC:1.8.4.8 1.8.4.10]	PF01507.19	Phosphoadenosine phosphosulfate reductase family	ERR2206791	Energy metabolism	Sulfur metabolism	water
k127_334289 flag=1 multi=21.0142 len=4713_3	k127_334289 flag=1 multi=21.0142 len=4713	K14266	"prnA, rebH, ktzQ; tryptophan 7-halogenase [EC:1.14.19.9]"	PF04820.14	Tryptophan halogenase	ERR2206791	Biosynthesis of other secondary metabolites	Staurosporine biosynthesis	water
k127_8012 flag=0 multi=12.9817 len=8002_4	k127_8012 flag=0 multi=12.9817 len=8002	K03462	NAMPT; nicotinamide phosphoribosyltransferase [EC:2.4.2.12]	PF04095.16	Nicotinate phosphoribosyltransferase (NAPRTase) family	ERR2206791	Metabolism of cofactors and vitamins	Nicotinate and nicotinamide metabolism	water
k127_8012 flag=0 multi=12.9817 len=8002_7	k127_8012 flag=0 multi=12.9817 len=8002	K13522	"K13522, nadM; bifunctional NMN adenylyltransferase/nudix hydrolase [EC:2.7.7.1 3.6.1.-]"			ERR2206791	Metabolism of cofactors and vitamins	Nicotinate and nicotinamide metabolism	water
k127_8012 flag=0 multi=12.9817 len=8002_8	k127_8012 flag=0 multi=12.9817 len=8002	K06167	"phnP; phosphoribosyl 1,2-cyclic phosphate phosphodiesterase [EC:3.1.4.55]"			ERR2206791	Metabolism of cofactors and vitamins	Nicotinate and nicotinamide metabolism	water
k127_370101 flag=0 multi=10.9443 len=5869_1	k127_370101 flag=0 multi=10.9443 len=5869	K00558	"DNMT1, dcm; DNA (cytosine-5)-methyltransferase 1 [EC:2.1.1.37]"	PF00145.17	C-5 cytosine-specific DNA methylase	ERR2206791	Amino acid metabolism	Cysteine and methionine metabolism	water
k127_124037 flag=0 multi=14.5994 len=4426_4	k127_124037 flag=0 multi=14.5994 len=4426	K00472	P4HA; prolyl 4-hydroxylase [EC:1.14.11.2]	PF13640.6	2OG-Fe(II) oxygenase superfamily	ERR2206791	Amino acid metabolism	Arginine and proline metabolism	water
k127_193356 flag=0 multi=9.0653 len=3621_4	k127_193356 flag=0 multi=9.0653 len=3621	K03272	"gmhC, hldE, waaE, rfaE; D-beta-D-heptose 7-phosphate kinase / D-beta-D-heptose 1-phosphate adenosyltransferase [EC:2.7.1.167 2.7.7.70]"	PF00294.24	pfkB family carbohydrate kinase	ERR2206791	Glycan biosynthesis and metabolism	Lipopolysaccharide biosynthesis	water
k127_535544 flag=0 multi=8.9879 len=6713_3	k127_535544 flag=0 multi=8.9879 len=6713	K17398	DNMT3A; DNA (cytosine-5)-methyltransferase 3A [EC:2.1.1.37]	PF00145.17	C-5 cytosine-specific DNA methylase	ERR2206791	Amino acid metabolism	Cysteine and methionine metabolism	water
k127_171264 flag=1 multi=6.0000 len=4258_7	k127_171264 flag=1 multi=6.0000 len=4258	K10026	queE; 7-carboxy-7-deazaguanine synthase [EC:4.3.99.3]	PF13353.6	4Fe-4S single cluster domain	ERR2206791	Metabolism of cofactors and vitamins	Folate biosynthesis	water
k127_475807 flag=1 multi=6.0000 len=5834_2	k127_475807 flag=1 multi=6.0000 len=5834	K01495	"GCH1, folE; GTP cyclohydrolase IA [EC:3.5.4.16]"	PF01227.22	GTP cyclohydrolase I	ERR2206791	Metabolism of cofactors and vitamins	Folate biosynthesis	water
k127_475807 flag=1 multi=6.0000 len=5834_3	k127_475807 flag=1 multi=6.0000 len=5834	K10026	queE; 7-carboxy-7-deazaguanine synthase [EC:4.3.99.3]			ERR2206791	Metabolism of cofactors and vitamins	Folate biosynthesis	water
k127_475807 flag=1 multi=6.0000 len=5834_4	k127_475807 flag=1 multi=6.0000 len=5834	K01737	"queD, ptpS, PTS; 6-pyruvoyltetrahydropterin/6-carboxytetrahydropterin synthase [EC:4.2.3.12 4.1.2.50]"	PF01242.19	6-pyruvoyl tetrahydropterin synthase	ERR2206791	Metabolism of cofactors and vitamins	Folate biosynthesis	water
k127_475807 flag=1 multi=6.0000 len=5834_5	k127_475807 flag=1 multi=6.0000 len=5834	K06920	queC; 7-cyano-7-deazaguanine synthase [EC:6.3.4.20]	PF06508.13	Queuosine biosynthesis protein QueC	ERR2206791	Metabolism of cofactors and vitamins	Folate biosynthesis	water
k127_250919 flag=1 multi=8.0000 len=3609_4	k127_250919 flag=1 multi=8.0000 len=3609	K01939	"purA, ADSS; adenylosuccinate synthase [EC:6.3.4.4]"	PF00709.21	Adenylosuccinate synthetase	ERR2206791	NA	NA	water
k127_495098 flag=1 multi=3.9868 len=3318_5	k127_495098 flag=1 multi=3.9868 len=3318	K14266	"prnA, rebH, ktzQ; tryptophan 7-halogenase [EC:1.14.19.9]"	PF04820.14	Tryptophan halogenase	ERR2206791	Biosynthesis of other secondary metabolites	Staurosporine biosynthesis	water
k127_232711 flag=1 multi=16.0806 len=4570_3	k127_232711 flag=1 multi=16.0806 len=4570	K00390	cysH; phosphoadenosine phosphosulfate reductase [EC:1.8.4.8 1.8.4.10]	PF01507.19	Phosphoadenosine phosphosulfate reductase family	ERR2206791	Energy metabolism	Sulfur metabolism	water
k127_145206 flag=1 multi=6.0000 len=3121_3	k127_145206 flag=1 multi=6.0000 len=3121	K00558	"DNMT1, dcm; DNA (cytosine-5)-methyltransferase 1 [EC:2.1.1.37]"	PF00145.17	C-5 cytosine-specific DNA methylase	ERR2206791	Amino acid metabolism	Cysteine and methionine metabolism	water
k127_202036 flag=0 multi=11.6082 len=7038_8	k127_202036 flag=0 multi=11.6082 len=7038	K08281	pncA; nicotinamidase/pyrazinamidase [EC:3.5.1.19 3.5.1.-]			ERR2206791	Metabolism of cofactors and vitamins	Nicotinate and nicotinamide metabolism	water
k127_155102 flag=1 multi=8.0000 len=9467_8	k127_155102 flag=1 multi=8.0000 len=9467	K00558	"DNMT1, dcm; DNA (cytosine-5)-methyltransferase 1 [EC:2.1.1.37]"	PF00145.17	C-5 cytosine-specific DNA methylase	ERR2206792	Amino acid metabolism	Cysteine and methionine metabolism	water
k127_32631 flag=1 multi=6.0000 len=7891_6	k127_32631 flag=1 multi=6.0000 len=7891	K01737	"queD, ptpS, PTS; 6-pyruvoyltetrahydropterin/6-carboxytetrahydropterin synthase [EC:4.2.3.12 4.1.2.50]"	PF01242.19	6-pyruvoyl tetrahydropterin synthase	ERR2206792	Metabolism of cofactors and vitamins	Folate biosynthesis	water
k127_79041 flag=1 multi=7.0000 len=3527_8	k127_79041 flag=1 multi=7.0000 len=3527	K02841	"waaC, rfaC; heptosyltransferase I [EC:2.4.-.-]"			ERR2206792	Glycan biosynthesis and metabolism	Lipopolysaccharide biosynthesis	water
k127_68297 flag=1 multi=5.0000 len=6203_4	k127_68297 flag=1 multi=5.0000 len=6203	K04034	bchE; anaerobic magnesium-protoporphyrin IX monomethyl ester cyclase [EC:1.21.98.3]			ERR2206792	Metabolism of cofactors and vitamins	Porphyrin and chlorophyll metabolism	water
k127_224814 flag=0 multi=9.7206 len=3087_1	k127_224814 flag=0 multi=9.7206 len=3087	K00558	"DNMT1, dcm; DNA (cytosine-5)-methyltransferase 1 [EC:2.1.1.37]"	PF00145.17	C-5 cytosine-specific DNA methylase	ERR2206792	Amino acid metabolism	Cysteine and methionine metabolism	water
k127_121572 flag=1 multi=5.0000 len=3785_1	k127_121572 flag=1 multi=5.0000 len=3785	K00012	"UGDH, ugd; UDPglucose 6-dehydrogenase [EC:1.1.1.22]"	PF03721.14	"UDP-glucose/GDP-mannose dehydrogenase family, NAD binding domain"	ERR2206792	Carbohydrate metabolism	NA	water
k127_121572 flag=1 multi=5.0000 len=3785_5	k127_121572 flag=1 multi=5.0000 len=3785	K06920	queC; 7-cyano-7-deazaguanine synthase [EC:6.3.4.20]	PF06508.13	Queuosine biosynthesis protein QueC	ERR2206792	Carbohydrate metabolism	NA	water
k127_154245 flag=1 multi=7.0000 len=5196_5	k127_154245 flag=1 multi=7.0000 len=5196	K08281	pncA; nicotinamidase/pyrazinamidase [EC:3.5.1.19 3.5.1.-]			ERR2206792	Metabolism of cofactors and vitamins	Nicotinate and nicotinamide metabolism	water
k127_224732 flag=0 multi=7.9919 len=8757_10	k127_224732 flag=0 multi=7.9919 len=8757	K03273	"gmhB; D-glycero-D-manno-heptose 1,7-bisphosphate phosphatase [EC:3.1.3.82 3.1.3.83]"			ERR2206792	Glycan biosynthesis and metabolism	Lipopolysaccharide biosynthesis	water
k127_197019 flag=0 multi=24.2370 len=23728_fragment_1_16	k127_197019 flag=0 multi=24.2370 len=23728_fragment_1	K04042	glmU; bifunctional UDP-N-acetylglucosamine pyrophosphorylase / Glucosamine-1-phosphate N-acetyltransferase [EC:2.7.7.23 2.3.1.157]	PF12804.7	MobA-like NTP transferase domain	ERR2206792	Carbohydrate metabolism	Amino sugar and nucleotide sugar metabolism	water
k127_207479 flag=1 multi=7.0000 len=7894_4	k127_207479 flag=1 multi=7.0000 len=7894	K01916	nadE; NAD+ synthase [EC:6.3.1.5]	PF02540.17	NAD synthase	ERR2206792	Metabolism of cofactors and vitamins	Nicotinate and nicotinamide metabolism	water
k127_214276 flag=1 multi=7.0000 len=5035_6	k127_214276 flag=1 multi=7.0000 len=5035	K08281	pncA; nicotinamidase/pyrazinamidase [EC:3.5.1.19 3.5.1.-]			ERR2206792	Metabolism of cofactors and vitamins	Nicotinate and nicotinamide metabolism	water
k127_214276 flag=1 multi=7.0000 len=5035_7	k127_214276 flag=1 multi=7.0000 len=5035	K01916	nadE; NAD+ synthase [EC:6.3.1.5]	PF02540.17	NAD synthase	ERR2206792	Metabolism of cofactors and vitamins	Nicotinate and nicotinamide metabolism	water
k127_158467 flag=1 multi=4.0000 len=3004_3	k127_158467 flag=1 multi=4.0000 len=3004	K06167	"phnP; phosphoribosyl 1,2-cyclic phosphate phosphodiesterase [EC:3.1.4.55]"	PF12706.7	Beta-lactamase superfamily domain	ERR2206792	Metabolism of other amino acids	Phosphonate and phosphinate metabolism	water
k127_280973 flag=1 multi=8.0000 len=9681_8	k127_280973 flag=1 multi=8.0000 len=9681	K01939	"purA, ADSS; adenylosuccinate synthase [EC:6.3.4.4]"	PF00709.21	Adenylosuccinate synthetase	ERR2206792	NA	NA	water
k127_264505 flag=0 multi=76.9635 len=41743_47	k127_264505 flag=0 multi=76.9635 len=41743	K00820	"glmS, GFPT; glutamine---fructose-6-phosphate transaminase (isomerizing) [EC:2.6.1.16]"	PF13522.6	Glutamine amidotransferase domain	ERR2206792	NA	NA	water
k127_272058 flag=1 multi=9.0000 len=54446_22	k127_272058 flag=1 multi=9.0000 len=54446	K06167	"phnP; phosphoribosyl 1,2-cyclic phosphate phosphodiesterase [EC:3.1.4.55]"	PF12706.7	Beta-lactamase superfamily domain	ERR2206792	Metabolism of other amino acids	Phosphonate and phosphinate metabolism	water
k127_171867 flag=1 multi=5.0000 len=4416_1	k127_171867 flag=1 multi=5.0000 len=4416	K03273	"gmhB; D-glycero-D-manno-heptose 1,7-bisphosphate phosphatase [EC:3.1.3.82 3.1.3.83]"	PF13671.6	AAA domain	ERR2206792	Glycan biosynthesis and metabolism	Lipopolysaccharide biosynthesis	water
k127_33376 flag=0 multi=12.7217 len=108029_fragment_1_37	k127_33376 flag=0 multi=12.7217 len=108029_fragment_1	K00750	"GYG1, GYG2; glycogenin [EC:2.4.1.186]"			ERR2206792	Carbohydrate metabolism	Starch and sucrose metabolism	water
k127_33376 flag=0 multi=12.7217 len=108029_fragment_1_59	k127_33376 flag=0 multi=12.7217 len=108029_fragment_1	K04487	"iscS, NFS1; cysteine desulfurase [EC:2.8.1.7]"	PF00266.19	Aminotransferase class-V	ERR2206792	Carbohydrate metabolism	Starch and sucrose metabolism	water
k127_33376 flag=0 multi=12.7217 len=108029_fragment_1_72	k127_33376 flag=0 multi=12.7217 len=108029_fragment_1	K01259	pip; proline iminopeptidase [EC:3.4.11.5]	PF00561.20	alpha/beta hydrolase fold	ERR2206792	Carbohydrate metabolism	Starch and sucrose metabolism	water
k127_276244 flag=1 multi=5.0000 len=3227_4	k127_276244 flag=1 multi=5.0000 len=3227	K00390	cysH; phosphoadenosine phosphosulfate reductase [EC:1.8.4.8 1.8.4.10]			ERR2206792	Energy metabolism	Sulfur metabolism	water
k127_15566 flag=0 multi=4.8488 len=3433_2	k127_15566 flag=0 multi=4.8488 len=3433	K02706	psbD; photosystem II P680 reaction center D2 protein [EC:1.10.3.9]	PF00124.19	Photosynthetic reaction centre protein	ERR2206793	Energy metabolism	Photosynthesis	water
k127_15566 flag=0 multi=4.8488 len=3433_7	k127_15566 flag=0 multi=4.8488 len=3433	K02703	psbA; photosystem II P680 reaction center D1 protein [EC:1.10.3.9]	PF00124.19	Photosynthetic reaction centre protein	ERR2206793	Energy metabolism	Photosynthesis	water
k127_41854 flag=1 multi=4.0000 len=3525_5	k127_41854 flag=1 multi=4.0000 len=3525	K01933	purM; phosphoribosylformylglycinamidine cyclo-ligase [EC:6.3.3.1]	PF02769.22	"AIR synthase related protein, C-terminal domain"	ERR2206793	Nucleotide metabolism	Purine metabolism	water
k127_106921 flag=0 multi=7.0000 len=8355_5	k127_106921 flag=0 multi=7.0000 len=8355	K00472	P4HA; prolyl 4-hydroxylase [EC:1.14.11.2]	PF13640.6	2OG-Fe(II) oxygenase superfamily	ERR2206793	Amino acid metabolism	Arginine and proline metabolism	water
k127_110766 flag=0 multi=26.8694 len=33490_8	k127_110766 flag=0 multi=26.8694 len=33490	K21140	mec; [CysO sulfur-carrier protein]-S-L-cysteine hydrolase [EC:3.13.1.6]	PF14464.6	Prokaryotic homologs of the JAB domain	ERR2206793	Folding, sorting and degradation	Sulfur relay system	water
k127_103699 flag=0 multi=13.5576 len=7982_6	k127_103699 flag=0 multi=13.5576 len=7982	K00472	P4HA; prolyl 4-hydroxylase [EC:1.14.11.2]	PF13640.6	2OG-Fe(II) oxygenase superfamily	ERR2206793	Amino acid metabolism	Arginine and proline metabolism	water
k127_11906 flag=0 multi=12.8102 len=3794_1	k127_11906 flag=0 multi=12.8102 len=3794	K01933	purM; phosphoribosylformylglycinamidine cyclo-ligase [EC:6.3.3.1]	PF02769.22	"AIR synthase related protein, C-terminal domain"	ERR2206793	Nucleotide metabolism	Purine metabolism	water
k127_11906 flag=0 multi=12.8102 len=3794_5	k127_11906 flag=0 multi=12.8102 len=3794	K00033	"PGD, gnd, gntZ; 6-phosphogluconate dehydrogenase [EC:1.1.1.44 1.1.1.343]"	PF03446.15	NAD binding domain of 6-phosphogluconate dehydrogenase	ERR2206793	Nucleotide metabolism	Purine metabolism	water
k127_89236 flag=1 multi=6.0000 len=3744_5	k127_89236 flag=1 multi=6.0000 len=3744	K09882	cobS; cobaltochelatase CobS [EC:6.6.1.2]	PF07728.14	AAA domain (dynein-related subfamily)	ERR2206793	Metabolism of cofactors and vitamins	Porphyrin and chlorophyll metabolism	water
k127_39834 flag=0 multi=4.9915 len=4856_14	k127_39834 flag=0 multi=4.9915 len=4856	K14940	cofF; gamma-F420-2:alpha-L-glutamate ligase [EC:6.3.2.32]	PF08443.11	RimK-like ATP-grasp domain	ERR2206793	Energy metabolism	Methane metabolism	water
k127_67302 flag=0 multi=11.9766 len=4818_4	k127_67302 flag=0 multi=11.9766 len=4818	K05383	cpeT; CpeT protein	PF06206.11	CpeT/CpcT family (DUF1001)	ERR2206793	Energy metabolism	Photosynthesis - antenna proteins	water
k127_21697 flag=1 multi=5.0000 len=4211_3	k127_21697 flag=1 multi=5.0000 len=4211	K05383	cpeT; CpeT protein	PF06206.11	CpeT/CpcT family (DUF1001)	ERR2206793	Energy metabolism	Photosynthesis - antenna proteins	water
k127_21697 flag=1 multi=5.0000 len=4211_6	k127_21697 flag=1 multi=5.0000 len=4211	K01933	purM; phosphoribosylformylglycinamidine cyclo-ligase [EC:6.3.3.1]	PF02769.22	"AIR synthase related protein, C-terminal domain"	ERR2206793	Energy metabolism	Photosynthesis - antenna proteins	water
k127_114165 flag=1 multi=7.0000 len=9577_7	k127_114165 flag=1 multi=7.0000 len=9577	K03269	"lpxH; UDP-2,3-diacylglucosamine hydrolase [EC:3.6.1.54]"	PF12850.7	Calcineurin-like phosphoesterase superfamily domain	ERR2206793	Glycan biosynthesis and metabolism	Lipopolysaccharide biosynthesis	water
k127_244068 flag=0 multi=5.9902 len=5216_4	k127_244068 flag=0 multi=5.9902 len=5216	K09882	cobS; cobaltochelatase CobS [EC:6.6.1.2]	PF07728.14	AAA domain (dynein-related subfamily)	ERR2206794	Metabolism of cofactors and vitamins	Porphyrin and chlorophyll metabolism	water
k127_205867 flag=1 multi=5.0000 len=4471_1	k127_205867 flag=1 multi=5.0000 len=4471	K21480	"HO, pbsA1, hmuO; heme oxygenase (biliverdin-producing, ferredoxin) [EC:1.14.15.20]"	PF01126.20	Heme oxygenase	ERR2206794	Metabolism of cofactors and vitamins	Porphyrin and chlorophyll metabolism	water
k127_402204 flag=1 multi=5.7914 len=5224_1	k127_402204 flag=1 multi=5.7914 len=5224	K00012	"UGDH, ugd; UDPglucose 6-dehydrogenase [EC:1.1.1.22]"	PF00984.19	"UDP-glucose/GDP-mannose dehydrogenase family, central domain"	ERR2206794	Carbohydrate metabolism	NA	water
k127_11883 flag=1 multi=6.0000 len=4145_4	k127_11883 flag=1 multi=6.0000 len=4145	K00952	nadM; nicotinamide-nucleotide adenylyltransferase [EC:2.7.7.1]			ERR2206794	Metabolism of cofactors and vitamins	Nicotinate and nicotinamide metabolism	water
k127_186374 flag=1 multi=8.8340 len=6072_5	k127_186374 flag=1 multi=8.8340 len=6072	K02703	psbA; photosystem II P680 reaction center D1 protein [EC:1.10.3.9]	PF00124.19	Photosynthetic reaction centre protein	ERR2206794	Energy metabolism	Photosynthesis	water
k127_285210 flag=1 multi=4.0000 len=3652_6	k127_285210 flag=1 multi=4.0000 len=3652	K17398	DNMT3A; DNA (cytosine-5)-methyltransferase 3A [EC:2.1.1.37]	PF00145.17	C-5 cytosine-specific DNA methylase	ERR2206794	Amino acid metabolism	Cysteine and methionine metabolism	water
k127_275783 flag=1 multi=5.0000 len=3962_7	k127_275783 flag=1 multi=5.0000 len=3962	K09458	"fabF, OXSM, CEM1; 3-oxoacyl-[acyl-carrier-protein] synthase II [EC:2.3.1.179]"	PF00109.26	"Beta-ketoacyl synthase, N-terminal domain"	ERR2206794	NA	NA	water
k127_229315 flag=0 multi=7.9731 len=5324_4	k127_229315 flag=0 multi=7.9731 len=5324	K00033	"PGD, gnd, gntZ; 6-phosphogluconate dehydrogenase [EC:1.1.1.44 1.1.1.343]"	PF03446.15	NAD binding domain of 6-phosphogluconate dehydrogenase	ERR2206794	NA	NA	water
k127_140465 flag=0 multi=31.9930 len=44629_13	k127_140465 flag=0 multi=31.9930 len=44629	K00817	hisC; histidinol-phosphate aminotransferase [EC:2.6.1.9]	PF00155.21	Aminotransferase class I and II	ERR2206794	NA	NA	water
k127_140465 flag=0 multi=31.9930 len=44629_14	k127_140465 flag=0 multi=31.9930 len=44629	K22227	ahbD; heme synthase	PF13186.6	Iron-sulfur cluster-binding domain	ERR2206794	NA	NA	water
k127_8323 flag=1 multi=9.2174 len=9390_9	k127_8323 flag=1 multi=9.2174 len=9390	K02703	psbA; photosystem II P680 reaction center D1 protein [EC:1.10.3.9]	PF00124.19	Photosynthetic reaction centre protein	ERR2206794	Energy metabolism	Photosynthesis	water
k127_612779 flag=1 multi=6.5686 len=7048_15	k127_612779 flag=1 multi=6.5686 len=7048	K23144	K23144; UDP-N-acetylglucosamine diphosphorylase / glucose-1-phosphate thymidylyltransferase / UDP-N-acetylgalactosamine diphosphorylase / glucosamine-1-phosphate N-acetyltransferase / galactosamine-1-phosphate N-acetyltransferase [EC:2.7.7.23 2.7.7.24 2.7.7.83 2.3.1.157 2.3.1.276]	PF18836.1	Beta solenoid repeat from YDCK	ERR2206794	NA	NA	water
k127_234358 flag=0 multi=9.9563 len=4244_6	k127_234358 flag=0 multi=9.9563 len=4244	K01933	purM; phosphoribosylformylglycinamidine cyclo-ligase [EC:6.3.3.1]	PF02769.22	"AIR synthase related protein, C-terminal domain"	ERR2206794	Nucleotide metabolism	Purine metabolism	water
k127_429755 flag=1 multi=6.0000 len=4863_2	k127_429755 flag=1 multi=6.0000 len=4863	K09883	cobT; cobaltochelatase CobT [EC:6.6.1.2]			ERR2206794	Metabolism of cofactors and vitamins	Porphyrin and chlorophyll metabolism	water
k127_429755 flag=1 multi=6.0000 len=4863_3	k127_429755 flag=1 multi=6.0000 len=4863	K09882	cobS; cobaltochelatase CobS [EC:6.6.1.2]	PF07728.14	AAA domain (dynein-related subfamily)	ERR2206794	Metabolism of cofactors and vitamins	Porphyrin and chlorophyll metabolism	water
k127_424006 flag=0 multi=4.9922 len=5248_1	k127_424006 flag=0 multi=4.9922 len=5248	K02703	psbA; photosystem II P680 reaction center D1 protein [EC:1.10.3.9]			ERR2206794	Energy metabolism	Photosynthesis	water
k127_362473 flag=1 multi=3.0000 len=3637_4	k127_362473 flag=1 multi=3.0000 len=3637	K00764	"purF, PPAT; amidophosphoribosyltransferase [EC:2.4.2.14]"	PF13522.6	Glutamine amidotransferase domain	ERR2206794	NA	NA	water
k127_154200 flag=1 multi=7.0000 len=4242_1	k127_154200 flag=1 multi=7.0000 len=4242	K00558	"DNMT1, dcm; DNA (cytosine-5)-methyltransferase 1 [EC:2.1.1.37]"	PF00145.17	C-5 cytosine-specific DNA methylase	ERR2206794	Amino acid metabolism	Cysteine and methionine metabolism	water
k127_159435 flag=0 multi=22.8709 len=3536_4	k127_159435 flag=0 multi=22.8709 len=3536	K01711	"gmd, GMDS; GDPmannose 4,6-dehydratase [EC:4.2.1.47]"	PF16363.5	"GDP-mannose 4,6 dehydratase"	ERR2206794	Carbohydrate metabolism	NA	water
k127_4512 flag=1 multi=6.0000 len=3617_7	k127_4512 flag=1 multi=6.0000 len=3617	K11175	purN; phosphoribosylglycinamide formyltransferase 1 [EC:2.1.2.2]	PF00551.19	Formyl transferase	ERR2206794	NA	NA	water
k127_37883 flag=0 multi=16.9972 len=56496_12	k127_37883 flag=0 multi=16.9972 len=56496	K09882	cobS; cobaltochelatase CobS [EC:6.6.1.2]	PF07728.14	AAA domain (dynein-related subfamily)	ERR2206794	Metabolism of cofactors and vitamins	Porphyrin and chlorophyll metabolism	water
k127_37883 flag=0 multi=16.9972 len=56496_13	k127_37883 flag=0 multi=16.9972 len=56496	K09883	cobT; cobaltochelatase CobT [EC:6.6.1.2]	PF11775.8	Cobalamin biosynthesis protein CobT VWA domain	ERR2206794	Metabolism of cofactors and vitamins	Porphyrin and chlorophyll metabolism	water
k127_108928 flag=1 multi=4.0000 len=3848_1	k127_108928 flag=1 multi=4.0000 len=3848	K09882	cobS; cobaltochelatase CobS [EC:6.6.1.2]	PF07728.14	AAA domain (dynein-related subfamily)	ERR2206794	Metabolism of cofactors and vitamins	Porphyrin and chlorophyll metabolism	water
k127_314303 flag=0 multi=4.9893 len=3852_1	k127_314303 flag=0 multi=4.9893 len=3852	K03272	"gmhC, hldE, waaE, rfaE; D-beta-D-heptose 7-phosphate kinase / D-beta-D-heptose 1-phosphate adenosyltransferase [EC:2.7.1.167 2.7.7.70]"	PF00294.24	pfkB family carbohydrate kinase	ERR2206794	Glycan biosynthesis and metabolism	Lipopolysaccharide biosynthesis	water
k127_276175 flag=0 multi=4.9361 len=7452_3	k127_276175 flag=0 multi=4.9361 len=7452	K09882	cobS; cobaltochelatase CobS [EC:6.6.1.2]	PF07728.14	AAA domain (dynein-related subfamily)	ERR2206794	Metabolism of cofactors and vitamins	Porphyrin and chlorophyll metabolism	water
k127_17881 flag=0 multi=4.9894 len=3907_2	k127_17881 flag=0 multi=4.9894 len=3907	K00558	"DNMT1, dcm; DNA (cytosine-5)-methyltransferase 1 [EC:2.1.1.37]"	PF00145.17	C-5 cytosine-specific DNA methylase	ERR2206794	Amino acid metabolism	Cysteine and methionine metabolism	water
k127_336815 flag=0 multi=24.8809 len=4157_2	k127_336815 flag=0 multi=24.8809 len=4157	K01854	glf; UDP-galactopyranose mutase [EC:5.4.99.9]	PF03275.13	UDP-galactopyranose mutase	ERR2206794	Carbohydrate metabolism	NA	water
k127_36279 flag=0 multi=18.9658 len=5394_16	k127_36279 flag=0 multi=18.9658 len=5394	K14940	cofF; gamma-F420-2:alpha-L-glutamate ligase [EC:6.3.2.32]	PF08443.11	RimK-like ATP-grasp domain	ERR2206794	Energy metabolism	Methane metabolism	water
k127_537484 flag=0 multi=8.1477 len=3079_1	k127_537484 flag=0 multi=8.1477 len=3079	K02706	psbD; photosystem II P680 reaction center D2 protein [EC:1.10.3.9]	PF00124.19	Photosynthetic reaction centre protein	ERR2206794	Energy metabolism	Photosynthesis	water
k127_537484 flag=0 multi=8.1477 len=3079_3	k127_537484 flag=0 multi=8.1477 len=3079	K02703	psbA; photosystem II P680 reaction center D1 protein [EC:1.10.3.9]	PF00124.19	Photosynthetic reaction centre protein	ERR2206794	Energy metabolism	Photosynthesis	water
k127_454822 flag=0 multi=19.5788 len=5481_2	k127_454822 flag=0 multi=19.5788 len=5481	K03272	"gmhC, hldE, waaE, rfaE; D-beta-D-heptose 7-phosphate kinase / D-beta-D-heptose 1-phosphate adenosyltransferase [EC:2.7.1.167 2.7.7.70]"	PF00294.24	pfkB family carbohydrate kinase	ERR2206794	Glycan biosynthesis and metabolism	Lipopolysaccharide biosynthesis	water
k127_454822 flag=0 multi=19.5788 len=5481_3	k127_454822 flag=0 multi=19.5788 len=5481	K03274	"gmhD, rfaD; ADP-L-glycero-D-manno-heptose 6-epimerase [EC:5.1.3.20]"	PF01370.21	NAD dependent epimerase/dehydratase family	ERR2206794	Glycan biosynthesis and metabolism	Lipopolysaccharide biosynthesis	water
k127_262654 flag=0 multi=11.9496 len=4490_4	k127_262654 flag=0 multi=11.9496 len=4490	K09882	cobS; cobaltochelatase CobS [EC:6.6.1.2]	PF07728.14	AAA domain (dynein-related subfamily)	ERR2206794	Metabolism of cofactors and vitamins	Porphyrin and chlorophyll metabolism	water
k127_611582 flag=1 multi=9.0000 len=65574_7	k127_611582 flag=1 multi=9.0000 len=65574	K13010	"per, rfbE; perosamine synthetase [EC:2.6.1.102]"	PF01041.17	DegT/DnrJ/EryC1/StrS aminotransferase family	ERR2206794	Carbohydrate metabolism	Amino sugar and nucleotide sugar metabolism	water
k127_611582 flag=1 multi=9.0000 len=65574_66	k127_611582 flag=1 multi=9.0000 len=65574	K00558	"DNMT1, dcm; DNA (cytosine-5)-methyltransferase 1 [EC:2.1.1.37]"	PF00145.17	C-5 cytosine-specific DNA methylase	ERR2206794	Carbohydrate metabolism	Amino sugar and nucleotide sugar metabolism	water
k127_132687 flag=0 multi=23.9710 len=9264_5	k127_132687 flag=0 multi=23.9710 len=9264	K02377	"TSTA3, fcl; GDP-L-fucose synthase [EC:1.1.1.271]"	PF01370.21	NAD dependent epimerase/dehydratase family	ERR2206794	Carbohydrate metabolism	NA	water
k127_132687 flag=0 multi=23.9710 len=9264_7	k127_132687 flag=0 multi=23.9710 len=9264	K01784	"galE, GALE; UDP-glucose 4-epimerase [EC:5.1.3.2]"	PF01370.21	NAD dependent epimerase/dehydratase family	ERR2206794	Carbohydrate metabolism	NA	water
k127_358727 flag=1 multi=6.0000 len=3450_6	k127_358727 flag=1 multi=6.0000 len=3450	K01737	"queD, ptpS, PTS; 6-pyruvoyltetrahydropterin/6-carboxytetrahydropterin synthase [EC:4.2.3.12 4.1.2.50]"	PF01242.19	6-pyruvoyl tetrahydropterin synthase	ERR2206794	Metabolism of cofactors and vitamins	Folate biosynthesis	water
k127_521280 flag=0 multi=21.5755 len=9422_8	k127_521280 flag=0 multi=21.5755 len=9422	K09673	CHST9; carbohydrate 4-sulfotransferase 9 [EC:2.8.2.-]	PF03567.14	Sulfotransferase family	ERR2206794	Glycan biosynthesis and metabolism	Various types of N-glycan biosynthesis	water
k127_608525 flag=1 multi=6.0000 len=4190_5	k127_608525 flag=1 multi=6.0000 len=4190	K02843	"waaF, rfaF; heptosyltransferase II [EC:2.4.-.-]"			ERR2206794	Glycan biosynthesis and metabolism	Lipopolysaccharide biosynthesis	water
k127_485173 flag=1 multi=7.0000 len=4349_2	k127_485173 flag=1 multi=7.0000 len=4349	K06920	queC; 7-cyano-7-deazaguanine synthase [EC:6.3.4.20]			ERR2206794	Metabolism of cofactors and vitamins	Folate biosynthesis	water
k127_583856 flag=0 multi=44.0000 len=5987_3	k127_583856 flag=0 multi=44.0000 len=5987	K09882	cobS; cobaltochelatase CobS [EC:6.6.1.2]	PF07728.14	AAA domain (dynein-related subfamily)	ERR2206794	Metabolism of cofactors and vitamins	Porphyrin and chlorophyll metabolism	water
k127_350850 flag=0 multi=8.8726 len=3486_4	k127_350850 flag=0 multi=8.8726 len=3486	K14266	"prnA, rebH, ktzQ; tryptophan 7-halogenase [EC:1.14.19.9]"	PF04820.14	Tryptophan halogenase	ERR2206794	Biosynthesis of other secondary metabolites	Staurosporine biosynthesis	water
k127_117521 flag=1 multi=4.0000 len=4122_4	k127_117521 flag=1 multi=4.0000 len=4122	K00558	"DNMT1, dcm; DNA (cytosine-5)-methyltransferase 1 [EC:2.1.1.37]"	PF00145.17	C-5 cytosine-specific DNA methylase	ERR2206794	Amino acid metabolism	Cysteine and methionine metabolism	water
k127_6113 flag=0 multi=17.9555 len=87881_17	k127_6113 flag=0 multi=17.9555 len=87881	K21480	"HO, pbsA1, hmuO; heme oxygenase (biliverdin-producing, ferredoxin) [EC:1.14.15.20]"	PF01126.20	Heme oxygenase	ERR2206794	Metabolism of cofactors and vitamins	Porphyrin and chlorophyll metabolism	water
k127_6113 flag=0 multi=17.9555 len=87881_49	k127_6113 flag=0 multi=17.9555 len=87881	K16011	"algA, xanB, rfbA, wbpW, pslB; mannose-1-phosphate guanylyltransferase / mannose-6-phosphate isomerase [EC:2.7.7.13 5.3.1.8]"	PF01050.18	Mannose-6-phosphate isomerase	ERR2206794	Metabolism of cofactors and vitamins	Porphyrin and chlorophyll metabolism	water
k127_6113 flag=0 multi=17.9555 len=87881_51	k127_6113 flag=0 multi=17.9555 len=87881	K09882	cobS; cobaltochelatase CobS [EC:6.6.1.2]	PF07728.14	AAA domain (dynein-related subfamily)	ERR2206794	Metabolism of cofactors and vitamins	Porphyrin and chlorophyll metabolism	water
k127_262258 flag=1 multi=5.0000 len=4845_3	k127_262258 flag=1 multi=5.0000 len=4845	K23144	K23144; UDP-N-acetylglucosamine diphosphorylase / glucose-1-phosphate thymidylyltransferase / UDP-N-acetylgalactosamine diphosphorylase / glucosamine-1-phosphate N-acetyltransferase / galactosamine-1-phosphate N-acetyltransferase [EC:2.7.7.23 2.7.7.24 2.7.7.83 2.3.1.157 2.3.1.276]	PF00483.23	Nucleotidyl transferase	ERR2206794	NA	NA	water
k127_262258 flag=1 multi=5.0000 len=4845_6	k127_262258 flag=1 multi=5.0000 len=4845	K00558	"DNMT1, dcm; DNA (cytosine-5)-methyltransferase 1 [EC:2.1.1.37]"			ERR2206794	NA	NA	water
k127_187658 flag=1 multi=6.0000 len=4343_9	k127_187658 flag=1 multi=6.0000 len=4343	K01784	"galE, GALE; UDP-glucose 4-epimerase [EC:5.1.3.2]"	PF01370.21	NAD dependent epimerase/dehydratase family	ERR2206794	Carbohydrate metabolism	NA	water
k127_300144 flag=0 multi=28.0000 len=4144_5	k127_300144 flag=0 multi=28.0000 len=4144	K00472	P4HA; prolyl 4-hydroxylase [EC:1.14.11.2]	PF13640.6	2OG-Fe(II) oxygenase superfamily	ERR2206794	Amino acid metabolism	Arginine and proline metabolism	water
k127_405168 flag=1 multi=7.0000 len=5433_7	k127_405168 flag=1 multi=7.0000 len=5433	K01784	"galE, GALE; UDP-glucose 4-epimerase [EC:5.1.3.2]"	PF01370.21	NAD dependent epimerase/dehydratase family	ERR2206794	Carbohydrate metabolism	NA	water
k127_386349 flag=0 multi=13.1959 len=7065_4	k127_386349 flag=0 multi=13.1959 len=7065	K01784	"galE, GALE; UDP-glucose 4-epimerase [EC:5.1.3.2]"	PF01370.21	NAD dependent epimerase/dehydratase family	ERR2206794	Carbohydrate metabolism	NA	water
k127_433257 flag=1 multi=6.6897 len=7944_2	k127_433257 flag=1 multi=6.6897 len=7944	K00012	"UGDH, ugd; UDPglucose 6-dehydrogenase [EC:1.1.1.22]"	PF00984.19	"UDP-glucose/GDP-mannose dehydrogenase family, central domain"	ERR2206794	Carbohydrate metabolism	NA	water
k127_138753 flag=1 multi=6.0000 len=3869_4	k127_138753 flag=1 multi=6.0000 len=3869	K09882	cobS; cobaltochelatase CobS [EC:6.6.1.2]	PF07728.14	AAA domain (dynein-related subfamily)	ERR2206794	Metabolism of cofactors and vitamins	Porphyrin and chlorophyll metabolism	water
k127_37553 flag=0 multi=7.9888 len=6401_7	k127_37553 flag=0 multi=7.9888 len=6401	K09882	cobS; cobaltochelatase CobS [EC:6.6.1.2]	PF07728.14	AAA domain (dynein-related subfamily)	ERR2206794	Metabolism of cofactors and vitamins	Porphyrin and chlorophyll metabolism	water
k127_478227 flag=0 multi=7.8707 len=3530_6	k127_478227 flag=0 multi=7.8707 len=3530	K01933	purM; phosphoribosylformylglycinamidine cyclo-ligase [EC:6.3.3.1]	PF02769.22	"AIR synthase related protein, C-terminal domain"	ERR2206794	Nucleotide metabolism	Purine metabolism	water
k127_420881 flag=1 multi=5.0000 len=4531_4	k127_420881 flag=1 multi=5.0000 len=4531	K00979	kdsB; 3-deoxy-manno-octulosonate cytidylyltransferase (CMP-KDO synthetase) [EC:2.7.7.38]	PF02348.19	Cytidylyltransferase	ERR2206794	Glycan biosynthesis and metabolism	Lipopolysaccharide biosynthesis	water
k127_420881 flag=1 multi=5.0000 len=4531_5	k127_420881 flag=1 multi=5.0000 len=4531	K01627	kdsA; 2-dehydro-3-deoxyphosphooctonate aldolase (KDO 8-P synthase) [EC:2.5.1.55]	PF00793.20	DAHP synthetase I family	ERR2206794	Glycan biosynthesis and metabolism	Lipopolysaccharide biosynthesis	water
k127_539067 flag=0 multi=11.9079 len=49038_12	k127_539067 flag=0 multi=11.9079 len=49038	K09882	cobS; cobaltochelatase CobS [EC:6.6.1.2]	PF07728.14	AAA domain (dynein-related subfamily)	ERR2206794	Metabolism of cofactors and vitamins	Porphyrin and chlorophyll metabolism	water
k127_539067 flag=0 multi=11.9079 len=49038_20	k127_539067 flag=0 multi=11.9079 len=49038	K00472	P4HA; prolyl 4-hydroxylase [EC:1.14.11.2]	PF13640.6	2OG-Fe(II) oxygenase superfamily	ERR2206794	Metabolism of cofactors and vitamins	Porphyrin and chlorophyll metabolism	water
k127_41073 flag=0 multi=34.9150 len=7331_1	k127_41073 flag=0 multi=34.9150 len=7331	K16011	"algA, xanB, rfbA, wbpW, pslB; mannose-1-phosphate guanylyltransferase / mannose-6-phosphate isomerase [EC:2.7.7.13 5.3.1.8]"	PF01050.18	Mannose-6-phosphate isomerase	ERR2206794	Carbohydrate metabolism	NA	water
k127_179094 flag=1 multi=5.0000 len=3061_2	k127_179094 flag=1 multi=5.0000 len=3061	K01784	"galE, GALE; UDP-glucose 4-epimerase [EC:5.1.3.2]"	PF01370.21	NAD dependent epimerase/dehydratase family	ERR2206794	Carbohydrate metabolism	NA	water
k127_37462 flag=0 multi=6.0000 len=3180_3	k127_37462 flag=0 multi=6.0000 len=3180	K00558	"DNMT1, dcm; DNA (cytosine-5)-methyltransferase 1 [EC:2.1.1.37]"	PF00145.17	C-5 cytosine-specific DNA methylase	ERR2206794	Amino acid metabolism	Cysteine and methionine metabolism	water
k127_385848 flag=1 multi=8.0000 len=45606_4	k127_385848 flag=1 multi=8.0000 len=45606	K01784	"galE, GALE; UDP-glucose 4-epimerase [EC:5.1.3.2]"	PF01370.21	NAD dependent epimerase/dehydratase family	ERR2206794	Carbohydrate metabolism	NA	water
k127_385848 flag=1 multi=8.0000 len=45606_9	k127_385848 flag=1 multi=8.0000 len=45606	K01495	"GCH1, folE; GTP cyclohydrolase IA [EC:3.5.4.16]"	PF01227.22	GTP cyclohydrolase I	ERR2206794	Carbohydrate metabolism	NA	water
k127_385848 flag=1 multi=8.0000 len=45606_10	k127_385848 flag=1 multi=8.0000 len=45606	K10026	queE; 7-carboxy-7-deazaguanine synthase [EC:4.3.99.3]	PF13394.6	4Fe-4S single cluster domain	ERR2206794	Carbohydrate metabolism	NA	water
k127_385848 flag=1 multi=8.0000 len=45606_29	k127_385848 flag=1 multi=8.0000 len=45606	K00613	GATM; glycine amidinotransferase [EC:2.1.4.1]			ERR2206794	Carbohydrate metabolism	NA	water
k127_385848 flag=1 multi=8.0000 len=45606_44	k127_385848 flag=1 multi=8.0000 len=45606	K00012	"UGDH, ugd; UDPglucose 6-dehydrogenase [EC:1.1.1.22]"	PF00984.19	"UDP-glucose/GDP-mannose dehydrogenase family, central domain"	ERR2206794	Carbohydrate metabolism	NA	water
k127_492478 flag=0 multi=13.8758 len=7914_9	k127_492478 flag=0 multi=13.8758 len=7914	K00558	"DNMT1, dcm; DNA (cytosine-5)-methyltransferase 1 [EC:2.1.1.37]"	PF00145.17	C-5 cytosine-specific DNA methylase	ERR2206794	Amino acid metabolism	Cysteine and methionine metabolism	water
k127_273085 flag=1 multi=5.0000 len=8857_3	k127_273085 flag=1 multi=5.0000 len=8857	K00472	P4HA; prolyl 4-hydroxylase [EC:1.14.11.2]			ERR2206794	Amino acid metabolism	Arginine and proline metabolism	water
k127_273085 flag=1 multi=5.0000 len=8857_9	k127_273085 flag=1 multi=5.0000 len=8857	K00558	"DNMT1, dcm; DNA (cytosine-5)-methyltransferase 1 [EC:2.1.1.37]"	PF00145.17	C-5 cytosine-specific DNA methylase	ERR2206794	Amino acid metabolism	Arginine and proline metabolism	water
k127_273085 flag=1 multi=5.0000 len=8857_13	k127_273085 flag=1 multi=5.0000 len=8857	K01858	"INO1, ISYNA1; myo-inositol-1-phosphate synthase [EC:5.5.1.4]"			ERR2206794	Amino acid metabolism	Arginine and proline metabolism	water
k127_393978 flag=0 multi=13.0275 len=41588_31	k127_393978 flag=0 multi=13.0275 len=41588	K05383	cpeT; CpeT protein	PF06206.11	CpeT/CpcT family (DUF1001)	ERR2206794	Energy metabolism	Photosynthesis - antenna proteins	water
k127_568618 flag=0 multi=12.9971 len=40918_26	k127_568618 flag=0 multi=12.9971 len=40918	K01495	"GCH1, folE; GTP cyclohydrolase IA [EC:3.5.4.16]"	PF01227.22	GTP cyclohydrolase I	ERR2206794	Metabolism of cofactors and vitamins	Folate biosynthesis	water
k127_568618 flag=0 multi=12.9971 len=40918_27	k127_568618 flag=0 multi=12.9971 len=40918	K10026	queE; 7-carboxy-7-deazaguanine synthase [EC:4.3.99.3]			ERR2206794	Metabolism of cofactors and vitamins	Folate biosynthesis	water
k127_568618 flag=0 multi=12.9971 len=40918_28	k127_568618 flag=0 multi=12.9971 len=40918	K01737	"queD, ptpS, PTS; 6-pyruvoyltetrahydropterin/6-carboxytetrahydropterin synthase [EC:4.2.3.12 4.1.2.50]"	PF01242.19	6-pyruvoyl tetrahydropterin synthase	ERR2206794	Metabolism of cofactors and vitamins	Folate biosynthesis	water
k127_81973 flag=1 multi=4.8159 len=4059_4	k127_81973 flag=1 multi=4.8159 len=4059	K09882	cobS; cobaltochelatase CobS [EC:6.6.1.2]	PF07728.14	AAA domain (dynein-related subfamily)	ERR2206794	Metabolism of cofactors and vitamins	Porphyrin and chlorophyll metabolism	water
k127_382286 flag=0 multi=11.3549 len=4658_4	k127_382286 flag=0 multi=11.3549 len=4658	K00033	"PGD, gnd, gntZ; 6-phosphogluconate dehydrogenase [EC:1.1.1.44 1.1.1.343]"	PF03446.15	NAD binding domain of 6-phosphogluconate dehydrogenase	ERR2206794	NA	NA	water
k127_173752 flag=0 multi=11.9827 len=6479_7	k127_173752 flag=0 multi=11.9827 len=6479	K03269	"lpxH; UDP-2,3-diacylglucosamine hydrolase [EC:3.6.1.54]"	PF12850.7	Calcineurin-like phosphoesterase superfamily domain	ERR2206794	Glycan biosynthesis and metabolism	Lipopolysaccharide biosynthesis	water
k127_611759 flag=1 multi=6.0000 len=7523_9	k127_611759 flag=1 multi=6.0000 len=7523	K01953	"asnB, ASNS; asparagine synthase (glutamine-hydrolysing) [EC:6.3.5.4]"	PF00733.21	Asparagine synthase	ERR2206794	Amino acid metabolism	Alanine, aspartate and glutamate metabolism	water
k127_51919 flag=1 multi=5.0000 len=4886_8	k127_51919 flag=1 multi=5.0000 len=4886	K08679	E5.1.3.6; UDP-glucuronate 4-epimerase [EC:5.1.3.6]			ERR2206794	Carbohydrate metabolism	Amino sugar and nucleotide sugar metabolism	water
k127_57544 flag=1 multi=5.9960 len=6181_8	k127_57544 flag=1 multi=5.9960 len=6181	K00472	P4HA; prolyl 4-hydroxylase [EC:1.14.11.2]	PF13640.6	2OG-Fe(II) oxygenase superfamily	ERR2206794	Amino acid metabolism	Arginine and proline metabolism	water
k127_597873 flag=1 multi=7.0000 len=6097_3	k127_597873 flag=1 multi=7.0000 len=6097	K03274	"gmhD, rfaD; ADP-L-glycero-D-manno-heptose 6-epimerase [EC:5.1.3.20]"	PF01370.21	NAD dependent epimerase/dehydratase family	ERR2206794	Glycan biosynthesis and metabolism	Lipopolysaccharide biosynthesis	water
k127_597873 flag=1 multi=7.0000 len=6097_4	k127_597873 flag=1 multi=7.0000 len=6097	K03272	"gmhC, hldE, waaE, rfaE; D-beta-D-heptose 7-phosphate kinase / D-beta-D-heptose 1-phosphate adenosyltransferase [EC:2.7.1.167 2.7.7.70]"	PF01467.26	Cytidylyltransferase-like	ERR2206794	Glycan biosynthesis and metabolism	Lipopolysaccharide biosynthesis	water
k127_111434 flag=0 multi=17.9952 len=35772_3	k127_111434 flag=0 multi=17.9952 len=35772	K00472	P4HA; prolyl 4-hydroxylase [EC:1.14.11.2]	PF13640.6	2OG-Fe(II) oxygenase superfamily	ERR2206794	Amino acid metabolism	Arginine and proline metabolism	water
k127_111434 flag=0 multi=17.9952 len=35772_20	k127_111434 flag=0 multi=17.9952 len=35772	K09882	cobS; cobaltochelatase CobS [EC:6.6.1.2]	PF07728.14	AAA domain (dynein-related subfamily)	ERR2206794	Amino acid metabolism	Arginine and proline metabolism	water
k127_111434 flag=0 multi=17.9952 len=35772_22	k127_111434 flag=0 multi=17.9952 len=35772	K05383	cpeT; CpeT protein	PF06206.11	CpeT/CpcT family (DUF1001)	ERR2206794	Amino acid metabolism	Arginine and proline metabolism	water
k127_49725 flag=0 multi=8.9805 len=4237_8	k127_49725 flag=0 multi=8.9805 len=4237	K10026	queE; 7-carboxy-7-deazaguanine synthase [EC:4.3.99.3]			ERR2206794	Metabolism of cofactors and vitamins	Folate biosynthesis	water
k127_627432 flag=0 multi=5.3037 len=4263_3	k127_627432 flag=0 multi=5.3037 len=4263	K00558	"DNMT1, dcm; DNA (cytosine-5)-methyltransferase 1 [EC:2.1.1.37]"	PF00145.17	C-5 cytosine-specific DNA methylase	ERR2206794	Amino acid metabolism	Cysteine and methionine metabolism	water
k127_448964 flag=1 multi=5.0000 len=4852_11	k127_448964 flag=1 multi=5.0000 len=4852	K01784	"galE, GALE; UDP-glucose 4-epimerase [EC:5.1.3.2]"	PF01370.21	NAD dependent epimerase/dehydratase family	ERR2206794	Carbohydrate metabolism	NA	water
k127_129026 flag=1 multi=4.0000 len=4634_4	k127_129026 flag=1 multi=4.0000 len=4634	K01711	"gmd, GMDS; GDPmannose 4,6-dehydratase [EC:4.2.1.47]"	PF16363.5	"GDP-mannose 4,6 dehydratase"	ERR2206794	Carbohydrate metabolism	NA	water
k127_336553 flag=0 multi=7.0000 len=3274_7	k127_336553 flag=0 multi=7.0000 len=3274	K00472	P4HA; prolyl 4-hydroxylase [EC:1.14.11.2]	PF13640.6	2OG-Fe(II) oxygenase superfamily	ERR2206794	Amino acid metabolism	Arginine and proline metabolism	water
k127_539267 flag=0 multi=25.0000 len=5078_6	k127_539267 flag=0 multi=25.0000 len=5078	K01933	purM; phosphoribosylformylglycinamidine cyclo-ligase [EC:6.3.3.1]	PF02769.22	"AIR synthase related protein, C-terminal domain"	ERR2206794	Nucleotide metabolism	Purine metabolism	water
k127_95298 flag=0 multi=11.0000 len=7914_7	k127_95298 flag=0 multi=11.0000 len=7914	K01939	"purA, ADSS; adenylosuccinate synthase [EC:6.3.4.4]"	PF00709.21	Adenylosuccinate synthetase	ERR2206794	NA	NA	water
k127_137617 flag=1 multi=7.5078 len=4020_2	k127_137617 flag=1 multi=7.5078 len=4020	K00737	"MGAT3; beta-1,4-mannosyl-glycoprotein beta-1,4-N-acetylglucosaminyltransferase [EC:2.4.1.144]"	PF04724.13	Glycosyltransferase family 17	ERR2206794	Glycan biosynthesis and metabolism	N-Glycan biosynthesis	water
k127_137617 flag=1 multi=7.5078 len=4020_4	k127_137617 flag=1 multi=7.5078 len=4020	K01784	"galE, GALE; UDP-glucose 4-epimerase [EC:5.1.3.2]"	PF01370.21	NAD dependent epimerase/dehydratase family	ERR2206794	Glycan biosynthesis and metabolism	N-Glycan biosynthesis	water
k127_331879 flag=1 multi=4.0000 len=3762_1	k127_331879 flag=1 multi=4.0000 len=3762	K01784	"galE, GALE; UDP-glucose 4-epimerase [EC:5.1.3.2]"	PF01370.21	NAD dependent epimerase/dehydratase family	ERR2206794	Carbohydrate metabolism	NA	water
k127_331879 flag=1 multi=4.0000 len=3762_3	k127_331879 flag=1 multi=4.0000 len=3762	K03270	kdsC; 3-deoxy-D-manno-octulosonate 8-phosphate phosphatase (KDO 8-P phosphatase) [EC:3.1.3.45]			ERR2206794	Carbohydrate metabolism	NA	water
k127_331879 flag=1 multi=4.0000 len=3762_5	k127_331879 flag=1 multi=4.0000 len=3762	K01808	rpiB; ribose 5-phosphate isomerase B [EC:5.3.1.6]	PF02502.18	Ribose/Galactose Isomerase	ERR2206794	Carbohydrate metabolism	NA	water
k127_292377 flag=1 multi=5.7113 len=4104_1	k127_292377 flag=1 multi=5.7113 len=4104	K02703	psbA; photosystem II P680 reaction center D1 protein [EC:1.10.3.9]			ERR2206794	Energy metabolism	Photosynthesis	water
k127_216849 flag=0 multi=4.0000 len=3290_1	k127_216849 flag=0 multi=4.0000 len=3290	K02703	psbA; photosystem II P680 reaction center D1 protein [EC:1.10.3.9]	PF00124.19	Photosynthetic reaction centre protein	ERR2206794	Energy metabolism	Photosynthesis	water
k127_108461 flag=1 multi=6.0000 len=8121_4	k127_108461 flag=1 multi=6.0000 len=8121	K04487	"iscS, NFS1; cysteine desulfurase [EC:2.8.1.7]"	PF00266.19	Aminotransferase class-V	ERR2206794	NA	NA	water
k127_438163 flag=0 multi=14.6703 len=41546_15	k127_438163 flag=0 multi=14.6703 len=41546	K09882	cobS; cobaltochelatase CobS [EC:6.6.1.2]	PF07728.14	AAA domain (dynein-related subfamily)	ERR2206794	Metabolism of cofactors and vitamins	Porphyrin and chlorophyll metabolism	water
k127_94179 flag=0 multi=7.9913 len=8158_21	k127_94179 flag=0 multi=7.9913 len=8158	K02706	psbD; photosystem II P680 reaction center D2 protein [EC:1.10.3.9]	PF00124.19	Photosynthetic reaction centre protein	ERR2206794	Energy metabolism	Photosynthesis	water
k127_186580 flag=1 multi=10.0000 len=6459_10	k127_186580 flag=1 multi=10.0000 len=6459	K01953	"asnB, ASNS; asparagine synthase (glutamine-hydrolysing) [EC:6.3.5.4]"	PF00733.21	Asparagine synthase	ERR2206794	Amino acid metabolism	Alanine, aspartate and glutamate metabolism	water
k127_430557 flag=0 multi=16.5849 len=6278_2	k127_430557 flag=0 multi=16.5849 len=6278	K00472	P4HA; prolyl 4-hydroxylase [EC:1.14.11.2]	PF13640.6	2OG-Fe(II) oxygenase superfamily	ERR2206794	Amino acid metabolism	Arginine and proline metabolism	water
k127_177011 flag=1 multi=6.0000 len=3779_4	k127_177011 flag=1 multi=6.0000 len=3779	K03274	"gmhD, rfaD; ADP-L-glycero-D-manno-heptose 6-epimerase [EC:5.1.3.20]"	PF01370.21	NAD dependent epimerase/dehydratase family	ERR2206794	Glycan biosynthesis and metabolism	Lipopolysaccharide biosynthesis	water
k127_357059 flag=1 multi=5.9929 len=7198_9	k127_357059 flag=1 multi=5.9929 len=7198	K01737	"queD, ptpS, PTS; 6-pyruvoyltetrahydropterin/6-carboxytetrahydropterin synthase [EC:4.2.3.12 4.1.2.50]"	PF01242.19	6-pyruvoyl tetrahydropterin synthase	ERR2206794	Metabolism of cofactors and vitamins	Folate biosynthesis	water
k127_357059 flag=1 multi=5.9929 len=7198_10	k127_357059 flag=1 multi=5.9929 len=7198	K01627	kdsA; 2-dehydro-3-deoxyphosphooctonate aldolase (KDO 8-P synthase) [EC:2.5.1.55]	PF00793.20	DAHP synthetase I family	ERR2206794	Metabolism of cofactors and vitamins	Folate biosynthesis	water
k127_631667 flag=1 multi=5.0000 len=3236_1	k127_631667 flag=1 multi=5.0000 len=3236	K01858	"INO1, ISYNA1; myo-inositol-1-phosphate synthase [EC:5.5.1.4]"			ERR2206794	NA	NA	water
k127_232586 flag=1 multi=3.3671 len=5543_5	k127_232586 flag=1 multi=3.3671 len=5543	K00472	P4HA; prolyl 4-hydroxylase [EC:1.14.11.2]	PF13640.6	2OG-Fe(II) oxygenase superfamily	ERR2206794	Amino acid metabolism	Arginine and proline metabolism	water
k127_293751 flag=1 multi=9.0000 len=3942_1	k127_293751 flag=1 multi=9.0000 len=3942	K02703	psbA; photosystem II P680 reaction center D1 protein [EC:1.10.3.9]	PF00124.19	Photosynthetic reaction centre protein	ERR2206794	Energy metabolism	Photosynthesis	water
k127_413576 flag=1 multi=5.0000 len=5267_2	k127_413576 flag=1 multi=5.0000 len=5267	K01710	"E4.2.1.46, rfbB, rffG; dTDP-glucose 4,6-dehydratase [EC:4.2.1.46]"	PF16363.5	"GDP-mannose 4,6 dehydratase"	ERR2206794	NA	NA	water
k127_256511 flag=0 multi=27.0022 len=5656_8	k127_256511 flag=0 multi=27.0022 len=5656	K14940	cofF; gamma-F420-2:alpha-L-glutamate ligase [EC:6.3.2.32]			ERR2206794	Energy metabolism	Methane metabolism	water
k127_312955 flag=1 multi=7.0000 len=7335_10	k127_312955 flag=1 multi=7.0000 len=7335	K00033	"PGD, gnd, gntZ; 6-phosphogluconate dehydrogenase [EC:1.1.1.44 1.1.1.343]"	PF03446.15	NAD binding domain of 6-phosphogluconate dehydrogenase	ERR2206794	NA	NA	water
k127_159486 flag=0 multi=9.4628 len=5557_2	k127_159486 flag=0 multi=9.4628 len=5557	K01933	purM; phosphoribosylformylglycinamidine cyclo-ligase [EC:6.3.3.1]	PF02769.22	"AIR synthase related protein, C-terminal domain"	ERR2206794	Nucleotide metabolism	Purine metabolism	water
k127_530768 flag=0 multi=10.9877 len=8232_5	k127_530768 flag=0 multi=10.9877 len=8232	K09882	cobS; cobaltochelatase CobS [EC:6.6.1.2]	PF07728.14	AAA domain (dynein-related subfamily)	ERR2206794	Metabolism of cofactors and vitamins	Porphyrin and chlorophyll metabolism	water
k127_611854 flag=1 multi=4.5565 len=3065_1	k127_611854 flag=1 multi=4.5565 len=3065	K00558	"DNMT1, dcm; DNA (cytosine-5)-methyltransferase 1 [EC:2.1.1.37]"	PF00145.17	C-5 cytosine-specific DNA methylase	ERR2206794	Amino acid metabolism	Cysteine and methionine metabolism	water
k127_172696 flag=0 multi=5.0000 len=6038_10	k127_172696 flag=0 multi=5.0000 len=6038	K01495	"GCH1, folE; GTP cyclohydrolase IA [EC:3.5.4.16]"	PF01227.22	GTP cyclohydrolase I	ERR2206794	Metabolism of cofactors and vitamins	Folate biosynthesis	water
k127_172696 flag=0 multi=5.0000 len=6038_11	k127_172696 flag=0 multi=5.0000 len=6038	K10026	queE; 7-carboxy-7-deazaguanine synthase [EC:4.3.99.3]			ERR2206794	Metabolism of cofactors and vitamins	Folate biosynthesis	water
k127_257236 flag=1 multi=3.9896 len=3006_3	k127_257236 flag=1 multi=3.9896 len=3006	K02703	psbA; photosystem II P680 reaction center D1 protein [EC:1.10.3.9]	PF00124.19	Photosynthetic reaction centre protein	ERR2206794	Energy metabolism	Photosynthesis	water
k127_383058 flag=0 multi=17.9627 len=9238_5	k127_383058 flag=0 multi=17.9627 len=9238	K00568	ubiG; 2-polyprenyl-6-hydroxyphenyl methylase / 3-demethylubiquinone-9 3-methyltransferase [EC:2.1.1.222 2.1.1.64]	PF13649.6	Methyltransferase domain	ERR2206794	Metabolism of cofactors and vitamins	Ubiquinone and other terpenoid-quinone biosynthesis	water
k127_537884 flag=0 multi=16.9775 len=7239_10	k127_537884 flag=0 multi=16.9775 len=7239	K00979	kdsB; 3-deoxy-manno-octulosonate cytidylyltransferase (CMP-KDO synthetase) [EC:2.7.7.38]	PF02348.19	Cytidylyltransferase	ERR2206794	Glycan biosynthesis and metabolism	Lipopolysaccharide biosynthesis	water
k127_624126 flag=0 multi=22.9300 len=3272_2	k127_624126 flag=0 multi=22.9300 len=3272	K00558	"DNMT1, dcm; DNA (cytosine-5)-methyltransferase 1 [EC:2.1.1.37]"			ERR2206794	Amino acid metabolism	Cysteine and methionine metabolism	water
k127_48729 flag=1 multi=8.0000 len=62767_11	k127_48729 flag=1 multi=8.0000 len=62767	K16047	"hsaA; 3-hydroxy-9,10-secoandrosta-1,3,5(10)-triene-9,17-dione monooxygenase [EC:1.14.14.12]"			ERR2206794	Xenobiotics biodegradation and metabolism	Steroid degradation	water
k127_48729 flag=1 multi=8.0000 len=62767_25	k127_48729 flag=1 multi=8.0000 len=62767	K01243	"mtnN, mtn, pfs; adenosylhomocysteine nucleosidase [EC:3.2.2.9]"	PF01048.20	Phosphorylase superfamily	ERR2206794	Xenobiotics biodegradation and metabolism	Steroid degradation	water
k127_242132 flag=1 multi=6.8041 len=6984_14	k127_242132 flag=1 multi=6.8041 len=6984	K09882	cobS; cobaltochelatase CobS [EC:6.6.1.2]			ERR2206794	Metabolism of cofactors and vitamins	Porphyrin and chlorophyll metabolism	water
k127_168410 flag=1 multi=6.7598 len=8935_2	k127_168410 flag=1 multi=6.7598 len=8935	K01933	purM; phosphoribosylformylglycinamidine cyclo-ligase [EC:6.3.3.1]	PF02769.22	"AIR synthase related protein, C-terminal domain"	ERR2206794	Nucleotide metabolism	Purine metabolism	water
k127_168410 flag=1 multi=6.7598 len=8935_5	k127_168410 flag=1 multi=6.7598 len=8935	K05383	cpeT; CpeT protein	PF06206.11	CpeT/CpcT family (DUF1001)	ERR2206794	Nucleotide metabolism	Purine metabolism	water
k127_168410 flag=1 multi=6.7598 len=8935_7	k127_168410 flag=1 multi=6.7598 len=8935	K02284	cpcA; phycocyanin alpha chain			ERR2206794	Nucleotide metabolism	Purine metabolism	water
k127_143895 flag=0 multi=10.0000 len=3973_6	k127_143895 flag=0 multi=10.0000 len=3973	K00558	"DNMT1, dcm; DNA (cytosine-5)-methyltransferase 1 [EC:2.1.1.37]"			ERR2206794	Amino acid metabolism	Cysteine and methionine metabolism	water
k127_105543 flag=1 multi=7.0000 len=5115_10	k127_105543 flag=1 multi=7.0000 len=5115	K00012	"UGDH, ugd; UDPglucose 6-dehydrogenase [EC:1.1.1.22]"	PF00984.19	"UDP-glucose/GDP-mannose dehydrogenase family, central domain"	ERR2206794	Carbohydrate metabolism	NA	water
k127_438082 flag=1 multi=5.0000 len=6587_16	k127_438082 flag=1 multi=5.0000 len=6587	K00558	"DNMT1, dcm; DNA (cytosine-5)-methyltransferase 1 [EC:2.1.1.37]"	PF00145.17	C-5 cytosine-specific DNA methylase	ERR2206794	Amino acid metabolism	Cysteine and methionine metabolism	water
k127_421815 flag=0 multi=11.7659 len=6141_1	k127_421815 flag=0 multi=11.7659 len=6141	K01784	"galE, GALE; UDP-glucose 4-epimerase [EC:5.1.3.2]"	PF01370.21	NAD dependent epimerase/dehydratase family	ERR2206794	Carbohydrate metabolism	NA	water
k127_590595 flag=1 multi=7.0000 len=3318_3	k127_590595 flag=1 multi=7.0000 len=3318	K00033	"PGD, gnd, gntZ; 6-phosphogluconate dehydrogenase [EC:1.1.1.44 1.1.1.343]"	PF03446.15	NAD binding domain of 6-phosphogluconate dehydrogenase	ERR2206794	NA	NA	water
k127_614522 flag=0 multi=16.0000 len=5364_3	k127_614522 flag=0 multi=16.0000 len=5364	K00952	nadM; nicotinamide-nucleotide adenylyltransferase [EC:2.7.7.1]			ERR2206794	Metabolism of cofactors and vitamins	Nicotinate and nicotinamide metabolism	water
k127_441726 flag=0 multi=26.9688 len=8453_7	k127_441726 flag=0 multi=26.9688 len=8453	K02377	"TSTA3, fcl; GDP-L-fucose synthase [EC:1.1.1.271]"	PF01370.21	NAD dependent epimerase/dehydratase family	ERR2206794	Carbohydrate metabolism	NA	water
k127_441726 flag=0 multi=26.9688 len=8453_10	k127_441726 flag=0 multi=26.9688 len=8453	K01784	"galE, GALE; UDP-glucose 4-epimerase [EC:5.1.3.2]"	PF01370.21	NAD dependent epimerase/dehydratase family	ERR2206794	Carbohydrate metabolism	NA	water
k127_619193 flag=0 multi=17.2975 len=3078_1	k127_619193 flag=0 multi=17.2975 len=3078	K01923	purC; phosphoribosylaminoimidazole-succinocarboxamide synthase [EC:6.3.2.6]	PF01259.18	SAICAR synthetase	ERR2206794	Nucleotide metabolism	Purine metabolism	water
k127_117775 flag=1 multi=5.0000 len=3840_3	k127_117775 flag=1 multi=5.0000 len=3840	K00558	"DNMT1, dcm; DNA (cytosine-5)-methyltransferase 1 [EC:2.1.1.37]"	PF00145.17	C-5 cytosine-specific DNA methylase	ERR2206794	Amino acid metabolism	Cysteine and methionine metabolism	water
k127_117775 flag=1 multi=5.0000 len=3840_4	k127_117775 flag=1 multi=5.0000 len=3840	K00558	"DNMT1, dcm; DNA (cytosine-5)-methyltransferase 1 [EC:2.1.1.37]"	PF00145.17	C-5 cytosine-specific DNA methylase	ERR2206794	Amino acid metabolism	Cysteine and methionine metabolism	water
k127_324953 flag=0 multi=8.2980 len=6715_8	k127_324953 flag=0 multi=8.2980 len=6715	K00979	kdsB; 3-deoxy-manno-octulosonate cytidylyltransferase (CMP-KDO synthetase) [EC:2.7.7.38]	PF02348.19	Cytidylyltransferase	ERR2206794	Glycan biosynthesis and metabolism	Lipopolysaccharide biosynthesis	water
k127_286853 flag=1 multi=5.0000 len=5725_4	k127_286853 flag=1 multi=5.0000 len=5725	K00558	"DNMT1, dcm; DNA (cytosine-5)-methyltransferase 1 [EC:2.1.1.37]"	PF00145.17	C-5 cytosine-specific DNA methylase	ERR2206794	Amino acid metabolism	Cysteine and methionine metabolism	water
k127_84663 flag=1 multi=4.0000 len=3815_5	k127_84663 flag=1 multi=4.0000 len=3815	K23144	K23144; UDP-N-acetylglucosamine diphosphorylase / glucose-1-phosphate thymidylyltransferase / UDP-N-acetylgalactosamine diphosphorylase / glucosamine-1-phosphate N-acetyltransferase / galactosamine-1-phosphate N-acetyltransferase [EC:2.7.7.23 2.7.7.24 2.7.7.83 2.3.1.157 2.3.1.276]			ERR2206794	NA	NA	water
k127_201485 flag=0 multi=14.9385 len=4226_1	k127_201485 flag=0 multi=14.9385 len=4226	K01923	purC; phosphoribosylaminoimidazole-succinocarboxamide synthase [EC:6.3.2.6]	PF01259.18	SAICAR synthetase	ERR2206794	Nucleotide metabolism	Purine metabolism	water
k127_201485 flag=0 multi=14.9385 len=4226_5	k127_201485 flag=0 multi=14.9385 len=4226	K01933	purM; phosphoribosylformylglycinamidine cyclo-ligase [EC:6.3.3.1]	PF02769.22	"AIR synthase related protein, C-terminal domain"	ERR2206794	Nucleotide metabolism	Purine metabolism	water
k127_66830 flag=0 multi=10.9694 len=6663_7	k127_66830 flag=0 multi=10.9694 len=6663	K00472	P4HA; prolyl 4-hydroxylase [EC:1.14.11.2]	PF13640.6	2OG-Fe(II) oxygenase superfamily	ERR2206794	Amino acid metabolism	Arginine and proline metabolism	water
k127_182838 flag=0 multi=9.9897 len=8844_5	k127_182838 flag=0 multi=9.9897 len=8844	K22226	ahbC; Fe-coproporphyrin III synthase	PF04055.21	Radical SAM superfamily	ERR2206794	Metabolism of cofactors and vitamins	Porphyrin and chlorophyll metabolism	water
k127_470201 flag=0 multi=19.3641 len=6611_3	k127_470201 flag=0 multi=19.3641 len=6611	K09882	cobS; cobaltochelatase CobS [EC:6.6.1.2]	PF07728.14	AAA domain (dynein-related subfamily)	ERR2206794	Metabolism of cofactors and vitamins	Porphyrin and chlorophyll metabolism	water
k127_348076 flag=1 multi=6.0000 len=3145_2	k127_348076 flag=1 multi=6.0000 len=3145	K01953	"asnB, ASNS; asparagine synthase (glutamine-hydrolysing) [EC:6.3.5.4]"	PF00733.21	Asparagine synthase	ERR2206794	Amino acid metabolism	Alanine, aspartate and glutamate metabolism	water
k127_501133 flag=1 multi=7.0000 len=6787_3	k127_501133 flag=1 multi=7.0000 len=6787	K01432	AFMID; arylformamidase [EC:3.5.1.9]			ERR2206794	NA	NA	water
k127_253558 flag=0 multi=37.0000 len=62676_34	k127_253558 flag=0 multi=37.0000 len=62676	K14266	"prnA, rebH, ktzQ; tryptophan 7-halogenase [EC:1.14.19.9]"	PF04820.14	Tryptophan halogenase	ERR2206794	Biosynthesis of other secondary metabolites	Staurosporine biosynthesis	water
k127_253558 flag=0 multi=37.0000 len=62676_36	k127_253558 flag=0 multi=37.0000 len=62676	K03273	"gmhB; D-glycero-D-manno-heptose 1,7-bisphosphate phosphatase [EC:3.1.3.82 3.1.3.83]"	PF13242.6	HAD-hyrolase-like	ERR2206794	Biosynthesis of other secondary metabolites	Staurosporine biosynthesis	water
k127_253558 flag=0 multi=37.0000 len=62676_42	k127_253558 flag=0 multi=37.0000 len=62676	K03274	"gmhD, rfaD; ADP-L-glycero-D-manno-heptose 6-epimerase [EC:5.1.3.20]"	PF01370.21	NAD dependent epimerase/dehydratase family	ERR2206794	Biosynthesis of other secondary metabolites	Staurosporine biosynthesis	water
k127_253558 flag=0 multi=37.0000 len=62676_43	k127_253558 flag=0 multi=37.0000 len=62676	K03272	"gmhC, hldE, waaE, rfaE; D-beta-D-heptose 7-phosphate kinase / D-beta-D-heptose 1-phosphate adenosyltransferase [EC:2.7.1.167 2.7.7.70]"	PF00294.24	pfkB family carbohydrate kinase	ERR2206794	Biosynthesis of other secondary metabolites	Staurosporine biosynthesis	water
k127_253558 flag=0 multi=37.0000 len=62676_44	k127_253558 flag=0 multi=37.0000 len=62676	K14266	"prnA, rebH, ktzQ; tryptophan 7-halogenase [EC:1.14.19.9]"	PF04820.14	Tryptophan halogenase	ERR2206794	Biosynthesis of other secondary metabolites	Staurosporine biosynthesis	water
k127_253558 flag=0 multi=37.0000 len=62676_45	k127_253558 flag=0 multi=37.0000 len=62676	K14266	"prnA, rebH, ktzQ; tryptophan 7-halogenase [EC:1.14.19.9]"	PF04820.14	Tryptophan halogenase	ERR2206794	Biosynthesis of other secondary metabolites	Staurosporine biosynthesis	water
k127_253558 flag=0 multi=37.0000 len=62676_46	k127_253558 flag=0 multi=37.0000 len=62676	K08310	"nudB, ntpA; dihydroneopterin triphosphate diphosphatase [EC:3.6.1.67]"	PF00293.28	NUDIX domain	ERR2206794	Biosynthesis of other secondary metabolites	Staurosporine biosynthesis	water
k127_100793 flag=1 multi=8.0000 len=3737_5	k127_100793 flag=1 multi=8.0000 len=3737	K00558	"DNMT1, dcm; DNA (cytosine-5)-methyltransferase 1 [EC:2.1.1.37]"	PF00145.17	C-5 cytosine-specific DNA methylase	ERR2206794	Amino acid metabolism	Cysteine and methionine metabolism	water
k127_88915 flag=1 multi=8.0000 len=4734_4	k127_88915 flag=1 multi=8.0000 len=4734	K01113	phoD; alkaline phosphatase D [EC:3.1.3.1]	PF09423.10	PhoD-like phosphatase	ERR2206794	Metabolism of cofactors and vitamins	Folate biosynthesis	water
k127_621029 flag=1 multi=6.0000 len=3737_4	k127_621029 flag=1 multi=6.0000 len=3737	K00558	"DNMT1, dcm; DNA (cytosine-5)-methyltransferase 1 [EC:2.1.1.37]"	PF00145.17	C-5 cytosine-specific DNA methylase	ERR2206794	Amino acid metabolism	Cysteine and methionine metabolism	water
k127_384033 flag=0 multi=8.7430 len=3166_9	k127_384033 flag=0 multi=8.7430 len=3166	K02703	psbA; photosystem II P680 reaction center D1 protein [EC:1.10.3.9]	PF00124.19	Photosynthetic reaction centre protein	ERR2206794	Energy metabolism	Photosynthesis	water
k127_82138 flag=1 multi=6.0000 len=4408_2	k127_82138 flag=1 multi=6.0000 len=4408	K09882	cobS; cobaltochelatase CobS [EC:6.6.1.2]	PF07728.14	AAA domain (dynein-related subfamily)	ERR2206795	Metabolism of cofactors and vitamins	Porphyrin and chlorophyll metabolism	water
k127_91349 flag=1 multi=5.0000 len=5089_9	k127_91349 flag=1 multi=5.0000 len=5089	K03269	"lpxH; UDP-2,3-diacylglucosamine hydrolase [EC:3.6.1.54]"	PF12850.7	Calcineurin-like phosphoesterase superfamily domain	ERR2206795	Glycan biosynthesis and metabolism	Lipopolysaccharide biosynthesis	water
k127_180272 flag=1 multi=5.0000 len=6960_3	k127_180272 flag=1 multi=5.0000 len=6960	K00763	"pncB, NAPRT1; nicotinate phosphoribosyltransferase [EC:6.3.4.21]"			ERR2206795	Metabolism of cofactors and vitamins	Nicotinate and nicotinamide metabolism	water
k127_66106 flag=1 multi=6.0000 len=8674_3	k127_66106 flag=1 multi=6.0000 len=8674	K09882	cobS; cobaltochelatase CobS [EC:6.6.1.2]	PF07728.14	AAA domain (dynein-related subfamily)	ERR2206795	Metabolism of cofactors and vitamins	Porphyrin and chlorophyll metabolism	water
k127_324109 flag=1 multi=8.0000 len=4848_1	k127_324109 flag=1 multi=8.0000 len=4848	K02377	"TSTA3, fcl; GDP-L-fucose synthase [EC:1.1.1.271]"	PF01370.21	NAD dependent epimerase/dehydratase family	ERR2206795	Carbohydrate metabolism	NA	water
k127_368098 flag=1 multi=6.0000 len=7785_7	k127_368098 flag=1 multi=6.0000 len=7785	K12452	"ascC, ddhC, rfbH; CDP-4-dehydro-6-deoxyglucose reductase, E1 [EC:1.17.1.1]"	PF01041.17	DegT/DnrJ/EryC1/StrS aminotransferase family	ERR2206795	Carbohydrate metabolism	Amino sugar and nucleotide sugar metabolism	water
k127_368098 flag=1 multi=6.0000 len=7785_9	k127_368098 flag=1 multi=6.0000 len=7785	K00737	"MGAT3; beta-1,4-mannosyl-glycoprotein beta-1,4-N-acetylglucosaminyltransferase [EC:2.4.1.144]"	PF04724.13	Glycosyltransferase family 17	ERR2206795	Carbohydrate metabolism	Amino sugar and nucleotide sugar metabolism	water
k127_311935 flag=1 multi=6.0000 len=4099_2	k127_311935 flag=1 multi=6.0000 len=4099	K01711	"gmd, GMDS; GDPmannose 4,6-dehydratase [EC:4.2.1.47]"	PF16363.5	"GDP-mannose 4,6 dehydratase"	ERR2206795	Carbohydrate metabolism	NA	water
k127_242398 flag=1 multi=4.0000 len=4013_10	k127_242398 flag=1 multi=4.0000 len=4013	K00954	"E2.7.7.3A, coaD, kdtB; pantetheine-phosphate adenylyltransferase [EC:2.7.7.3]"	PF01467.26	Cytidylyltransferase-like	ERR2206795	Metabolism of cofactors and vitamins	Pantothenate and CoA biosynthesis	water
k127_176301 flag=1 multi=7.0000 len=6672_2	k127_176301 flag=1 multi=7.0000 len=6672	K00012	"UGDH, ugd; UDPglucose 6-dehydrogenase [EC:1.1.1.22]"	PF00984.19	"UDP-glucose/GDP-mannose dehydrogenase family, central domain"	ERR2206795	Carbohydrate metabolism	NA	water
k127_176301 flag=1 multi=7.0000 len=6672_7	k127_176301 flag=1 multi=7.0000 len=6672	K23144	K23144; UDP-N-acetylglucosamine diphosphorylase / glucose-1-phosphate thymidylyltransferase / UDP-N-acetylgalactosamine diphosphorylase / glucosamine-1-phosphate N-acetyltransferase / galactosamine-1-phosphate N-acetyltransferase [EC:2.7.7.23 2.7.7.24 2.7.7.83 2.3.1.157 2.3.1.276]			ERR2206795	Carbohydrate metabolism	NA	water
k127_176301 flag=1 multi=7.0000 len=6672_8	k127_176301 flag=1 multi=7.0000 len=6672	K09673	CHST9; carbohydrate 4-sulfotransferase 9 [EC:2.8.2.-]	PF03567.14	Sulfotransferase family	ERR2206795	Carbohydrate metabolism	NA	water
k127_353295 flag=1 multi=5.0000 len=3252_3	k127_353295 flag=1 multi=5.0000 len=3252	K06920	queC; 7-cyano-7-deazaguanine synthase [EC:6.3.4.20]	PF06508.13	Queuosine biosynthesis protein QueC	ERR2206795	Metabolism of cofactors and vitamins	Folate biosynthesis	water
k127_20116 flag=0 multi=6.9938 len=9879_13	k127_20116 flag=0 multi=6.9938 len=9879	K09882	cobS; cobaltochelatase CobS [EC:6.6.1.2]	PF07728.14	AAA domain (dynein-related subfamily)	ERR2206795	Metabolism of cofactors and vitamins	Porphyrin and chlorophyll metabolism	water
k127_2215 flag=0 multi=7.0000 len=4168_5	k127_2215 flag=0 multi=7.0000 len=4168	K00558	"DNMT1, dcm; DNA (cytosine-5)-methyltransferase 1 [EC:2.1.1.37]"	PF00145.17	C-5 cytosine-specific DNA methylase	ERR2206795	Amino acid metabolism	Cysteine and methionine metabolism	water
k127_360611 flag=1 multi=4.0000 len=3198_4	k127_360611 flag=1 multi=4.0000 len=3198	K00979	kdsB; 3-deoxy-manno-octulosonate cytidylyltransferase (CMP-KDO synthetase) [EC:2.7.7.38]			ERR2206795	Glycan biosynthesis and metabolism	Lipopolysaccharide biosynthesis	water
k127_21207 flag=0 multi=5.9856 len=3598_5	k127_21207 flag=0 multi=5.9856 len=3598	K01710	"E4.2.1.46, rfbB, rffG; dTDP-glucose 4,6-dehydratase [EC:4.2.1.46]"	PF16363.5	"GDP-mannose 4,6 dehydratase"	ERR2206795	NA	NA	water
k127_19648 flag=1 multi=5.3460 len=3355_3	k127_19648 flag=1 multi=5.3460 len=3355	K02706	psbD; photosystem II P680 reaction center D2 protein [EC:1.10.3.9]	PF00124.19	Photosynthetic reaction centre protein	ERR2206795	Energy metabolism	Photosynthesis	water
k127_358751 flag=1 multi=2.9410 len=3379_2	k127_358751 flag=1 multi=2.9410 len=3379	K02703	psbA; photosystem II P680 reaction center D1 protein [EC:1.10.3.9]	PF00124.19	Photosynthetic reaction centre protein	ERR2206795	Energy metabolism	Photosynthesis	water
k127_358751 flag=1 multi=2.9410 len=3379_5	k127_358751 flag=1 multi=2.9410 len=3379	K02706	psbD; photosystem II P680 reaction center D2 protein [EC:1.10.3.9]	PF00124.19	Photosynthetic reaction centre protein	ERR2206795	Energy metabolism	Photosynthesis	water
k127_32943 flag=1 multi=4.8187 len=5305_2	k127_32943 flag=1 multi=4.8187 len=5305	K00472	P4HA; prolyl 4-hydroxylase [EC:1.14.11.2]	PF13640.6	2OG-Fe(II) oxygenase superfamily	ERR2206795	Amino acid metabolism	Arginine and proline metabolism	water
k127_239783 flag=1 multi=6.0000 len=4173_4	k127_239783 flag=1 multi=6.0000 len=4173	K21140	mec; [CysO sulfur-carrier protein]-S-L-cysteine hydrolase [EC:3.13.1.6]	PF14464.6	Prokaryotic homologs of the JAB domain	ERR2206795	Folding, sorting and degradation	Sulfur relay system	water
k127_277851 flag=1 multi=6.0000 len=5636_2	k127_277851 flag=1 multi=6.0000 len=5636	K00012	"UGDH, ugd; UDPglucose 6-dehydrogenase [EC:1.1.1.22]"	PF00984.19	"UDP-glucose/GDP-mannose dehydrogenase family, central domain"	ERR2206795	Carbohydrate metabolism	NA	water
k127_6566 flag=0 multi=7.0000 len=8380_11	k127_6566 flag=0 multi=7.0000 len=8380	K00737	"MGAT3; beta-1,4-mannosyl-glycoprotein beta-1,4-N-acetylglucosaminyltransferase [EC:2.4.1.144]"	PF04724.13	Glycosyltransferase family 17	ERR2206795	Glycan biosynthesis and metabolism	N-Glycan biosynthesis	water
k127_27554 flag=1 multi=6.0000 len=6345_8	k127_27554 flag=1 multi=6.0000 len=6345	K01710	"E4.2.1.46, rfbB, rffG; dTDP-glucose 4,6-dehydratase [EC:4.2.1.46]"	PF16363.5	"GDP-mannose 4,6 dehydratase"	ERR2206795	NA	NA	water
k127_27554 flag=1 multi=6.0000 len=6345_9	k127_27554 flag=1 multi=6.0000 len=6345	K01790	"rfbC, rmlC; dTDP-4-dehydrorhamnose 3,5-epimerase [EC:5.1.3.13]"	PF00908.17	"dTDP-4-dehydrorhamnose 3,5-epimerase"	ERR2206795	NA	NA	water
k127_27554 flag=1 multi=6.0000 len=6345_10	k127_27554 flag=1 multi=6.0000 len=6345	K01710	"E4.2.1.46, rfbB, rffG; dTDP-glucose 4,6-dehydratase [EC:4.2.1.46]"	PF01370.21	NAD dependent epimerase/dehydratase family	ERR2206795	NA	NA	water
k127_27554 flag=1 multi=6.0000 len=6345_11	k127_27554 flag=1 multi=6.0000 len=6345	K01710	"E4.2.1.46, rfbB, rffG; dTDP-glucose 4,6-dehydratase [EC:4.2.1.46]"	PF01370.21	NAD dependent epimerase/dehydratase family	ERR2206795	NA	NA	water
k127_385162 flag=1 multi=5.0000 len=4155_1	k127_385162 flag=1 multi=5.0000 len=4155	K00390	cysH; phosphoadenosine phosphosulfate reductase [EC:1.8.4.8 1.8.4.10]	PF01507.19	Phosphoadenosine phosphosulfate reductase family	ERR2206795	Energy metabolism	Sulfur metabolism	water
k127_235064 flag=1 multi=5.7974 len=5087_2	k127_235064 flag=1 multi=5.7974 len=5087	K09882	cobS; cobaltochelatase CobS [EC:6.6.1.2]	PF07728.14	AAA domain (dynein-related subfamily)	ERR2206795	Metabolism of cofactors and vitamins	Porphyrin and chlorophyll metabolism	water
k127_469740 flag=0 multi=4.9816 len=4477_10	k127_469740 flag=0 multi=4.9816 len=4477	K01784	"galE, GALE; UDP-glucose 4-epimerase [EC:5.1.3.2]"	PF01370.21	NAD dependent epimerase/dehydratase family	ERR2206795	Carbohydrate metabolism	NA	water
k127_194652 flag=1 multi=5.0000 len=6205_2	k127_194652 flag=1 multi=5.0000 len=6205	K09882	cobS; cobaltochelatase CobS [EC:6.6.1.2]	PF07728.14	AAA domain (dynein-related subfamily)	ERR2206795	Metabolism of cofactors and vitamins	Porphyrin and chlorophyll metabolism	water
k127_113910 flag=1 multi=5.0000 len=3511_1	k127_113910 flag=1 multi=5.0000 len=3511	K22227	ahbD; heme synthase			ERR2206795	Metabolism of cofactors and vitamins	Porphyrin and chlorophyll metabolism	water
k127_150246 flag=1 multi=6.6891 len=7477_2	k127_150246 flag=1 multi=6.6891 len=7477	K01933	purM; phosphoribosylformylglycinamidine cyclo-ligase [EC:6.3.3.1]	PF02769.22	"AIR synthase related protein, C-terminal domain"	ERR2206795	Nucleotide metabolism	Purine metabolism	water
k127_305053 flag=1 multi=5.0000 len=4268_1	k127_305053 flag=1 multi=5.0000 len=4268	K06879	queF; 7-cyano-7-deazaguanine reductase [EC:1.7.1.13]	PF14819.6	"Nitrile reductase, 7-cyano-7-deazaguanine-reductase N-term"	ERR2206795	Metabolism of cofactors and vitamins	Folate biosynthesis	water
k127_305053 flag=1 multi=5.0000 len=4268_3	k127_305053 flag=1 multi=5.0000 len=4268	K11175	purN; phosphoribosylglycinamide formyltransferase 1 [EC:2.1.2.2]			ERR2206795	Metabolism of cofactors and vitamins	Folate biosynthesis	water
k127_188962 flag=1 multi=6.0000 len=4076_11	k127_188962 flag=1 multi=6.0000 len=4076	K05383	cpeT; CpeT protein	PF06206.11	CpeT/CpcT family (DUF1001)	ERR2206795	Energy metabolism	Photosynthesis - antenna proteins	water
k127_193980 flag=1 multi=4.0000 len=3117_5	k127_193980 flag=1 multi=4.0000 len=3117	K01737	"queD, ptpS, PTS; 6-pyruvoyltetrahydropterin/6-carboxytetrahydropterin synthase [EC:4.2.3.12 4.1.2.50]"	PF01242.19	6-pyruvoyl tetrahydropterin synthase	ERR2206795	Metabolism of cofactors and vitamins	Folate biosynthesis	water
k127_245324 flag=1 multi=7.0000 len=7217_3	k127_245324 flag=1 multi=7.0000 len=7217	K16011	"algA, xanB, rfbA, wbpW, pslB; mannose-1-phosphate guanylyltransferase / mannose-6-phosphate isomerase [EC:2.7.7.13 5.3.1.8]"	PF01050.18	Mannose-6-phosphate isomerase	ERR2206795	Carbohydrate metabolism	NA	water
k127_128018 flag=1 multi=6.0000 len=3874_6	k127_128018 flag=1 multi=6.0000 len=3874	K08679	E5.1.3.6; UDP-glucuronate 4-epimerase [EC:5.1.3.6]	PF01370.21	NAD dependent epimerase/dehydratase family	ERR2206795	Carbohydrate metabolism	Amino sugar and nucleotide sugar metabolism	water
k127_291010 flag=1 multi=8.0000 len=6244_2	k127_291010 flag=1 multi=8.0000 len=6244	K09882	cobS; cobaltochelatase CobS [EC:6.6.1.2]	PF07728.14	AAA domain (dynein-related subfamily)	ERR2206795	Metabolism of cofactors and vitamins	Porphyrin and chlorophyll metabolism	water
k127_413748 flag=1 multi=5.0000 len=4744_1	k127_413748 flag=1 multi=5.0000 len=4744	K09882	cobS; cobaltochelatase CobS [EC:6.6.1.2]			ERR2206795	Metabolism of cofactors and vitamins	Porphyrin and chlorophyll metabolism	water
k127_361261 flag=0 multi=31.0000 len=30420_32	k127_361261 flag=0 multi=31.0000 len=30420	K00647	fabB; 3-oxoacyl-[acyl-carrier-protein] synthase I [EC:2.3.1.41]			ERR2206795	NA	NA	water
k127_101326 flag=1 multi=4.0000 len=4525_7	k127_101326 flag=1 multi=4.0000 len=4525	K11175	purN; phosphoribosylglycinamide formyltransferase 1 [EC:2.1.2.2]	PF00551.19	Formyl transferase	ERR2206795	NA	NA	water
k127_379126 flag=1 multi=7.0000 len=3720_3	k127_379126 flag=1 multi=7.0000 len=3720	K00472	P4HA; prolyl 4-hydroxylase [EC:1.14.11.2]	PF13640.6	2OG-Fe(II) oxygenase superfamily	ERR2206795	Amino acid metabolism	Arginine and proline metabolism	water
k127_243573 flag=0 multi=24.9939 len=39542_33	k127_243573 flag=0 multi=24.9939 len=39542	K09882	cobS; cobaltochelatase CobS [EC:6.6.1.2]	PF07728.14	AAA domain (dynein-related subfamily)	ERR2206795	Metabolism of cofactors and vitamins	Porphyrin and chlorophyll metabolism	water
k127_474504 flag=1 multi=7.0000 len=5263_1	k127_474504 flag=1 multi=7.0000 len=5263	K01784	"galE, GALE; UDP-glucose 4-epimerase [EC:5.1.3.2]"	PF01370.21	NAD dependent epimerase/dehydratase family	ERR2206795	Carbohydrate metabolism	NA	water
k127_497678 flag=0 multi=7.0000 len=4073_2	k127_497678 flag=0 multi=7.0000 len=4073	K00558	"DNMT1, dcm; DNA (cytosine-5)-methyltransferase 1 [EC:2.1.1.37]"	PF00145.17	C-5 cytosine-specific DNA methylase	ERR2206795	Amino acid metabolism	Cysteine and methionine metabolism	water
k127_288693 flag=1 multi=6.0000 len=5869_9	k127_288693 flag=1 multi=6.0000 len=5869	K01854	glf; UDP-galactopyranose mutase [EC:5.4.99.9]	PF03275.13	UDP-galactopyranose mutase	ERR2206795	Carbohydrate metabolism	NA	water
k127_321475 flag=1 multi=8.0000 len=6190_6	k127_321475 flag=1 multi=8.0000 len=6190	K01711	"gmd, GMDS; GDPmannose 4,6-dehydratase [EC:4.2.1.47]"	PF16363.5	"GDP-mannose 4,6 dehydratase"	ERR2206795	Carbohydrate metabolism	NA	water
k127_447361 flag=1 multi=7.0000 len=4872_4	k127_447361 flag=1 multi=7.0000 len=4872	K01916	nadE; NAD+ synthase [EC:6.3.1.5]	PF02540.17	NAD synthase	ERR2206795	Metabolism of cofactors and vitamins	Nicotinate and nicotinamide metabolism	water
k127_300108 flag=1 multi=6.0000 len=3054_1	k127_300108 flag=1 multi=6.0000 len=3054	K00558	"DNMT1, dcm; DNA (cytosine-5)-methyltransferase 1 [EC:2.1.1.37]"	PF00145.17	C-5 cytosine-specific DNA methylase	ERR2206795	Amino acid metabolism	Cysteine and methionine metabolism	water
k127_83283 flag=1 multi=4.7920 len=5046_6	k127_83283 flag=1 multi=4.7920 len=5046	K09882	cobS; cobaltochelatase CobS [EC:6.6.1.2]	PF07728.14	AAA domain (dynein-related subfamily)	ERR2206795	Metabolism of cofactors and vitamins	Porphyrin and chlorophyll metabolism	water
k127_482673 flag=1 multi=5.0000 len=5693_4	k127_482673 flag=1 multi=5.0000 len=5693	K03272	"gmhC, hldE, waaE, rfaE; D-beta-D-heptose 7-phosphate kinase / D-beta-D-heptose 1-phosphate adenosyltransferase [EC:2.7.1.167 2.7.7.70]"	PF00294.24	pfkB family carbohydrate kinase	ERR2206796	Glycan biosynthesis and metabolism	Lipopolysaccharide biosynthesis	water
k127_261941 flag=1 multi=6.0000 len=5392_1	k127_261941 flag=1 multi=6.0000 len=5392	K01495	"GCH1, folE; GTP cyclohydrolase IA [EC:3.5.4.16]"	PF01227.22	GTP cyclohydrolase I	ERR2206796	Metabolism of cofactors and vitamins	Folate biosynthesis	water
k127_261941 flag=1 multi=6.0000 len=5392_2	k127_261941 flag=1 multi=6.0000 len=5392	K10026	queE; 7-carboxy-7-deazaguanine synthase [EC:4.3.99.3]			ERR2206796	Metabolism of cofactors and vitamins	Folate biosynthesis	water
k127_297611 flag=1 multi=5.0000 len=4866_10	k127_297611 flag=1 multi=5.0000 len=4866	K21480	"HO, pbsA1, hmuO; heme oxygenase (biliverdin-producing, ferredoxin) [EC:1.14.15.20]"	PF01126.20	Heme oxygenase	ERR2206796	Metabolism of cofactors and vitamins	Porphyrin and chlorophyll metabolism	water
k127_224995 flag=0 multi=6.9786 len=5743_2	k127_224995 flag=0 multi=6.9786 len=5743	K01953	"asnB, ASNS; asparagine synthase (glutamine-hydrolysing) [EC:6.3.5.4]"	PF00733.21	Asparagine synthase	ERR2206796	Amino acid metabolism	Alanine, aspartate and glutamate metabolism	water
k127_224995 flag=0 multi=6.9786 len=5743_3	k127_224995 flag=0 multi=6.9786 len=5743	K00558	"DNMT1, dcm; DNA (cytosine-5)-methyltransferase 1 [EC:2.1.1.37]"	PF00145.17	C-5 cytosine-specific DNA methylase	ERR2206796	Amino acid metabolism	Alanine, aspartate and glutamate metabolism	water
k127_446757 flag=0 multi=9.0535 len=3755_4	k127_446757 flag=0 multi=9.0535 len=3755	K03272	"gmhC, hldE, waaE, rfaE; D-beta-D-heptose 7-phosphate kinase / D-beta-D-heptose 1-phosphate adenosyltransferase [EC:2.7.1.167 2.7.7.70]"	PF01467.26	Cytidylyltransferase-like	ERR2206796	Glycan biosynthesis and metabolism	Lipopolysaccharide biosynthesis	water
k127_446757 flag=0 multi=9.0535 len=3755_5	k127_446757 flag=0 multi=9.0535 len=3755	K03274	"gmhD, rfaD; ADP-L-glycero-D-manno-heptose 6-epimerase [EC:5.1.3.20]"	PF01370.21	NAD dependent epimerase/dehydratase family	ERR2206796	Glycan biosynthesis and metabolism	Lipopolysaccharide biosynthesis	water
k127_446757 flag=0 multi=9.0535 len=3755_6	k127_446757 flag=0 multi=9.0535 len=3755	K03272	"gmhC, hldE, waaE, rfaE; D-beta-D-heptose 7-phosphate kinase / D-beta-D-heptose 1-phosphate adenosyltransferase [EC:2.7.1.167 2.7.7.70]"	PF00294.24	pfkB family carbohydrate kinase	ERR2206796	Glycan biosynthesis and metabolism	Lipopolysaccharide biosynthesis	water
k127_284404 flag=1 multi=4.0000 len=5793_5	k127_284404 flag=1 multi=4.0000 len=5793	K01628	fucA; L-fuculose-phosphate aldolase [EC:4.1.2.17]	PF00596.21	Class II Aldolase and Adducin N-terminal domain	ERR2206796	Carbohydrate metabolism	Fructose and mannose metabolism	water
k127_182983 flag=1 multi=6.0000 len=3423_3	k127_182983 flag=1 multi=6.0000 len=3423	K00390	cysH; phosphoadenosine phosphosulfate reductase [EC:1.8.4.8 1.8.4.10]	PF01507.19	Phosphoadenosine phosphosulfate reductase family	ERR2206796	Energy metabolism	Sulfur metabolism	water
k127_85847 flag=0 multi=6.3637 len=7268_10	k127_85847 flag=0 multi=6.3637 len=7268	K01710	"E4.2.1.46, rfbB, rffG; dTDP-glucose 4,6-dehydratase [EC:4.2.1.46]"	PF16363.5	"GDP-mannose 4,6 dehydratase"	ERR2206796	NA	NA	water
k127_226049 flag=1 multi=5.0000 len=3362_9	k127_226049 flag=1 multi=5.0000 len=3362	K03462	NAMPT; nicotinamide phosphoribosyltransferase [EC:2.4.2.12]	PF18127.1	Domain of unknown function (DUF5598)	ERR2206796	Metabolism of cofactors and vitamins	Nicotinate and nicotinamide metabolism	water
k127_45893 flag=1 multi=5.0000 len=5001_5	k127_45893 flag=1 multi=5.0000 len=5001	K00973	"E2.7.7.24, rfbA, rffH; glucose-1-phosphate thymidylyltransferase [EC:2.7.7.24]"			ERR2206796	NA	NA	water
k127_65987 flag=0 multi=9.8547 len=6454_3	k127_65987 flag=0 multi=9.8547 len=6454	K09882	cobS; cobaltochelatase CobS [EC:6.6.1.2]	PF07728.14	AAA domain (dynein-related subfamily)	ERR2206796	Metabolism of cofactors and vitamins	Porphyrin and chlorophyll metabolism	water
k127_90854 flag=0 multi=5.9929 len=7125_13	k127_90854 flag=0 multi=5.9929 len=7125	K01737	"queD, ptpS, PTS; 6-pyruvoyltetrahydropterin/6-carboxytetrahydropterin synthase [EC:4.2.3.12 4.1.2.50]"	PF01242.19	6-pyruvoyl tetrahydropterin synthase	ERR2206796	Metabolism of cofactors and vitamins	Folate biosynthesis	water
k127_480195 flag=1 multi=7.9575 len=9674_13	k127_480195 flag=1 multi=7.9575 len=9674	K09882	cobS; cobaltochelatase CobS [EC:6.6.1.2]	PF07728.14	AAA domain (dynein-related subfamily)	ERR2206796	Metabolism of cofactors and vitamins	Porphyrin and chlorophyll metabolism	water
k127_470107 flag=0 multi=5.7368 len=3869_2	k127_470107 flag=0 multi=5.7368 len=3869	K09882	cobS; cobaltochelatase CobS [EC:6.6.1.2]	PF07728.14	AAA domain (dynein-related subfamily)	ERR2206796	Metabolism of cofactors and vitamins	Porphyrin and chlorophyll metabolism	water
k127_301584 flag=0 multi=78.4480 len=9668_3	k127_301584 flag=0 multi=78.4480 len=9668	K17398	DNMT3A; DNA (cytosine-5)-methyltransferase 3A [EC:2.1.1.37]	PF00145.17	C-5 cytosine-specific DNA methylase	ERR2206796	Amino acid metabolism	Cysteine and methionine metabolism	water
k127_481970 flag=1 multi=5.0000 len=6036_12	k127_481970 flag=1 multi=5.0000 len=6036	K00012	"UGDH, ugd; UDPglucose 6-dehydrogenase [EC:1.1.1.22]"	PF00984.19	"UDP-glucose/GDP-mannose dehydrogenase family, central domain"	ERR2206796	Carbohydrate metabolism	NA	water
k127_93221 flag=1 multi=5.0000 len=6383_5	k127_93221 flag=1 multi=5.0000 len=6383	K00558	"DNMT1, dcm; DNA (cytosine-5)-methyltransferase 1 [EC:2.1.1.37]"	PF00145.17	C-5 cytosine-specific DNA methylase	ERR2206796	Amino acid metabolism	Cysteine and methionine metabolism	water
k127_436857 flag=0 multi=13.9688 len=4294_9	k127_436857 flag=0 multi=13.9688 len=4294	K00033	"PGD, gnd, gntZ; 6-phosphogluconate dehydrogenase [EC:1.1.1.44 1.1.1.343]"	PF03446.15	NAD binding domain of 6-phosphogluconate dehydrogenase	ERR2206796	NA	NA	water
k127_436857 flag=0 multi=13.9688 len=4294_13	k127_436857 flag=0 multi=13.9688 len=4294	K01933	purM; phosphoribosylformylglycinamidine cyclo-ligase [EC:6.3.3.1]	PF02769.22	"AIR synthase related protein, C-terminal domain"	ERR2206796	NA	NA	water
k127_404278 flag=0 multi=21.9710 len=7376_2	k127_404278 flag=0 multi=21.9710 len=7376	K01854	glf; UDP-galactopyranose mutase [EC:5.4.99.9]	PF03275.13	UDP-galactopyranose mutase	ERR2206796	Carbohydrate metabolism	NA	water
k127_276788 flag=1 multi=5.0000 len=3640_11	k127_276788 flag=1 multi=5.0000 len=3640	K00033	"PGD, gnd, gntZ; 6-phosphogluconate dehydrogenase [EC:1.1.1.44 1.1.1.343]"	PF03446.15	NAD binding domain of 6-phosphogluconate dehydrogenase	ERR2206796	NA	NA	water
k127_446754 flag=0 multi=16.9539 len=3595_4	k127_446754 flag=0 multi=16.9539 len=3595	K17398	DNMT3A; DNA (cytosine-5)-methyltransferase 3A [EC:2.1.1.37]	PF00145.17	C-5 cytosine-specific DNA methylase	ERR2206796	Amino acid metabolism	Cysteine and methionine metabolism	water
k127_22282 flag=1 multi=3.0000 len=3633_6	k127_22282 flag=1 multi=3.0000 len=3633	K00952	nadM; nicotinamide-nucleotide adenylyltransferase [EC:2.7.7.1]			ERR2206796	Metabolism of cofactors and vitamins	Nicotinate and nicotinamide metabolism	water
k127_136219 flag=0 multi=9.9527 len=6782_7	k127_136219 flag=0 multi=9.9527 len=6782	K09882	cobS; cobaltochelatase CobS [EC:6.6.1.2]	PF07728.14	AAA domain (dynein-related subfamily)	ERR2206796	Metabolism of cofactors and vitamins	Porphyrin and chlorophyll metabolism	water
k127_437231 flag=0 multi=11.0000 len=91659_17	k127_437231 flag=0 multi=11.0000 len=91659	K01738	cysK; cysteine synthase [EC:2.5.1.47]	PF00291.25	Pyridoxal-phosphate dependent enzyme	ERR2206796	NA	NA	water
k127_437231 flag=0 multi=11.0000 len=91659_28	k127_437231 flag=0 multi=11.0000 len=91659	K00973	"E2.7.7.24, rfbA, rffH; glucose-1-phosphate thymidylyltransferase [EC:2.7.7.24]"	PF00483.23	Nucleotidyl transferase	ERR2206796	NA	NA	water
k127_437231 flag=0 multi=11.0000 len=91659_66	k127_437231 flag=0 multi=11.0000 len=91659	K00954	"E2.7.7.3A, coaD, kdtB; pantetheine-phosphate adenylyltransferase [EC:2.7.7.3]"			ERR2206796	NA	NA	water
k127_437231 flag=0 multi=11.0000 len=91659_68	k127_437231 flag=0 multi=11.0000 len=91659	K06167	"phnP; phosphoribosyl 1,2-cyclic phosphate phosphodiesterase [EC:3.1.4.55]"			ERR2206796	NA	NA	water
k127_437231 flag=0 multi=11.0000 len=91659_79	k127_437231 flag=0 multi=11.0000 len=91659	K08281	pncA; nicotinamidase/pyrazinamidase [EC:3.5.1.19 3.5.1.-]			ERR2206796	NA	NA	water
k127_437231 flag=0 multi=11.0000 len=91659_103	k127_437231 flag=0 multi=11.0000 len=91659	K01460	gsp; glutathionylspermidine amidase/synthetase [EC:3.5.1.78 6.3.1.8]	PF05257.16	CHAP domain	ERR2206796	NA	NA	water
k127_437231 flag=0 multi=11.0000 len=91659_123	k127_437231 flag=0 multi=11.0000 len=91659	K01939	"purA, ADSS; adenylosuccinate synthase [EC:6.3.4.4]"	PF00709.21	Adenylosuccinate synthetase	ERR2206796	NA	NA	water
k127_437231 flag=0 multi=11.0000 len=91659_124	k127_437231 flag=0 multi=11.0000 len=91659	K00859	coaE; dephospho-CoA kinase [EC:2.7.1.24]	PF01121.20	Dephospho-CoA kinase	ERR2206796	NA	NA	water
k127_133538 flag=1 multi=4.0000 len=3744_3	k127_133538 flag=1 multi=4.0000 len=3744	K00012	"UGDH, ugd; UDPglucose 6-dehydrogenase [EC:1.1.1.22]"	PF00984.19	"UDP-glucose/GDP-mannose dehydrogenase family, central domain"	ERR2206796	Carbohydrate metabolism	NA	water
k127_27369 flag=0 multi=6.0000 len=9979_17	k127_27369 flag=0 multi=6.0000 len=9979	K01854	glf; UDP-galactopyranose mutase [EC:5.4.99.9]	PF03275.13	UDP-galactopyranose mutase	ERR2206796	Carbohydrate metabolism	NA	water
k127_480503 flag=0 multi=8.7193 len=9844_7	k127_480503 flag=0 multi=8.7193 len=9844	K01953	"asnB, ASNS; asparagine synthase (glutamine-hydrolysing) [EC:6.3.5.4]"	PF00733.21	Asparagine synthase	ERR2206796	Amino acid metabolism	Alanine, aspartate and glutamate metabolism	water
k127_480503 flag=0 multi=8.7193 len=9844_8	k127_480503 flag=0 multi=8.7193 len=9844	K00558	"DNMT1, dcm; DNA (cytosine-5)-methyltransferase 1 [EC:2.1.1.37]"	PF00145.17	C-5 cytosine-specific DNA methylase	ERR2206796	Amino acid metabolism	Alanine, aspartate and glutamate metabolism	water
k127_256100 flag=0 multi=5.7139 len=3584_5	k127_256100 flag=0 multi=5.7139 len=3584	K14266	"prnA, rebH, ktzQ; tryptophan 7-halogenase [EC:1.14.19.9]"	PF04820.14	Tryptophan halogenase	ERR2206796	Biosynthesis of other secondary metabolites	Staurosporine biosynthesis	water
k127_317871 flag=1 multi=8.0000 len=8230_6	k127_317871 flag=1 multi=8.0000 len=8230	K01784	"galE, GALE; UDP-glucose 4-epimerase [EC:5.1.3.2]"	PF01370.21	NAD dependent epimerase/dehydratase family	ERR2206796	Carbohydrate metabolism	NA	water
k127_69165 flag=1 multi=7.0000 len=5971_2	k127_69165 flag=1 multi=7.0000 len=5971	K00390	cysH; phosphoadenosine phosphosulfate reductase [EC:1.8.4.8 1.8.4.10]	PF01507.19	Phosphoadenosine phosphosulfate reductase family	ERR2206796	Energy metabolism	Sulfur metabolism	water
k127_119361 flag=0 multi=7.6934 len=4808_9	k127_119361 flag=0 multi=7.6934 len=4808	K00033	"PGD, gnd, gntZ; 6-phosphogluconate dehydrogenase [EC:1.1.1.44 1.1.1.343]"	PF03446.15	NAD binding domain of 6-phosphogluconate dehydrogenase	ERR2206796	NA	NA	water
k127_162751 flag=1 multi=5.0000 len=4773_3	k127_162751 flag=1 multi=5.0000 len=4773	K01711	"gmd, GMDS; GDPmannose 4,6-dehydratase [EC:4.2.1.47]"	PF16363.5	"GDP-mannose 4,6 dehydratase"	ERR2206796	Carbohydrate metabolism	NA	water
k127_493908 flag=0 multi=3.9854 len=4236_3	k127_493908 flag=0 multi=3.9854 len=4236	K01784	"galE, GALE; UDP-glucose 4-epimerase [EC:5.1.3.2]"	PF16363.5	"GDP-mannose 4,6 dehydratase"	ERR2206796	Carbohydrate metabolism	NA	water
k127_7500 flag=0 multi=14.0000 len=3147_1	k127_7500 flag=0 multi=14.0000 len=3147	K00472	P4HA; prolyl 4-hydroxylase [EC:1.14.11.2]	PF13640.6	2OG-Fe(II) oxygenase superfamily	ERR2206796	Amino acid metabolism	Arginine and proline metabolism	water
k127_86917 flag=1 multi=41.0000 len=69853_22	k127_86917 flag=1 multi=41.0000 len=69853	K09882	cobS; cobaltochelatase CobS [EC:6.6.1.2]	PF07728.14	AAA domain (dynein-related subfamily)	ERR2206796	Metabolism of cofactors and vitamins	Porphyrin and chlorophyll metabolism	water
k127_86917 flag=1 multi=41.0000 len=69853_56	k127_86917 flag=1 multi=41.0000 len=69853	K00647	fabB; 3-oxoacyl-[acyl-carrier-protein] synthase I [EC:2.3.1.41]			ERR2206796	Metabolism of cofactors and vitamins	Porphyrin and chlorophyll metabolism	water
k127_178747 flag=1 multi=5.0000 len=3228_4	k127_178747 flag=1 multi=5.0000 len=3228	K00558	"DNMT1, dcm; DNA (cytosine-5)-methyltransferase 1 [EC:2.1.1.37]"	PF00145.17	C-5 cytosine-specific DNA methylase	ERR2206796	Amino acid metabolism	Cysteine and methionine metabolism	water
k127_195713 flag=1 multi=5.0000 len=5301_3	k127_195713 flag=1 multi=5.0000 len=5301	K00952	nadM; nicotinamide-nucleotide adenylyltransferase [EC:2.7.7.1]			ERR2206796	Metabolism of cofactors and vitamins	Nicotinate and nicotinamide metabolism	water
k127_67106 flag=0 multi=13.0000 len=7060_8	k127_67106 flag=0 multi=13.0000 len=7060	K11175	purN; phosphoribosylglycinamide formyltransferase 1 [EC:2.1.2.2]	PF00551.19	Formyl transferase	ERR2206796	NA	NA	water
k127_107601 flag=0 multi=11.7731 len=7544_3	k127_107601 flag=0 multi=11.7731 len=7544	K02703	psbA; photosystem II P680 reaction center D1 protein [EC:1.10.3.9]	PF00124.19	Photosynthetic reaction centre protein	ERR2206796	Energy metabolism	Photosynthesis	water
k127_229291 flag=1 multi=5.0000 len=3802_5	k127_229291 flag=1 multi=5.0000 len=3802	K01916	nadE; NAD+ synthase [EC:6.3.1.5]	PF02540.17	NAD synthase	ERR2206796	Metabolism of cofactors and vitamins	Nicotinate and nicotinamide metabolism	water
k127_96450 flag=0 multi=31.0000 len=4317_5	k127_96450 flag=0 multi=31.0000 len=4317	K06720	ectC; L-ectoine synthase [EC:4.2.1.108]	PF06339.12	Ectoine synthase	ERR2206796	Amino acid metabolism	Glycine, serine and threonine metabolism	water
k127_96450 flag=0 multi=31.0000 len=4317_6	k127_96450 flag=0 multi=31.0000 len=4317	K00390	cysH; phosphoadenosine phosphosulfate reductase [EC:1.8.4.8 1.8.4.10]	PF11922.8	Domain of unknown function (DUF3440)	ERR2206796	Amino acid metabolism	Glycine, serine and threonine metabolism	water
k127_454910 flag=0 multi=14.3118 len=9043_3	k127_454910 flag=0 multi=14.3118 len=9043	K01784	"galE, GALE; UDP-glucose 4-epimerase [EC:5.1.3.2]"	PF01370.21	NAD dependent epimerase/dehydratase family	ERR2206796	Carbohydrate metabolism	NA	water
k127_454910 flag=0 multi=14.3118 len=9043_6	k127_454910 flag=0 multi=14.3118 len=9043	K02377	"TSTA3, fcl; GDP-L-fucose synthase [EC:1.1.1.271]"	PF01370.21	NAD dependent epimerase/dehydratase family	ERR2206796	Carbohydrate metabolism	NA	water
k127_264317 flag=0 multi=8.0000 len=3505_3	k127_264317 flag=0 multi=8.0000 len=3505	K00820	"glmS, GFPT; glutamine---fructose-6-phosphate transaminase (isomerizing) [EC:2.6.1.16]"	PF13522.6	Glutamine amidotransferase domain	ERR2206796	NA	NA	water
k127_33523 flag=0 multi=4.0000 len=3572_1	k127_33523 flag=0 multi=4.0000 len=3572	K00558	"DNMT1, dcm; DNA (cytosine-5)-methyltransferase 1 [EC:2.1.1.37]"	PF00145.17	C-5 cytosine-specific DNA methylase	ERR2206796	Amino acid metabolism	Cysteine and methionine metabolism	water
k127_240401 flag=0 multi=12.9665 len=7282_5	k127_240401 flag=0 multi=12.9665 len=7282	K00737	"MGAT3; beta-1,4-mannosyl-glycoprotein beta-1,4-N-acetylglucosaminyltransferase [EC:2.4.1.144]"	PF04724.13	Glycosyltransferase family 17	ERR2206796	Glycan biosynthesis and metabolism	N-Glycan biosynthesis	water
k127_240401 flag=0 multi=12.9665 len=7282_7	k127_240401 flag=0 multi=12.9665 len=7282	K02377	"TSTA3, fcl; GDP-L-fucose synthase [EC:1.1.1.271]"	PF01370.21	NAD dependent epimerase/dehydratase family	ERR2206796	Glycan biosynthesis and metabolism	N-Glycan biosynthesis	water
k127_240401 flag=0 multi=12.9665 len=7282_9	k127_240401 flag=0 multi=12.9665 len=7282	K01784	"galE, GALE; UDP-glucose 4-epimerase [EC:5.1.3.2]"	PF01370.21	NAD dependent epimerase/dehydratase family	ERR2206796	Glycan biosynthesis and metabolism	N-Glycan biosynthesis	water
k127_410025 flag=0 multi=20.0000 len=89940_14	k127_410025 flag=0 multi=20.0000 len=89940	K09882	cobS; cobaltochelatase CobS [EC:6.6.1.2]	PF07728.14	AAA domain (dynein-related subfamily)	ERR2206796	Metabolism of cofactors and vitamins	Porphyrin and chlorophyll metabolism	water
k127_410025 flag=0 multi=20.0000 len=89940_114	k127_410025 flag=0 multi=20.0000 len=89940	K00860	cysC; adenylylsulfate kinase [EC:2.7.1.25]			ERR2206796	Metabolism of cofactors and vitamins	Porphyrin and chlorophyll metabolism	water
k127_410025 flag=0 multi=20.0000 len=89940_115	k127_410025 flag=0 multi=20.0000 len=89940	K14940	cofF; gamma-F420-2:alpha-L-glutamate ligase [EC:6.3.2.32]	PF08443.11	RimK-like ATP-grasp domain	ERR2206796	Metabolism of cofactors and vitamins	Porphyrin and chlorophyll metabolism	water
k127_416386 flag=0 multi=2.9790 len=3551_6	k127_416386 flag=0 multi=2.9790 len=3551	K02703	psbA; photosystem II P680 reaction center D1 protein [EC:1.10.3.9]	PF00124.19	Photosynthetic reaction centre protein	ERR2206796	Energy metabolism	Photosynthesis	water
k127_124080 flag=1 multi=7.0000 len=4011_4	k127_124080 flag=1 multi=7.0000 len=4011	K09882	cobS; cobaltochelatase CobS [EC:6.6.1.2]	PF07728.14	AAA domain (dynein-related subfamily)	ERR2206796	Metabolism of cofactors and vitamins	Porphyrin and chlorophyll metabolism	water
k127_438752 flag=0 multi=11.7423 len=8308_8	k127_438752 flag=0 multi=11.7423 len=8308	K00558	"DNMT1, dcm; DNA (cytosine-5)-methyltransferase 1 [EC:2.1.1.37]"	PF00145.17	C-5 cytosine-specific DNA methylase	ERR2206796	Amino acid metabolism	Cysteine and methionine metabolism	water
k127_222101 flag=1 multi=5.0000 len=7140_2	k127_222101 flag=1 multi=5.0000 len=7140	K01784	"galE, GALE; UDP-glucose 4-epimerase [EC:5.1.3.2]"	PF01370.21	NAD dependent epimerase/dehydratase family	ERR2206796	Carbohydrate metabolism	NA	water
k127_222101 flag=1 multi=5.0000 len=7140_3	k127_222101 flag=1 multi=5.0000 len=7140	K00012	"UGDH, ugd; UDPglucose 6-dehydrogenase [EC:1.1.1.22]"	PF00984.19	"UDP-glucose/GDP-mannose dehydrogenase family, central domain"	ERR2206796	Carbohydrate metabolism	NA	water
k127_359662 flag=0 multi=8.9858 len=5764_16	k127_359662 flag=0 multi=8.9858 len=5764	K14940	cofF; gamma-F420-2:alpha-L-glutamate ligase [EC:6.3.2.32]	PF08443.11	RimK-like ATP-grasp domain	ERR2206796	Energy metabolism	Methane metabolism	water
k127_54603 flag=0 multi=6.3250 len=3407_1	k127_54603 flag=0 multi=6.3250 len=3407	K01933	purM; phosphoribosylformylglycinamidine cyclo-ligase [EC:6.3.3.1]	PF02769.22	"AIR synthase related protein, C-terminal domain"	ERR2206796	Nucleotide metabolism	Purine metabolism	water
k127_132550 flag=0 multi=5.9869 len=3952_6	k127_132550 flag=0 multi=5.9869 len=3952	K17398	DNMT3A; DNA (cytosine-5)-methyltransferase 3A [EC:2.1.1.37]	PF00145.17	C-5 cytosine-specific DNA methylase	ERR2206796	Amino acid metabolism	Cysteine and methionine metabolism	water
k127_380297 flag=0 multi=25.9344 len=3939_4	k127_380297 flag=0 multi=25.9344 len=3939	K17398	DNMT3A; DNA (cytosine-5)-methyltransferase 3A [EC:2.1.1.37]	PF00145.17	C-5 cytosine-specific DNA methylase	ERR2206796	Amino acid metabolism	Cysteine and methionine metabolism	water
k127_107700 flag=1 multi=4.0000 len=6428_3	k127_107700 flag=1 multi=4.0000 len=6428	K00558	"DNMT1, dcm; DNA (cytosine-5)-methyltransferase 1 [EC:2.1.1.37]"	PF00145.17	C-5 cytosine-specific DNA methylase	ERR2206796	Amino acid metabolism	Cysteine and methionine metabolism	water
k127_107700 flag=1 multi=4.0000 len=6428_6	k127_107700 flag=1 multi=4.0000 len=6428	K09882	cobS; cobaltochelatase CobS [EC:6.6.1.2]	PF07728.14	AAA domain (dynein-related subfamily)	ERR2206796	Amino acid metabolism	Cysteine and methionine metabolism	water
k127_256991 flag=0 multi=15.9697 len=5082_9	k127_256991 flag=0 multi=15.9697 len=5082	K00621	"GNPNAT1, GNA1; glucosamine-phosphate N-acetyltransferase [EC:2.3.1.4]"	PF00583.25	Acetyltransferase (GNAT) family	ERR2206796	Carbohydrate metabolism	Amino sugar and nucleotide sugar metabolism	water
k127_392078 flag=1 multi=5.0000 len=4148_4	k127_392078 flag=1 multi=5.0000 len=4148	K01626	"E2.5.1.54, aroF, aroG, aroH; 3-deoxy-7-phosphoheptulonate synthase [EC:2.5.1.54]"	PF00793.20	DAHP synthetase I family	ERR2206796	Amino acid metabolism	Phenylalanine, tyrosine and tryptophan biosynthesis	water
k127_323746 flag=0 multi=7.9835 len=4364_1	k127_323746 flag=0 multi=7.9835 len=4364	K02703	psbA; photosystem II P680 reaction center D1 protein [EC:1.10.3.9]			ERR2206796	Energy metabolism	Photosynthesis	water
k127_154098 flag=1 multi=10.0000 len=6646_1	k127_154098 flag=1 multi=10.0000 len=6646	K00709	ABO; histo-blood group ABO system transferase [EC:2.4.1.40 2.4.1.37]	PF03414.13	Glycosyltransferase family 6	ERR2206796	Glycan biosynthesis and metabolism	Glycosphingolipid biosynthesis - lacto and neolacto series	water
k127_154098 flag=1 multi=10.0000 len=6646_5	k127_154098 flag=1 multi=10.0000 len=6646	K01784	"galE, GALE; UDP-glucose 4-epimerase [EC:5.1.3.2]"	PF01370.21	NAD dependent epimerase/dehydratase family	ERR2206796	Glycan biosynthesis and metabolism	Glycosphingolipid biosynthesis - lacto and neolacto series	water
k127_204247 flag=1 multi=7.0000 len=3694_1	k127_204247 flag=1 multi=7.0000 len=3694	K00647	fabB; 3-oxoacyl-[acyl-carrier-protein] synthase I [EC:2.3.1.41]			ERR2206796	NA	NA	water
k127_206886 flag=0 multi=7.5286 len=3986_8	k127_206886 flag=0 multi=7.5286 len=3986	K01784	"galE, GALE; UDP-glucose 4-epimerase [EC:5.1.3.2]"	PF01370.21	NAD dependent epimerase/dehydratase family	ERR2206796	Carbohydrate metabolism	NA	water
k127_339627 flag=0 multi=7.9553 len=9397_4	k127_339627 flag=0 multi=7.9553 len=9397	K17398	DNMT3A; DNA (cytosine-5)-methyltransferase 3A [EC:2.1.1.37]	PF00145.17	C-5 cytosine-specific DNA methylase	ERR2206796	Amino acid metabolism	Cysteine and methionine metabolism	water
k127_148482 flag=0 multi=15.3297 len=3342_1	k127_148482 flag=0 multi=15.3297 len=3342	K00558	"DNMT1, dcm; DNA (cytosine-5)-methyltransferase 1 [EC:2.1.1.37]"	PF00145.17	C-5 cytosine-specific DNA methylase	ERR2206796	Amino acid metabolism	Cysteine and methionine metabolism	water
k127_145362 flag=0 multi=5.9880 len=4308_2	k127_145362 flag=0 multi=5.9880 len=4308	K14266	"prnA, rebH, ktzQ; tryptophan 7-halogenase [EC:1.14.19.9]"	PF04820.14	Tryptophan halogenase	ERR2206796	Biosynthesis of other secondary metabolites	Staurosporine biosynthesis	water
k127_134317 flag=0 multi=4.9639 len=3561_5	k127_134317 flag=0 multi=4.9639 len=3561	K02703	psbA; photosystem II P680 reaction center D1 protein [EC:1.10.3.9]			ERR2206796	Energy metabolism	Photosynthesis	water
k127_8541 flag=1 multi=7.0000 len=4973_2	k127_8541 flag=1 multi=7.0000 len=4973	K14266	"prnA, rebH, ktzQ; tryptophan 7-halogenase [EC:1.14.19.9]"	PF04820.14	Tryptophan halogenase	ERR2206796	Biosynthesis of other secondary metabolites	Staurosporine biosynthesis	water
k127_276233 flag=0 multi=10.1574 len=5623_1	k127_276233 flag=0 multi=10.1574 len=5623	K01784	"galE, GALE; UDP-glucose 4-epimerase [EC:5.1.3.2]"			ERR2206796	Carbohydrate metabolism	NA	water
k127_276233 flag=0 multi=10.1574 len=5623_3	k127_276233 flag=0 multi=10.1574 len=5623	K01710	"E4.2.1.46, rfbB, rffG; dTDP-glucose 4,6-dehydratase [EC:4.2.1.46]"	PF01370.21	NAD dependent epimerase/dehydratase family	ERR2206796	Carbohydrate metabolism	NA	water
k127_276233 flag=0 multi=10.1574 len=5623_4	k127_276233 flag=0 multi=10.1574 len=5623	K01790	"rfbC, rmlC; dTDP-4-dehydrorhamnose 3,5-epimerase [EC:5.1.3.13]"	PF00908.17	"dTDP-4-dehydrorhamnose 3,5-epimerase"	ERR2206796	Carbohydrate metabolism	NA	water
k127_276233 flag=0 multi=10.1574 len=5623_5	k127_276233 flag=0 multi=10.1574 len=5623	K01710	"E4.2.1.46, rfbB, rffG; dTDP-glucose 4,6-dehydratase [EC:4.2.1.46]"	PF16363.5	"GDP-mannose 4,6 dehydratase"	ERR2206796	Carbohydrate metabolism	NA	water
k127_264959 flag=1 multi=5.0000 len=4039_3	k127_264959 flag=1 multi=5.0000 len=4039	K00558	"DNMT1, dcm; DNA (cytosine-5)-methyltransferase 1 [EC:2.1.1.37]"	PF00145.17	C-5 cytosine-specific DNA methylase	ERR2206796	Amino acid metabolism	Cysteine and methionine metabolism	water
k127_150789 flag=1 multi=6.0000 len=5228_4	k127_150789 flag=1 multi=6.0000 len=5228	K01858	"INO1, ISYNA1; myo-inositol-1-phosphate synthase [EC:5.5.1.4]"			ERR2206796	NA	NA	water
k127_150789 flag=1 multi=6.0000 len=5228_6	k127_150789 flag=1 multi=6.0000 len=5228	K00558	"DNMT1, dcm; DNA (cytosine-5)-methyltransferase 1 [EC:2.1.1.37]"	PF00145.17	C-5 cytosine-specific DNA methylase	ERR2206796	NA	NA	water
k127_8935 flag=0 multi=9.9851 len=6185_11	k127_8935 flag=0 multi=9.9851 len=6185	K17398	DNMT3A; DNA (cytosine-5)-methyltransferase 3A [EC:2.1.1.37]	PF00145.17	C-5 cytosine-specific DNA methylase	ERR2206796	Amino acid metabolism	Cysteine and methionine metabolism	water
k127_341927 flag=1 multi=6.0000 len=9267_9	k127_341927 flag=1 multi=6.0000 len=9267	K21140	mec; [CysO sulfur-carrier protein]-S-L-cysteine hydrolase [EC:3.13.1.6]	PF14464.6	Prokaryotic homologs of the JAB domain	ERR2206796	Folding, sorting and degradation	Sulfur relay system	water
k127_239601 flag=0 multi=8.9989 len=7705_20	k127_239601 flag=0 multi=8.9989 len=7705	K01933	purM; phosphoribosylformylglycinamidine cyclo-ligase [EC:6.3.3.1]	PF02769.22	"AIR synthase related protein, C-terminal domain"	ERR2206796	Nucleotide metabolism	Purine metabolism	water
k127_152400 flag=0 multi=5.0000 len=5377_4	k127_152400 flag=0 multi=5.0000 len=5377	K00568	ubiG; 2-polyprenyl-6-hydroxyphenyl methylase / 3-demethylubiquinone-9 3-methyltransferase [EC:2.1.1.222 2.1.1.64]	PF13489.6	Methyltransferase domain	ERR2206796	Metabolism of cofactors and vitamins	Ubiquinone and other terpenoid-quinone biosynthesis	water
k127_232233 flag=1 multi=8.0000 len=5279_6	k127_232233 flag=1 multi=8.0000 len=5279	K00390	cysH; phosphoadenosine phosphosulfate reductase [EC:1.8.4.8 1.8.4.10]			ERR2206797	Energy metabolism	Sulfur metabolism	water
k127_2670 flag=0 multi=12.0000 len=4501_8	k127_2670 flag=0 multi=12.0000 len=4501	K00390	cysH; phosphoadenosine phosphosulfate reductase [EC:1.8.4.8 1.8.4.10]	PF01507.19	Phosphoadenosine phosphosulfate reductase family	ERR2206797	Energy metabolism	Sulfur metabolism	water
k127_104171 flag=1 multi=7.0000 len=6689_3	k127_104171 flag=1 multi=7.0000 len=6689	K01784	"galE, GALE; UDP-glucose 4-epimerase [EC:5.1.3.2]"	PF01370.21	NAD dependent epimerase/dehydratase family	ERR2206797	Carbohydrate metabolism	NA	water
k127_104171 flag=1 multi=7.0000 len=6689_4	k127_104171 flag=1 multi=7.0000 len=6689	K00012	"UGDH, ugd; UDPglucose 6-dehydrogenase [EC:1.1.1.22]"	PF00984.19	"UDP-glucose/GDP-mannose dehydrogenase family, central domain"	ERR2206797	Carbohydrate metabolism	NA	water
k127_164467 flag=1 multi=7.0000 len=7338_9	k127_164467 flag=1 multi=7.0000 len=7338	K17398	DNMT3A; DNA (cytosine-5)-methyltransferase 3A [EC:2.1.1.37]	PF00145.17	C-5 cytosine-specific DNA methylase	ERR2206797	Amino acid metabolism	Cysteine and methionine metabolism	water
k127_28412 flag=1 multi=7.0000 len=4648_4	k127_28412 flag=1 multi=7.0000 len=4648	K06920	queC; 7-cyano-7-deazaguanine synthase [EC:6.3.4.20]	PF06508.13	Queuosine biosynthesis protein QueC	ERR2206797	Metabolism of cofactors and vitamins	Folate biosynthesis	water
k127_197448 flag=1 multi=7.0000 len=3462_4	k127_197448 flag=1 multi=7.0000 len=3462	K08679	E5.1.3.6; UDP-glucuronate 4-epimerase [EC:5.1.3.6]	PF01370.21	NAD dependent epimerase/dehydratase family	ERR2206797	Carbohydrate metabolism	Amino sugar and nucleotide sugar metabolism	water
k127_118912 flag=1 multi=12.0000 len=94479_41	k127_118912 flag=1 multi=12.0000 len=94479	K06167	"phnP; phosphoribosyl 1,2-cyclic phosphate phosphodiesterase [EC:3.1.4.55]"	PF12706.7	Beta-lactamase superfamily domain	ERR2206797	Metabolism of other amino acids	Phosphonate and phosphinate metabolism	water
k127_108620 flag=1 multi=8.0000 len=5509_10	k127_108620 flag=1 multi=8.0000 len=5509	K00558	"DNMT1, dcm; DNA (cytosine-5)-methyltransferase 1 [EC:2.1.1.37]"	PF00145.17	C-5 cytosine-specific DNA methylase	ERR2206797	Amino acid metabolism	Cysteine and methionine metabolism	water
k127_171740 flag=1 multi=6.0000 len=6909_14	k127_171740 flag=1 multi=6.0000 len=6909	K22316	rhnA-cobC; ribonuclease H / adenosylcobalamin/alpha-ribazole phosphatase [EC:3.1.26.4 3.1.3.73]	PF13456.6	Reverse transcriptase-like	ERR2206797	Metabolism of cofactors and vitamins	Porphyrin and chlorophyll metabolism	water
k127_160521 flag=1 multi=7.0000 len=7111_10	k127_160521 flag=1 multi=7.0000 len=7111	K01046	"lip, TGL2; triacylglycerol lipase [EC:3.1.1.3]"			ERR2206797	Lipid metabolism	Glycerolipid metabolism	water
k127_219595 flag=1 multi=6.0000 len=6915_8	k127_219595 flag=1 multi=6.0000 len=6915	K00390	cysH; phosphoadenosine phosphosulfate reductase [EC:1.8.4.8 1.8.4.10]	PF01507.19	Phosphoadenosine phosphosulfate reductase family	ERR2206797	Energy metabolism	Sulfur metabolism	water
k127_173890 flag=1 multi=8.0000 len=3098_3	k127_173890 flag=1 multi=8.0000 len=3098	K16011	"algA, xanB, rfbA, wbpW, pslB; mannose-1-phosphate guanylyltransferase / mannose-6-phosphate isomerase [EC:2.7.7.13 5.3.1.8]"	PF01050.18	Mannose-6-phosphate isomerase	ERR2206798	Carbohydrate metabolism	NA	water
k127_4137 flag=0 multi=15.7692 len=6417_10	k127_4137 flag=0 multi=15.7692 len=6417	K09458	"fabF, OXSM, CEM1; 3-oxoacyl-[acyl-carrier-protein] synthase II [EC:2.3.1.179]"			ERR2206798	NA	NA	water
k127_162495 flag=0 multi=7.9849 len=4763_3	k127_162495 flag=0 multi=7.9849 len=4763	K00390	cysH; phosphoadenosine phosphosulfate reductase [EC:1.8.4.8 1.8.4.10]			ERR2206798	Energy metabolism	Sulfur metabolism	water
k127_448282 flag=1 multi=8.0000 len=5711_1	k127_448282 flag=1 multi=8.0000 len=5711	K00390	cysH; phosphoadenosine phosphosulfate reductase [EC:1.8.4.8 1.8.4.10]			ERR2206798	Energy metabolism	Sulfur metabolism	water
k127_63663 flag=0 multi=50.7800 len=8891_17	k127_63663 flag=0 multi=50.7800 len=8891	K09458	"fabF, OXSM, CEM1; 3-oxoacyl-[acyl-carrier-protein] synthase II [EC:2.3.1.179]"			ERR2206798	NA	NA	water
k127_20356 flag=0 multi=16.1901 len=8207_3	k127_20356 flag=0 multi=16.1901 len=8207	K00558	"DNMT1, dcm; DNA (cytosine-5)-methyltransferase 1 [EC:2.1.1.37]"	PF00145.17	C-5 cytosine-specific DNA methylase	ERR2206798	Amino acid metabolism	Cysteine and methionine metabolism	water
k127_347356 flag=1 multi=10.0000 len=3885_3	k127_347356 flag=1 multi=10.0000 len=3885	K00558	"DNMT1, dcm; DNA (cytosine-5)-methyltransferase 1 [EC:2.1.1.37]"	PF00145.17	C-5 cytosine-specific DNA methylase	ERR2206798	Amino acid metabolism	Cysteine and methionine metabolism	water
k127_176479 flag=0 multi=13.9741 len=5142_6	k127_176479 flag=0 multi=13.9741 len=5142	K00860	cysC; adenylylsulfate kinase [EC:2.7.1.25]			ERR2206798	NA	NA	water
k127_163146 flag=0 multi=9.9706 len=3186_3	k127_163146 flag=0 multi=9.9706 len=3186	K13010	"per, rfbE; perosamine synthetase [EC:2.6.1.102]"	PF01041.17	DegT/DnrJ/EryC1/StrS aminotransferase family	ERR2206798	Carbohydrate metabolism	Amino sugar and nucleotide sugar metabolism	water
k127_247439 flag=1 multi=5.0000 len=3304_3	k127_247439 flag=1 multi=5.0000 len=3304	K00390	cysH; phosphoadenosine phosphosulfate reductase [EC:1.8.4.8 1.8.4.10]			ERR2206798	Energy metabolism	Sulfur metabolism	water
k127_455921 flag=1 multi=7.0000 len=9657_25	k127_455921 flag=1 multi=7.0000 len=9657	K01730	ogl; oligogalacturonide lyase [EC:4.2.2.6]			ERR2206798	Carbohydrate metabolism	Pentose and glucuronate interconversions	water
k127_223738 flag=1 multi=3.9908 len=4708_15	k127_223738 flag=1 multi=3.9908 len=4708	K17398	DNMT3A; DNA (cytosine-5)-methyltransferase 3A [EC:2.1.1.37]	PF00145.17	C-5 cytosine-specific DNA methylase	ERR2206798	Amino acid metabolism	Cysteine and methionine metabolism	water
k127_426851 flag=0 multi=9.9905 len=9603_7	k127_426851 flag=0 multi=9.9905 len=9603	K03269	"lpxH; UDP-2,3-diacylglucosamine hydrolase [EC:3.6.1.54]"	PF00149.28	Calcineurin-like phosphoesterase	ERR2206798	Glycan biosynthesis and metabolism	Lipopolysaccharide biosynthesis	water
k127_361073 flag=1 multi=8.0000 len=7452_3	k127_361073 flag=1 multi=8.0000 len=7452	K12452	"ascC, ddhC, rfbH; CDP-4-dehydro-6-deoxyglucose reductase, E1 [EC:1.17.1.1]"	PF01041.17	DegT/DnrJ/EryC1/StrS aminotransferase family	ERR2206798	Carbohydrate metabolism	Amino sugar and nucleotide sugar metabolism	water
k127_361073 flag=1 multi=8.0000 len=7452_4	k127_361073 flag=1 multi=8.0000 len=7452	K02377	"TSTA3, fcl; GDP-L-fucose synthase [EC:1.1.1.271]"	PF01370.21	NAD dependent epimerase/dehydratase family	ERR2206798	Carbohydrate metabolism	Amino sugar and nucleotide sugar metabolism	water
k127_361073 flag=1 multi=8.0000 len=7452_7	k127_361073 flag=1 multi=8.0000 len=7452	K01854	glf; UDP-galactopyranose mutase [EC:5.4.99.9]	PF03275.13	UDP-galactopyranose mutase	ERR2206798	Carbohydrate metabolism	Amino sugar and nucleotide sugar metabolism	water
k127_454260 flag=1 multi=7.0000 len=3844_2	k127_454260 flag=1 multi=7.0000 len=3844	K02377	"TSTA3, fcl; GDP-L-fucose synthase [EC:1.1.1.271]"	PF01370.21	NAD dependent epimerase/dehydratase family	ERR2206798	Carbohydrate metabolism	NA	water
k127_374291 flag=0 multi=6.0000 len=3705_2	k127_374291 flag=0 multi=6.0000 len=3705	K00390	cysH; phosphoadenosine phosphosulfate reductase [EC:1.8.4.8 1.8.4.10]			ERR2206798	Energy metabolism	Sulfur metabolism	water
k127_465811 flag=3 multi=16.0004 len=38016_57	k127_465811 flag=3 multi=16.0004 len=38016	K09882	cobS; cobaltochelatase CobS [EC:6.6.1.2]			ERR2206798	Metabolism of cofactors and vitamins	Porphyrin and chlorophyll metabolism	water
k127_230642 flag=1 multi=7.0000 len=3424_3	k127_230642 flag=1 multi=7.0000 len=3424	K00558	"DNMT1, dcm; DNA (cytosine-5)-methyltransferase 1 [EC:2.1.1.37]"	PF00145.17	C-5 cytosine-specific DNA methylase	ERR2206798	Amino acid metabolism	Cysteine and methionine metabolism	water
k127_431742 flag=0 multi=18.9562 len=8354_14	k127_431742 flag=0 multi=18.9562 len=8354	K00287	"DHFR, folA; dihydrofolate reductase [EC:1.5.1.3]"	PF00186.19	Dihydrofolate reductase	ERR2206798	Metabolism of cofactors and vitamins	NA	water
k127_19698 flag=0 multi=14.5180 len=6197_4	k127_19698 flag=0 multi=14.5180 len=6197	K01939	"purA, ADSS; adenylosuccinate synthase [EC:6.3.4.4]"	PF00709.21	Adenylosuccinate synthetase	ERR2206798	NA	NA	water
[truncated: 8,182 more rows]
