# Supplementary material for: Auxiliary Metabolic Gene Functions in Pelagic and Benthic Viruses of the Baltic Sea
Source: Front Microbiol. 2022 Jul 7;13:863620. doi: 10.3389/fmicb.2022.863620 (PMC9301287; doi:10.3389/fmicb.2022.863620)
Supplement: Supplementary file 6 [file Data_Sheet_6.csv]

	Station	Metabolism	sum.FPKM
1	SRR2053303	Energy metabolism	933127
2	ERR770977	Unknown	790292
3	SRR12059195	Energy metabolism	682811
4	ERR3761396	Energy metabolism	661399
5	SRR12059199	Metabolism of cofactors and vitamins	590067
6	SRR12059200	Metabolism of cofactors and vitamins	570280
7	SRR12059194	Energy metabolism	547764
8	SRR2053299	Amino acid metabolism	539374
9	SRR12059202	Nucleotide metabolism	538195
10	ERR3763011	Amino acid metabolism	512220
11	SRR2053289	Glycan biosynthesis and metabolism	485157
12	SRR2053283	Glycan biosynthesis and metabolism	472813
13	ERR3761396	Carbohydrate metabolism	470329
14	ERR2206793	Folding, sorting and degradation	456813
15	ERR2206775	Energy metabolism	448801
16	ERR2206776	Amino acid metabolism	417594
17	ERR2206773	Metabolism of cofactors and vitamins	412429
18	ERR3763010	Energy metabolism	399371
19	SRR12059190	Amino acid metabolism	398248
20	SRR12059191	Amino acid metabolism	398248
21	ERR2206790	Unknown	393297
22	ERR2206774	Metabolism of cofactors and vitamins	365576
23	ERR3773633	Carbohydrate metabolism	365464
24	SRR2053292	Metabolism of cofactors and vitamins	358151
25	ERR2206767	Amino acid metabolism	343986
26	SRR12059197	Glycan biosynthesis and metabolism	343976
27	ERR2206791	Metabolism of cofactors and vitamins	334536
28	SRR2053297	Metabolism of cofactors and vitamins	329336
29	ERR3761414	Energy metabolism	307974
30	ERR3772600	Amino acid metabolism	306725
31	SRR2053291	Metabolism of cofactors and vitamins	300829
32	ERR2206768	Unknown	290890
33	ERR3763013	Unknown	290128
34	ERR2206788	Metabolism of cofactors and vitamins	288610
35	SRR12059194	Carbohydrate metabolism	288502
36	ERR2206779	Unknown	287940
37	ERR2206785	Metabolism of cofactors and vitamins	285850
38	ERR2206764	Unknown	278970
39	ERR2206797	Metabolism of other amino acids	278439
40	ERR2206755	Amino acid metabolism	278214
41	ERR3765037	Metabolism of cofactors and vitamins	275333
42	ERR2206771	Metabolism of cofactors and vitamins	271209
43	SRR12059200	Unknown	268338
44	ERR2206789	Metabolism of cofactors and vitamins	267123
45	SRR2053294	Metabolism of cofactors and vitamins	263296
46	ERR2206758	Metabolism of cofactors and vitamins	251565
47	ERR3761395	Amino acid metabolism	251530
48	SRR2053285	Unknown	248363
49	ERR3763012	Carbohydrate metabolism	242587
50	ERR3763014	Carbohydrate metabolism	236036
51	SRR2053290	Carbohydrate metabolism	233474
52	ERR3772657	Metabolism of cofactors and vitamins	230029
53	ERR3772597	Unknown	222562
54	ERR2206757	Amino acid metabolism	221205
55	ERR2206752	Metabolism of cofactors and vitamins	220645
56	ERR3764361	Metabolism of cofactors and vitamins	220392
57	ERR3764361	Carbohydrate metabolism	213788
58	ERR2206788	Unknown	213372
59	SRR2053296	Metabolism of cofactors and vitamins	209986
60	ERR2206752	Carbohydrate metabolism	207449
61	ERR3761419	Amino acid metabolism	199159
62	ERR3773633	Energy metabolism	196719
63	ERR2206765	Amino acid metabolism	195642
64	ERR3763021	Carbohydrate metabolism	195223
65	ERR2206760	Metabolism of cofactors and vitamins	194197
66	ERR2206751	Carbohydrate metabolism	193896
67	ERR2206762	Unknown	193250
68	ERR3763015	Carbohydrate metabolism	193116
69	ERR3763012	Energy metabolism	192777
70	ERR2206792	Unknown	191727
71	ERR2206780	Carbohydrate metabolism	187777
72	ERR3763261	Carbohydrate metabolism	187455
73	ERR2206786	Metabolism of cofactors and vitamins	187176
74	ERR3773631	Energy metabolism	182906
75	ERR2206756	Unknown	182482
76	ERR2206777	Carbohydrate metabolism	181759
77	ERR2206753	Lipid metabolism	181142
78	ERR3761424	Energy metabolism	180955
79	ERR3764908	Amino acid metabolism	180164
80	ERR2206751	Amino acid metabolism	179502
81	ERR2206786	Unknown	179354
82	ERR3761416	Carbohydrate metabolism	178193
83	ERR2206796	Metabolism of cofactors and vitamins	175816
84	ERR3763261	Energy metabolism	174985
85	ERR2206778	Metabolism of cofactors and vitamins	173139
86	ERR3773684	Carbohydrate metabolism	169765
87	SRR2032810	Metabolism of cofactors and vitamins	169313
88	ERR2206779	Metabolism of cofactors and vitamins	166459
89	ERR3761417	Energy metabolism	166377
90	ERR3761397	Glycan biosynthesis and metabolism	159243
91	ERR2206778	Amino acid metabolism	159085
92	ERR2206778	Energy metabolism	157260
93	ERR2206772	Amino acid metabolism	155793
94	ERR3773638	Metabolism of cofactors and vitamins	152391
95	SRR2053285	Glycan biosynthesis and metabolism	151875
96	ERR2206793	Energy metabolism	150619
97	ERR3772628	Metabolism of cofactors and vitamins	149470
98	ERR2206762	Carbohydrate metabolism	148613
99	ERR3761398	Metabolism of cofactors and vitamins	146561
100	ERR3773634	Metabolism of cofactors and vitamins	143818
101	ERR3773796	Glycan biosynthesis and metabolism	141980
102	ERR3773682	Metabolism of cofactors and vitamins	140911
103	ERR2206796	Unknown	140015
104	SRR2032810	Amino acid metabolism	138127
105	ERR3772663	Metabolism of cofactors and vitamins	137706
106	ERR2206761	Metabolism of cofactors and vitamins	134556
107	ERR3773796	Biosynthesis of other secondary metabolites	133744
108	ERR3773682	Carbohydrate metabolism	132314
109	ERR2206753	Unknown	131925
110	ERR3761399	Glycan biosynthesis and metabolism	131678
111	ERR3773639	Metabolism of cofactors and vitamins	129725
112	ERR3765014	Carbohydrate metabolism	129543
113	ERR3773635	Amino acid metabolism	129092
114	ERR3763021	Folding, sorting and degradation	128897
115	ERR2206759	Unknown	128120
116	ERR3763012	Metabolism of cofactors and vitamins	125621
117	ERR3773635	Unknown	125099
118	ERR2206795	Metabolism of cofactors and vitamins	125065
119	ERR3761420	Energy metabolism	125053
120	ERR3761399	Unknown	123885
121	ERR3772598	Metabolism of cofactors and vitamins	123680
122	SRR2053302	Unknown	123056
123	SRR12059195	Metabolism of cofactors and vitamins	121471
124	ERR3763014	Metabolism of cofactors and vitamins	120671
125	ERR2206794	Biosynthesis of other secondary metabolites	119649
126	SRR2053301	Metabolism of cofactors and vitamins	119547
127	ERR3761417	Amino acid metabolism	117651
128	ERR3773632	Metabolism of cofactors and vitamins	117600
129	ERR3772663	Unknown	117568
130	ERR3773634	Amino acid metabolism	116876
131	ERR3772657	Energy metabolism	116271
132	ERR2206779	Amino acid metabolism	116187
133	ERR2206795	Unknown	115263
134	ERR3765014	Energy metabolism	113234
135	ERR3773632	Amino acid metabolism	113006
136	ERR2206760	Unknown	112418
137	ERR2206792	Carbohydrate metabolism	111697
138	ERR2206759	Metabolism of cofactors and vitamins	111175
139	ERR3763015	Unknown	111119
140	ERR3765037	Carbohydrate metabolism	110864
141	ERR3773639	Carbohydrate metabolism	110587
142	SRR2053296	Glycan biosynthesis and metabolism	110159
143	ERR3761420	Carbohydrate metabolism	109983
144	SRR2053303	Unknown	109963
145	ERR3763010	Amino acid metabolism	109684
146	ERR3761397	Metabolism of cofactors and vitamins	109618
147	SRR2053301	Carbohydrate metabolism	109545
148	ERR2206794	Metabolism of cofactors and vitamins	109137
149	ERR2206761	Carbohydrate metabolism	108409
150	ERR3761416	Metabolism of cofactors and vitamins	107477
151	ERR3761395	Unknown	104749
152	ERR2206798	Folding, sorting and degradation	104429
153	ERR2206771	Carbohydrate metabolism	102983
154	ERR2206759	Glycan biosynthesis and metabolism	102267
155	SRR2053290	Amino acid metabolism	101330
156	SRR2053302	Metabolism of terpenoids and polyketides	99833
157	ERR2206780	Amino acid metabolism	98463
158	ERR3761424	Metabolism of cofactors and vitamins	97019
159	ERR3773631	Amino acid metabolism	96695
160	ERR2206772	Metabolism of cofactors and vitamins	96350
161	ERR2206777	Amino acid metabolism	96027
162	ERR3773796	Amino acid metabolism	94692
163	ERR3772597	Amino acid metabolism	93506
164	ERR2206787	Glycan biosynthesis and metabolism	92424
165	ERR2206775	Unknown	90594
166	ERR3761424	Carbohydrate metabolism	90259
167	ERR3772628	Carbohydrate metabolism	89523
168	ERR2206787	Amino acid metabolism	87597
169	ERR3772628	Amino acid metabolism	87540
170	ERR2206756	Amino acid metabolism	86367
171	ERR3772598	Amino acid metabolism	85573
172	ERR3773638	Carbohydrate metabolism	85010
173	ERR2206775	Amino acid metabolism	83671
174	ERR3773682	Glycan biosynthesis and metabolism	78212
175	ERR2206798	Metabolism of cofactors and vitamins	78055
176	ERR2206793	Nucleotide metabolism	77810
177	ERR3763021	Amino acid metabolism	77680
178	SRR2053301	Amino acid metabolism	76914
179	ERR3773631	Glycan biosynthesis and metabolism	76686
180	ERR3761399	Metabolism of cofactors and vitamins	76411
181	ERR2206767	Carbohydrate metabolism	76190
182	ERR3772598	Glycan biosynthesis and metabolism	75834
183	ERR3772663	Amino acid metabolism	75443
184	ERR2206757	Metabolism of cofactors and vitamins	74919
185	ERR3772600	Metabolism of cofactors and vitamins	74407
186	ERR3773632	Glycan biosynthesis and metabolism	74236
187	ERR2206798	Unknown	73820
188	ERR3761397	Energy metabolism	72931
189	ERR2206765	Biosynthesis of other secondary metabolites	72805
190	ERR3761416	Unknown	71386
191	ERR2206798	Amino acid metabolism	71009
192	ERR3765014	Amino acid metabolism	70924
193	ERR3761416	Amino acid metabolism	70748
194	ERR2206795	Carbohydrate metabolism	70563
195	ERR3764908	Glycan biosynthesis and metabolism	70459
196	ERR3761414	Metabolism of cofactors and vitamins	70386
197	ERR2206798	Carbohydrate metabolism	70328
198	SRR12059194	Glycan biosynthesis and metabolism	69276
199	ERR3773796	Metabolism of cofactors and vitamins	69266
200	SRR2053291	Unknown	69257
201	ERR3761398	Glycan biosynthesis and metabolism	68792
202	ERR3773633	Amino acid metabolism	68510
203	ERR3761424	Amino acid metabolism	67927
204	ERR2206761	Amino acid metabolism	67903
205	ERR3763012	Amino acid metabolism	67859
206	ERR2206761	Unknown	67709
207	ERR3763261	Amino acid metabolism	67319
208	ERR3765014	Glycan biosynthesis and metabolism	66731
209	ERR2206764	Amino acid metabolism	66665
210	SRR2053296	Energy metabolism	66328
211	ERR2206793	Amino acid metabolism	66326
212	ERR3773639	Energy metabolism	65977
213	ERR3773639	Glycan biosynthesis and metabolism	64842
214	ERR3761420	Amino acid metabolism	64309
215	ERR3772657	Glycan biosynthesis and metabolism	63854
216	ERR3773635	Carbohydrate metabolism	63752
217	ERR3773684	Glycan biosynthesis and metabolism	63131
218	ERR3763013	Glycan biosynthesis and metabolism	62460
219	ERR2206787	Energy metabolism	62201
220	ERR2206777	Energy metabolism	61971
221	ERR2206771	Lipid metabolism	61625
222	ERR2206780	Biosynthesis of other secondary metabolites	61018
223	ERR3761397	Amino acid metabolism	60984
224	SRR2053302	Carbohydrate metabolism	60962
225	ERR3761396	Folding, sorting and degradation	60566
226	ERR2206780	Metabolism of cofactors and vitamins	60461
227	ERR3773639	Amino acid metabolism	58882
228	ERR2206791	Carbohydrate metabolism	58855
229	ERR2206772	Nucleotide metabolism	58232
230	ERR2206756	Metabolism of cofactors and vitamins	58221
231	ERR2206758	Unknown	57856
232	SRR2032810	Unknown	57597
233	ERR3761396	Metabolism of cofactors and vitamins	56568
234	ERR3772600	Carbohydrate metabolism	55908
235	ERR3763021	Energy metabolism	54985
236	ERR3761420	Metabolism of cofactors and vitamins	54813
237	ERR3763010	Carbohydrate metabolism	54368
238	ERR2206765	Energy metabolism	54339
239	SRR2053284	Amino acid metabolism	54333
240	ERR3773684	Metabolism of cofactors and vitamins	54057
241	SRR12059194	Metabolism of cofactors and vitamins	53689
242	SRR2032810	Biosynthesis of other secondary metabolites	53618
243	SRR2053302	Glycan biosynthesis and metabolism	53422
244	ERR3773631	Metabolism of cofactors and vitamins	53088
245	ERR3772663	Carbohydrate metabolism	52787
246	ERR3765014	Metabolism of cofactors and vitamins	52690
247	ERR3763261	Metabolism of cofactors and vitamins	52589
248	SRR2053297	Amino acid metabolism	52504
249	ERR2206786	Amino acid metabolism	52259
250	ERR2206796	Amino acid metabolism	52174
251	ERR2206794	Energy metabolism	51916
252	ERR3773634	Carbohydrate metabolism	51899
253	ERR3761417	Metabolism of cofactors and vitamins	51836
254	ERR2206765	Carbohydrate metabolism	51411
255	ERR2206762	Energy metabolism	51358
256	ERR2206780	Unknown	50820
257	ERR2206777	Glycan biosynthesis and metabolism	50810
258	ERR3764908	Carbohydrate metabolism	50001
259	ERR3761419	Biosynthesis of other secondary metabolites	49591
260	ERR2206758	Glycan biosynthesis and metabolism	49228
261	SRR2053301	Biosynthesis of other secondary metabolites	47724
262	ERR3773633	Metabolism of cofactors and vitamins	47494
263	ERR2206759	Carbohydrate metabolism	46756
264	ERR2206768	Energy metabolism	46416
265	ERR3772657	Amino acid metabolism	46083
266	ERR3773684	Energy metabolism	45941
267	ERR3772598	Energy metabolism	45867
268	ERR2206773	Amino acid metabolism	45796
269	ERR2206789	Folding, sorting and degradation	45507
270	ERR2206777	Unknown	45069
271	ERR3773638	Unknown	44902
272	ERR3773632	Energy metabolism	44605
273	ERR3761419	Xenobiotics biodegradation and metabolism	43785
274	ERR2206762	Xenobiotics biodegradation and metabolism	43443
275	SRR2053291	Carbohydrate metabolism	43096
276	SRR2053297	Carbohydrate metabolism	43049
277	ERR3773638	Energy metabolism	41924
278	ERR2206797	Energy metabolism	41816
279	ERR3773682	Energy metabolism	41502
280	ERR2206779	Energy metabolism	41238
281	SRR2053291	Energy metabolism	41183
282	SRR2053291	Amino acid metabolism	41173
283	ERR3761416	Energy metabolism	40747
284	SRR2053290	Folding, sorting and degradation	40547
285	ERR2206760	Glycan biosynthesis and metabolism	39828
286	ERR3773638	Amino acid metabolism	39824
287	ERR2206794	Carbohydrate metabolism	39778
288	ERR3761398	Amino acid metabolism	38459
289	ERR2206785	Energy metabolism	38305
290	ERR2206774	Carbohydrate metabolism	38111
291	ERR3772597	Metabolism of cofactors and vitamins	37948
292	ERR2206794	Amino acid metabolism	37501
293	ERR2206787	Biosynthesis of other secondary metabolites	37143
294	ERR3761424	Unknown	36656
295	ERR3761424	Glycan biosynthesis and metabolism	36592
296	ERR2206787	Metabolism of cofactors and vitamins	36559
297	ERR3761420	Unknown	36296
298	ERR2206785	Glycan biosynthesis and metabolism	36292
299	ERR3772600	Unknown	36087
300	ERR2206755	Metabolism of cofactors and vitamins	35102
301	SRR2053301	Unknown	34926
302	SRR2053302	Metabolism of cofactors and vitamins	34757
303	ERR3773634	Energy metabolism	34576
304	ERR3763013	Metabolism of terpenoids and polyketides	34534
305	ERR2206752	Amino acid metabolism	34517
306	ERR2206758	Carbohydrate metabolism	33301
307	ERR3761420	Glycan biosynthesis and metabolism	33191
308	ERR3773638	Glycan biosynthesis and metabolism	33114
309	ERR3761399	Folding, sorting and degradation	32783
310	ERR2206765	Unknown	32582
311	ERR3772628	Unknown	32493
312	ERR2206757	Glycan biosynthesis and metabolism	32258
313	ERR2206753	Amino acid metabolism	32178
314	SRR12059194	Folding, sorting and degradation	32116
315	ERR2206789	Amino acid metabolism	31987
316	ERR3761395	Energy metabolism	31945
317	ERR3772598	Carbohydrate metabolism	31924
318	ERR2206773	Energy metabolism	31862
319	ERR2206795	Energy metabolism	31841
320	SRR2053296	Amino acid metabolism	31219
321	ERR2206791	Amino acid metabolism	31127
322	ERR3761417	Biosynthesis of other secondary metabolites	31034
323	ERR3773631	Carbohydrate metabolism	30992
324	ERR2206794	Unknown	30707
325	ERR2206786	Glycan biosynthesis and metabolism	30643
326	ERR2206776	Metabolism of cofactors and vitamins	30622
327	ERR3773796	Unknown	30205
328	ERR2206785	Carbohydrate metabolism	29726
329	ERR3761414	Amino acid metabolism	29537
330	ERR3772628	Energy metabolism	29501
331	ERR3773684	Unknown	29064
332	ERR3772597	Carbohydrate metabolism	28901
333	ERR2206797	Metabolism of cofactors and vitamins	28900
334	ERR2206768	Carbohydrate metabolism	28875
335	ERR3765037	Energy metabolism	28283
336	ERR3761414	Folding, sorting and degradation	28146
337	SRR2053301	Nucleotide metabolism	28105
338	ERR3772628	Glycan biosynthesis and metabolism	27988
339	ERR2206785	Amino acid metabolism	27375
340	SRR2053285	Amino acid metabolism	27367
341	ERR2206795	Amino acid metabolism	27113
342	ERR3773635	Energy metabolism	26820
343	ERR2206792	Metabolism of other amino acids	25585
344	ERR3773684	Amino acid metabolism	25573
345	ERR3761417	Carbohydrate metabolism	25324
346	ERR2206797	Carbohydrate metabolism	25227
347	ERR2206756	Lipid metabolism	24970
348	ERR3773796	Carbohydrate metabolism	24842
349	ERR2206778	Carbohydrate metabolism	24790
350	ERR2206787	Carbohydrate metabolism	24751
351	ERR3773635	Metabolism of cofactors and vitamins	24609
352	ERR3772657	Carbohydrate metabolism	23581
353	SRR12059195	Glycan biosynthesis and metabolism	23482
354	ERR3773631	Biosynthesis of other secondary metabolites	23364
355	ERR2206789	Biosynthesis of other secondary metabolites	23004
356	ERR3761399	Amino acid metabolism	22965
357	ERR2206771	Amino acid metabolism	22953
358	ERR2206798	Glycan biosynthesis and metabolism	22912
359	SRR2053301	Glycan biosynthesis and metabolism	22849
360	ERR3761417	Folding, sorting and degradation	22757
361	ERR2206790	Amino acid metabolism	22732
362	ERR3773682	Amino acid metabolism	22699
363	ERR2206764	Energy metabolism	22619
364	SRR2053302	Amino acid metabolism	22588
365	ERR3772598	Folding, sorting and degradation	22136
366	ERR2206757	Carbohydrate metabolism	22101
367	ERR2206797	Amino acid metabolism	22052
368	ERR2206796	Carbohydrate metabolism	21971
369	ERR2206774	Unknown	21937
370	ERR2206780	Folding, sorting and degradation	21658
371	SRR2032810	Carbohydrate metabolism	21619
372	ERR3772628	Folding, sorting and degradation	21514
373	SRR2053296	Carbohydrate metabolism	21282
374	ERR2206786	Energy metabolism	21237
375	ERR2206789	Glycan biosynthesis and metabolism	21093
376	SRR2053297	Glycan biosynthesis and metabolism	21034
377	ERR3773632	Folding, sorting and degradation	20471
378	ERR2206792	Amino acid metabolism	20324
379	ERR2206793	Glycan biosynthesis and metabolism	20041
380	ERR2206791	Unknown	20023
381	ERR3761419	Carbohydrate metabolism	19987
382	ERR3761416	Folding, sorting and degradation	19804
383	ERR2206774	Amino acid metabolism	19554
384	ERR3773632	Unknown	19530
385	ERR3773639	Unknown	19238
386	ERR2206772	Glycan biosynthesis and metabolism	19214
387	ERR2206761	Glycan biosynthesis and metabolism	19074
388	ERR2206785	Unknown	19068
389	ERR2206785	Folding, sorting and degradation	19010
390	ERR2206796	Energy metabolism	18984
391	ERR3773634	Unknown	18754
392	ERR2206777	Metabolism of cofactors and vitamins	18736
393	ERR3765037	Amino acid metabolism	18690
394	ERR3773633	Glycan biosynthesis and metabolism	17875
395	ERR3772598	Xenobiotics biodegradation and metabolism	17847
396	SRR2053297	Unknown	17643
397	ERR2206787	Folding, sorting and degradation	17523
398	ERR3761414	Glycan biosynthesis and metabolism	17464
399	ERR3763261	Glycan biosynthesis and metabolism	17442
400	ERR2206790	Metabolism of cofactors and vitamins	17367
401	ERR3764908	Metabolism of cofactors and vitamins	17207
402	ERR3765037	Unknown	17068
403	ERR2206773	Unknown	16445
404	ERR3773632	Carbohydrate metabolism	16355
405	ERR2206785	Biosynthesis of other secondary metabolites	16292
406	ERR3761419	Glycan biosynthesis and metabolism	16205
407	ERR3761396	Amino acid metabolism	16124
408	SRR2053291	Glycan biosynthesis and metabolism	15817
409	ERR2206771	Unknown	15639
410	SRR2053296	Biosynthesis of other secondary metabolites	15639
411	ERR3772597	Glycan biosynthesis and metabolism	15627
412	ERR3763261	Unknown	15513
413	SRR2053291	Biosynthesis of other secondary metabolites	15452
414	ERR3773682	Unknown	15413
415	ERR3773634	Glycan biosynthesis and metabolism	15399
416	ERR3761397	Folding, sorting and degradation	15300
417	ERR2206760	Biosynthesis of other secondary metabolites	15295
418	ERR3772598	Unknown	15237
419	ERR2206762	Metabolism of cofactors and vitamins	15042
420	ERR2206791	Biosynthesis of other secondary metabolites	14996
421	SRR2053301	Energy metabolism	14918
422	ERR2206760	Carbohydrate metabolism	14886
423	ERR2206794	Nucleotide metabolism	14866
424	ERR2206792	Metabolism of cofactors and vitamins	14608
425	SRR2053290	Metabolism of cofactors and vitamins	14516
426	ERR2206796	Glycan biosynthesis and metabolism	14392
427	ERR3763011	Unknown	14299
428	ERR3761397	Unknown	14212
429	ERR2206759	Amino acid metabolism	14188
430	ERR3765014	Unknown	13793
431	SRR2053285	Folding, sorting and degradation	13577
432	ERR3763010	Metabolism of cofactors and vitamins	13537
433	SRR2053292	Unknown	13517
434	ERR2206768	Metabolism of cofactors and vitamins	13400
435	ERR2206794	Glycan biosynthesis and metabolism	13291
436	ERR2206772	Carbohydrate metabolism	13195
437	ERR3772597	Folding, sorting and degradation	13187
438	ERR2206791	Energy metabolism	13045
439	ERR3761399	Carbohydrate metabolism	12889
440	ERR3761414	Nucleotide metabolism	12859
441	ERR2206797	Lipid metabolism	12807
442	ERR3761395	Metabolism of cofactors and vitamins	12748
443	ERR2206795	Glycan biosynthesis and metabolism	12736
444	ERR3772657	Folding, sorting and degradation	12539
445	ERR2206776	Unknown	12523
446	ERR3761417	Unknown	12354
447	ERR2206789	Metabolism of terpenoids and polyketides	12239
448	ERR2206758	Amino acid metabolism	12230
449	ERR3761414	Metabolism of other amino acids	12197
450	ERR3772597	Energy metabolism	12046
451	ERR3773633	Unknown	11927
452	ERR2206760	Amino acid metabolism	11904
453	SRR2032810	Glycan biosynthesis and metabolism	11904
454	ERR2206798	Energy metabolism	11847
455	ERR3761419	Metabolism of cofactors and vitamins	11780
456	ERR2206779	Folding, sorting and degradation	11753
457	ERR3772600	Energy metabolism	11442
458	ERR3763010	Nucleotide metabolism	11251
459	ERR2206789	Unknown	11106
460	ERR2206756	Energy metabolism	11054
461	ERR3773684	Folding, sorting and degradation	10775
462	ERR2206757	Unknown	10682
463	ERR2206775	Glycan biosynthesis and metabolism	10678
464	ERR2206751	Unknown	10628
465	ERR2206773	Glycan biosynthesis and metabolism	10312
466	ERR2206786	Folding, sorting and degradation	10215
467	ERR2206753	Metabolism of cofactors and vitamins	10041
468	ERR3772628	Lipid metabolism	10033
469	ERR3765037	Glycan biosynthesis and metabolism	9984
470	ERR3765014	Folding, sorting and degradation	9879
471	ERR3763013	Amino acid metabolism	9867
472	ERR2206791	Glycan biosynthesis and metabolism	9749
473	ERR2206780	Energy metabolism	9745
474	ERR3764908	Biosynthesis of other secondary metabolites	9686
475	ERR2206789	Energy metabolism	9394
476	ERR2206794	Xenobiotics biodegradation and metabolism	9393
477	ERR3761398	Biosynthesis of other secondary metabolites	9358
478	ERR3761396	Unknown	9322
479	ERR3765037	Folding, sorting and degradation	9278
480	ERR2206762	Biosynthesis of other secondary metabolites	9131
481	ERR2206778	Glycan biosynthesis and metabolism	8790
482	ERR3773633	Folding, sorting and degradation	8776
483	ERR2206795	Nucleotide metabolism	8731
484	ERR2206787	Unknown	8605
485	SRR2053296	Unknown	8582
486	ERR3761416	Glycan biosynthesis and metabolism	8467
487	ERR2206767	Energy metabolism	8162
488	ERR3761420	Folding, sorting and degradation	8038
489	ERR3761398	Folding, sorting and degradation	8005
490	ERR2206775	Carbohydrate metabolism	7927
491	SRR2053290	Glycan biosynthesis and metabolism	7821
492	ERR3761398	Carbohydrate metabolism	7720
493	ERR3761419	Unknown	7631
494	SRR2053290	Unknown	7534
495	ERR2206757	Folding, sorting and degradation	7450
496	ERR3765037	Metabolism of terpenoids and polyketides	7429
497	ERR3773631	Folding, sorting and degradation	7329
498	ERR3764908	Energy metabolism	7262
499	SRR2053285	Nucleotide metabolism	7253
500	ERR3772657	Unknown	7227
501	ERR2206755	Unknown	7129
502	ERR3773635	Glycan biosynthesis and metabolism	6959
503	ERR3765037	Biosynthesis of other secondary metabolites	6955
504	SRR2053296	Folding, sorting and degradation	6927
505	ERR2206756	Carbohydrate metabolism	6831
506	ERR3773682	Folding, sorting and degradation	6768
507	ERR3773633	Biosynthesis of other secondary metabolites	6715
508	ERR2206772	Metabolism of other amino acids	6561
509	ERR3773635	Metabolism of terpenoids and polyketides	6473
510	ERR2206790	Energy metabolism	6416
511	ERR2206789	Carbohydrate metabolism	6322
512	ERR2206768	Amino acid metabolism	6314
513	ERR2206788	Amino acid metabolism	6280
514	SRR12059202	Metabolism of cofactors and vitamins	6146
515	ERR2206751	Metabolism of cofactors and vitamins	6074
516	ERR2206778	Xenobiotics biodegradation and metabolism	5996
517	ERR2206764	Carbohydrate metabolism	5962
518	ERR3772597	Xenobiotics biodegradation and metabolism	5862
519	ERR2206792	Glycan biosynthesis and metabolism	5662
520	SRR2053292	Folding, sorting and degradation	5569
521	ERR2206759	Energy metabolism	5486
522	ERR2206795	Folding, sorting and degradation	5464
523	ERR2206788	Folding, sorting and degradation	5412
524	ERR2206774	Glycan biosynthesis and metabolism	5273
525	ERR2206778	Unknown	5070
526	ERR3763010	Glycan biosynthesis and metabolism	4891
527	ERR3761420	Biosynthesis of other secondary metabolites	4666
528	ERR3761416	Nucleotide metabolism	4623
529	SRR2053302	Biosynthesis of other secondary metabolites	4623
530	ERR2206772	Folding, sorting and degradation	4617
531	ERR2206773	Biosynthesis of other secondary metabolites	4599
532	ERR3763261	Folding, sorting and degradation	4561
533	ERR2206774	Energy metabolism	4544
534	ERR2206772	Unknown	4477
535	ERR3761414	Carbohydrate metabolism	4435
536	ERR3773631	Lipid metabolism	4365
537	ERR2206786	Carbohydrate metabolism	4286
538	ERR2206756	Glycan biosynthesis and metabolism	4279
539	ERR2206762	Amino acid metabolism	4247
540	ERR2206793	Metabolism of cofactors and vitamins	4171
541	ERR2206790	Glycan biosynthesis and metabolism	4058
542	SRR2053285	Metabolism of cofactors and vitamins	4046
543	ERR2206778	Folding, sorting and degradation	4040
544	ERR2206771	Biosynthesis of other secondary metabolites	3997
545	SRR2053302	Energy metabolism	3973
546	ERR3773638	Lipid metabolism	3948
547	ERR2206760	Folding, sorting and degradation	3834
548	ERR3772663	Glycan biosynthesis and metabolism	3698
549	ERR2206775	Metabolism of cofactors and vitamins	3586
550	ERR2206771	Glycan biosynthesis and metabolism	3452
551	ERR3773638	Folding, sorting and degradation	3450
552	ERR3773684	Nucleotide metabolism	3358
553	ERR2206798	Biosynthesis of other secondary metabolites	3357
554	ERR2206776	Carbohydrate metabolism	3345
555	ERR2206796	Nucleotide metabolism	3312
556	ERR3773639	Lipid metabolism	3264
557	ERR2206790	Folding, sorting and degradation	3240
558	ERR2206771	Energy metabolism	3236
559	ERR2206752	Unknown	3191
560	ERR3772600	Glycan biosynthesis and metabolism	3083
561	ERR3773796	Energy metabolism	3082
562	ERR2206760	Energy metabolism	3013
563	SRR2053292	Carbohydrate metabolism	3004
564	ERR2206758	Biosynthesis of other secondary metabolites	3000
565	ERR3763010	Unknown	2947
566	ERR2206787	Metabolism of other amino acids	2894
567	ERR3761399	Lipid metabolism	2838
568	ERR2206759	Lipid metabolism	2751
569	ERR2206757	Energy metabolism	2563
570	SRR2032810	Xenobiotics biodegradation and metabolism	2469
571	ERR3773684	Biosynthesis of other secondary metabolites	2350
572	ERR3773682	Biosynthesis of other secondary metabolites	2308
573	ERR3773632	Biosynthesis of other secondary metabolites	2279
574	ERR2206796	Folding, sorting and degradation	2223
575	ERR3765014	Biosynthesis of other secondary metabolites	2221
576	ERR3761420	Metabolism of terpenoids and polyketides	2087
577	ERR3763010	Lipid metabolism	2006
578	ERR2206778	Biosynthesis of other secondary metabolites	2003
579	ERR2206760	Metabolism of terpenoids and polyketides	1871
580	ERR3773639	Folding, sorting and degradation	1836
581	ERR3761424	Biosynthesis of other secondary metabolites	1772
582	ERR2206755	Glycan biosynthesis and metabolism	1757
583	ERR2206775	Metabolism of other amino acids	1664
584	ERR3773639	Biosynthesis of other secondary metabolites	1584
585	ERR3773638	Biosynthesis of other secondary metabolites	1490
586	ERR3761417	Glycan biosynthesis and metabolism	1463
587	ERR2206758	Lipid metabolism	1444
588	ERR3772598	Metabolism of terpenoids and polyketides	1369
589	ERR2206796	Biosynthesis of other secondary metabolites	1322
590	ERR2206768	Glycan biosynthesis and metabolism	1305
591	ERR2206755	Carbohydrate metabolism	1297
592	ERR3763010	Folding, sorting and degradation	1283
593	ERR2206791	Nucleotide metabolism	1276
594	ERR2206792	Energy metabolism	1221
595	ERR3761424	Folding, sorting and degradation	1165
596	ERR2206771	Metabolism of other amino acids	1155
597	ERR3773635	Folding, sorting and degradation	1120
598	ERR3763011	Metabolism of cofactors and vitamins	1085
599	ERR3772663	Metabolism of terpenoids and polyketides	1077
600	ERR2206768	Folding, sorting and degradation	1043
601	ERR3773634	Metabolism of terpenoids and polyketides	986
602	ERR2206774	Metabolism of other amino acids	947
603	ERR2206758	Xenobiotics biodegradation and metabolism	931
604	ERR3761424	Lipid metabolism	808
605	ERR3772628	Biosynthesis of other secondary metabolites	794
606	ERR3772598	Lipid metabolism	585
607	ERR3773634	Lipid metabolism	563
608	SRR12059197	Energy metabolism	554
609	ERR2206762	Nucleotide metabolism	549
610	ERR3773634	Folding, sorting and degradation	544
611	ERR2206789	Nucleotide metabolism	528
612	ERR3773684	Lipid metabolism	395
613	ERR2206774	Biosynthesis of other secondary metabolites	323
614	SRR12059197	Metabolism of cofactors and vitamins	253
615	ERR3772598	Biosynthesis of other secondary metabolites	206
616	ERR2206761	Folding, sorting and degradation	192
617	ERR2206771	Folding, sorting and degradation	187
