# Supplementary material for: Auxiliary Metabolic Gene Functions in Pelagic and Benthic Viruses of the Baltic Sea
Source: Front Microbiol. 2022 Jul 7;13:863620. doi: 10.3389/fmicb.2022.863620 (PMC9301287; doi:10.3389/fmicb.2022.863620)
Supplement: Supplementary file 7 [file Data_Sheet_7.CSV]

tax	Metabolism	FPKM	percent	Source
Cyanobacteria:Myoviridae	Energy metabolism	46829893	8.22886532401771	Water
Cyanobacteria:Myoviridae	Metabolism of cofactors and vitamins	27314593	4.79967159389745	Water
Proteobacteria:Siphoviridae	Metabolism of cofactors and vitamins	26529060	4.66163913534428	Water
Cyanobacteria:Myoviridae	Carbohydrate metabolism	21544331	3.78573144070732	Water
Cyanobacteria:Myoviridae	Unknown	20308467	3.56856762154588	Water
Cyanobacteria:Myoviridae	Amino acid metabolism	20085575	3.52940143660924	Water
Cyanobacteria:Unknown	Glycan biosynthesis and metabolism	19759790	3.47215507711862	Water
Proteobacteria:Myoviridae	Carbohydrate metabolism	18218940	3.2013996616725	Water
Proteobacteria:Myoviridae	Metabolism of cofactors and vitamins	18189478	3.19622265154829	Water
Bacteroidetes:Siphoviridae	Metabolism of cofactors and vitamins	16834078	2.9580541795389	Water
Cyanobacteria:Siphoviridae	Amino acid metabolism	16266500	2.85832038508254	Water
Proteobacteria:Siphoviridae	Amino acid metabolism	15685092	2.75615640767805	Water
Proteobacteria:Siphoviridae	Unknown	12887211	2.2645177455605	Water
Proteobacteria:Myoviridae	Energy metabolism	12590014	2.21229481847198	Water
Proteobacteria:Myoviridae	Amino acid metabolism	12238542	2.15053478512826	Water
Proteobacteria:Myoviridae	Unknown	11807669	2.07482254959623	Water
Cyanobacteria:Unknown	Metabolism of cofactors and vitamins	11700130	2.05592598820372	Water
Cyanobacteria:Unknown	Carbohydrate metabolism	10948470	1.92384563283218	Water
Cyanobacteria:Myoviridae	Glycan biosynthesis and metabolism	9325421	1.63864635562517	Water
Bacteroidetes:Unknown	Metabolism of cofactors and vitamins	8771128	1.54124697768839	Water
Bacteroidetes:Myoviridae	Carbohydrate metabolism	8425298	1.48047834652784	Water
Proteobacteria:Unknown	Energy metabolism	8020655	1.40937519984103	Water
Bacteroidetes:Myoviridae	Metabolism of cofactors and vitamins	7987621	1.4035705242439	Water
Bacteroidetes:Myoviridae	Amino acid metabolism	7328158	1.28769086137188	Water
Proteobacteria:Unknown	Amino acid metabolism	7327693	1.28760915240074	Water
Bacteroidetes:Unknown	Unknown	7016973	1.23300998785687	Water
Proteobacteria:Unknown	Carbohydrate metabolism	6786317	1.19247952667951	Water
Bacteroidetes:Unknown	Glycan biosynthesis and metabolism	6770805	1.18975378568953	Water
Bacteroidetes:Siphoviridae	Amino acid metabolism	6703653	1.17795395594748	Water
Cyanobacteria:Unknown	Amino acid metabolism	6604655	1.16055820385069	Water
Bacteroidetes:Myoviridae	Glycan biosynthesis and metabolism	6406747	1.12578216286026	Water
Proteobacteria:Unknown	Metabolism of cofactors and vitamins	5639112	0.99089470896404	Water
Proteobacteria:Myoviridae	Biosynthesis of other secondary metabolites	5493588	0.965323491079507	Water
Cyanobacteria:Siphoviridae	Metabolism of cofactors and vitamins	5482525	0.963379520439224	Water
Proteobacteria:Unknown	Unknown	5219377	0.917139622938613	Water
Bacteroidetes:Unknown	Carbohydrate metabolism	5176853	0.909667381457332	Water
Bacteroidetes:Myoviridae	Unknown	5083251	0.893219804862213	Water
Cyanobacteria:Unknown	Unknown	4913509	0.863393043186089	Water
Cyanobacteria:Unknown	Metabolism of terpenoids and polyketides	4820075	0.846974987251512	Water
Proteobacteria:Myoviridae	Glycan biosynthesis and metabolism	4716104	0.82870538845906	Water
Bacteroidetes:Unknown	Amino acid metabolism	4613962	0.810757178286429	Water
Bacteroidetes:Drexlerviridae	Folding, sorting and degradation	4601077	0.808493049053847	Water
Cyanobacteria:Autographiviridae	Energy metabolism	4179145	0.734351910104556	Water
Cyanobacteria:Myoviridae	Biosynthesis of other secondary metabolites	4074726	0.716003589550661	Water
Cyanobacteria:Herelleviridae	Amino acid metabolism	3860800	0.678412894152194	Water
Cyanobacteria:Siphoviridae	Folding, sorting and degradation	3287156	0.577613192988435	Water
Proteobacteria:Herelleviridae	Metabolism of other amino acids	3035412	0.533377186040276	Water
Bacteroidetes:Siphoviridae	Unknown	3027303	0.53195228701451	Water
Bacteroidetes:Siphoviridae	Folding, sorting and degradation	2925797	0.514115833628213	Water
Bacteroidetes:Ackermannviridae	Carbohydrate metabolism	2884920	0.506933000051167	Water
Proteobacteria:Siphoviridae	Energy metabolism	2865558	0.503530743923791	Water
Proteobacteria:Unknown	Glycan biosynthesis and metabolism	2858673	0.502320923996253	Water
Bacteroidetes:Myoviridae	Energy metabolism	2600251	0.456911470791581	Water
Proteobacteria:Siphoviridae	Folding, sorting and degradation	2495298	0.438469316709537	Water
Proteobacteria:Siphoviridae	Carbohydrate metabolism	2138552	0.375782545486677	Water
Proteobacteria:Herelleviridae	Amino acid metabolism	2114244	0.371511187055509	Water
Bacteroidetes:Unknown	Lipid metabolism	1998733	0.351213800033023	Water
Bacteroidetes:Myoviridae	Biosynthesis of other secondary metabolites	1926193	0.338467200535044	Water
Cyanobacteria:Myoviridae	Nucleotide metabolism	1654518	0.290728953793747	Water
Actinobacteria:Unknown	Glycan biosynthesis and metabolism	1396740	0.24543266312115	Water
Proteobacteria:Autographiviridae	Energy metabolism	1388586	0.243999856775595	Water
Planctomycetes:Myoviridae	Unknown	1375199	0.241647516997825	Water
Actinobacteria:Unknown	Amino acid metabolism	1273918	0.223850600210468	Water
Cyanobacteria:Siphoviridae	Unknown	1213145	0.213171676977897	Water
Proteobacteria:Unknown	Lipid metabolism	1039532	0.182664710081801	Water
Euryarchaeota:Siphoviridae	Amino acid metabolism	922904	0.16217104581036	Water
Cyanobacteria:Herelleviridae	Energy metabolism	793702	0.139467900671981	Water
Cyanobacteria:Siphoviridae	Energy metabolism	781180	0.137267557152355	Water
Bacteroidetes:Podoviridae	Unknown	761465	0.133803272494198	Water
Actinobacteria:Siphoviridae	Amino acid metabolism	754673	0.132609794360889	Water
Cyanobacteria:Unknown	Energy metabolism	702994	0.123528852598329	Water
Actinobacteria:Unknown	Xenobiotics biodegradation and metabolism	616320	0.108298651814101	Water
Actinobacteria:Unknown	Metabolism of cofactors and vitamins	602904	0.105941216208023	Water
Bacteroidetes:Myoviridae	Nucleotide metabolism	600355	0.105493310471597	Water
Proteobacteria:Podoviridae	Metabolism of cofactors and vitamins	568910	0.09996785112208	Water
Proteobacteria:Podoviridae	Amino acid metabolism	564069	0.099117199231127	Water
Bacteroidetes:Podoviridae	Metabolism of other amino acids	561587	0.098681066615274	Water
Euryarchaeota:Unknown	Amino acid metabolism	560343	0.098462473152695	Water
Cyanobacteria:Siphoviridae	Carbohydrate metabolism	546084	0.095956907089258	Water
Proteobacteria:Unknown	Biosynthesis of other secondary metabolites	515525	0.090587134080452	Water
Proteobacteria:Podoviridae	Energy metabolism	478486	0.084078707022199	Water
Cyanobacteria:Unknown	Xenobiotics biodegradation and metabolism	434429	0.07633708951348	Water
Planctomycetes:Unknown	Folding, sorting and degradation	405472	0.071248817089121	Water
Actinobacteria:Siphoviridae	Metabolism of cofactors and vitamins	397151	0.069786665801243	Water
Cyanobacteria:Siphoviridae	Glycan biosynthesis and metabolism	378116	0.066441869530991	Water
Planctomycetes:Podoviridae	Folding, sorting and degradation	357626	0.062841403254267	Water
Actinobacteria:Myoviridae	Amino acid metabolism	351379	0.061743691549499	Water
Proteobacteria:Siphoviridae	Metabolism of terpenoids and polyketides	345337	0.060682002079319	Water
Cyanobacteria:Podoviridae	Unknown	335243	0.058908302391801	Water
Cyanobacteria:Unknown	Folding, sorting and degradation	325935	0.057272717223243	Water
Bacteroidetes:Podoviridae	Amino acid metabolism	295020	0.051840388529004	Water
Bacteroidetes:Siphoviridae	Energy metabolism	288997	0.050782037704958	Water
Bacteroidetes:Herelleviridae	Metabolism of cofactors and vitamins	281900	0.049534965515309	Water
Cyanobacteria:Podoviridae	Amino acid metabolism	269764	0.04740244922764	Water
Euryarchaeota:Myoviridae	Metabolism of cofactors and vitamins	237343	0.041705488897836	Water
Bacteroidetes:Siphoviridae	Carbohydrate metabolism	221276	0.038882224297146	Water
Proteobacteria:Herelleviridae	Metabolism of cofactors and vitamins	214690	0.037724944116643	Water
Cyanobacteria:Unknown	Lipid metabolism	202779	0.035631964427913	Water
Proteobacteria:Unknown	Folding, sorting and degradation	188961	0.033203890098397	Water
Cyanobacteria:Podoviridae	Glycan biosynthesis and metabolism	184766	0.032466752175954	Water
Bacteroidetes:Unknown	Folding, sorting and degradation	163477	0.028725887043441	Water
Actinobacteria:Unknown	Folding, sorting and degradation	163434	0.028718331160089	Water
Proteobacteria:Unknown	Xenobiotics biodegradation and metabolism	153893	0.027041803646851	Water
Bacteroidetes:Myoviridae	Lipid metabolism	138081	0.024263347191626	Water
Bacteroidetes:Unknown	Energy metabolism	138069	0.024261238573016	Water
Euryarchaeota:Herelleviridae	Amino acid metabolism	136106	0.023916303712049	Water
Bacteroidetes:Unknown	Metabolism of other amino acids	126785	0.022278434206663	Water
Cyanobacteria:Herelleviridae	Metabolism of cofactors and vitamins	119639	0.021022751824356	Water
Proteobacteria:Ackermannviridae	Carbohydrate metabolism	118959	0.020903263436451	Water
Firmicutes:Unknown	Unknown	118456	0.020814877173045	Water
Actinobacteria:Unknown	Unknown	115804	0.020348872460216	Water
Cyanobacteria:Podoviridae	Folding, sorting and degradation	114597	0.020136780571684	Water
Actinobacteria:Podoviridae	Amino acid metabolism	107440	0.018879165288985	Water
Cyanobacteria:Ackermannviridae	Carbohydrate metabolism	106509	0.018715571628485	Water
Proteobacteria:Podoviridae	Unknown	105881	0.018605220587891	Water
Actinobacteria:Myoviridae	Unknown	105781	0.01858764876614	Water
Proteobacteria:Podoviridae	Folding, sorting and degradation	104979	0.018446722755699	Water
Firmicutes:Myoviridae	Metabolism of cofactors and vitamins	98339	0.017279953791451	Water
Proteobacteria:Podoviridae	Carbohydrate metabolism	85778	0.015072757261341	Water
Euryarchaeota:Siphoviridae	Metabolism of cofactors and vitamins	84303	0.014813572890518	Water
Proteobacteria:Herelleviridae	Glycan biosynthesis and metabolism	83891	0.014741176984905	Water
Chlorobi:Myoviridae	Amino acid metabolism	82410	0.014480938304777	Water
Cyanobacteria:Podoviridae	Metabolism of cofactors and vitamins	82359	0.014471976675684	Water
Proteobacteria:Unknown	Metabolism of other amino acids	82251	0.014452999108193	Water
Proteobacteria:Siphoviridae	Nucleotide metabolism	72528	0.01274449087937	Water
Crenarchaeota:Myoviridae	Amino acid metabolism	65753	0.011553999955758	Water
Proteobacteria:Myoviridae	Lipid metabolism	63590	0.011173921451289	Water
Proteobacteria:Myoviridae	Folding, sorting and degradation	61643	0.010831798081803	Water
Proteobacteria:Siphoviridae	Xenobiotics biodegradation and metabolism	58622	0.010300953346713	Water
Cyanobacteria:Autographiviridae	Unknown	56967	0.010010139696739	Water
Bacteroidetes:Autographiviridae	Energy metabolism	55844	0.009812808138478	Water
Planctomycetes:Siphoviridae	Metabolism of cofactors and vitamins	54882	0.009643767213236	Water
Proteobacteria:Drexlerviridae	Folding, sorting and degradation	54639	0.009601067686382	Water
Cyanobacteria:Siphoviridae	Biosynthesis of other secondary metabolites	53363	0.009376851240842	Water
Crenarchaeota:Siphoviridae	Amino acid metabolism	51560	0.009060031294677	Water
Spirochaetes:Myoviridae	Carbohydrate metabolism	48381	0.008501423081221	Water
Bacteroidetes:Herelleviridae	Amino acid metabolism	46931	0.008246631665835	Water
Euryarchaeota:Myoviridae	Amino acid metabolism	46766	0.008217638159947	Water
Bacteroidetes:Ackermannviridae	Metabolism of cofactors and vitamins	46111	0.008102542727479	Water
Actinobacteria:Podoviridae	Metabolism of cofactors and vitamins	42248	0.007423743253249	Water
Proteobacteria:Unknown	Metabolism of terpenoids and polyketides	39550	0.006949655502414	Water
Bacteroidetes:Siphoviridae	Metabolism of other amino acids	38412	0.006749688170891	Water
Cyanobacteria:Myoviridae	Lipid metabolism	34472	0.006057358393912	Water
Proteobacteria:Demerecviridae	Metabolism of cofactors and vitamins	34270	0.006021863313975	Water
Cyanobacteria:Unknown	Biosynthesis of other secondary metabolites	33568	0.005898509125285	Water
Proteobacteria:Siphoviridae	Glycan biosynthesis and metabolism	33136	0.005822598855322	Water
Bacteroidetes:Podoviridae	Folding, sorting and degradation	31166	0.005476433966833	Water
Proteobacteria:Siphoviridae	Biosynthesis of other secondary metabolites	29999	0.005271370807002	Water
Thermotogae:Myoviridae	Carbohydrate metabolism	28601	0.005025716738926	Water
Proteobacteria:Myoviridae	Metabolism of terpenoids and polyketides	27565	0.004843672665589	Water
Chlorobi:Podoviridae	Energy metabolism	26127	0.004590989868813	Water
Bacteroidetes:Bicaudaviridae	Energy metabolism	25570	0.004493114821662	Water
Firmicutes:Siphoviridae	Xenobiotics biodegradation and metabolism	24693	0.004339009944908	Water
Proteobacteria:Myoviridae	Nucleotide metabolism	22976	0.004037301765448	Water
Firmicutes:Myoviridae	Carbohydrate metabolism	22903	0.00402447433557	Water
Proteobacteria:Bicaudaviridae	Energy metabolism	22496	0.003952957021044	Water
Firmicutes:Unknown	Amino acid metabolism	21517	0.003780928886105	Water
Firmicutes:Myoviridae	Amino acid metabolism	20964	0.003683756711823	Water
Planctomycetes:Siphoviridae	Glycan biosynthesis and metabolism	19989	0.003512431449753	Water
Cyanobacteria:Siphoviridae	Lipid metabolism	19768	0.003473597723684	Water
Firmicutes:Unknown	Glycan biosynthesis and metabolism	17406	0.003058551293932	Water
Bacteroidetes:Unknown	Metabolism of terpenoids and polyketides	17025	0.002991602653062	Water
Cyanobacteria:Bicaudaviridae	Lipid metabolism	16266	0.002858232525974	Water
Crenarchaeota:Unknown	Metabolism of cofactors and vitamins	15028	0.0026406933727	Water
Bacteroidetes:Herelleviridae	Carbohydrate metabolism	13908	0.002443888969092	Water
Chlorobi:Siphoviridae	Amino acid metabolism	13864	0.002436157367521	Water
Proteobacteria:Bicaudaviridae	Glycan biosynthesis and metabolism	13050	0.00229312273847	Water
Bacteroidetes:Siphoviridae	Glycan biosynthesis and metabolism	12528	0.002201397828931	Water
Firmicutes:Podoviridae	Glycan biosynthesis and metabolism	12419	0.002182244543223	Water
Chlorobi:Myoviridae	Metabolism of cofactors and vitamins	12325	0.002165727030778	Water
Deinococcus-Thermus:Siphoviridae	Unknown	12224	0.002147979490809	Water
Bacteroidetes:Herelleviridae	Metabolism of other amino acids	11545	0.002028666821122	Water
Thermotogae:Myoviridae	Amino acid metabolism	11142	0.001957852379466	Water
Cyanobacteria:Myoviridae	Metabolism of terpenoids and polyketides	10768	0.001892133766119	Water
Proteobacteria:Myoviridae	Xenobiotics biodegradation and metabolism	9307	0.00163540945034	Water
Cyanobacteria:Bicaudaviridae	Energy metabolism	9037	0.001587965531613	Water
Cyanobacteria:Ackermannviridae	Metabolism of cofactors and vitamins	8435	0.001482183164674	Water
Proteobacteria:Herelleviridae	Energy metabolism	7842	0.001377982261692	Water
Proteobacteria:Autographiviridae	Metabolism of other amino acids	7110	0.001249356526477	Water
Cyanobacteria:Podoviridae	Energy metabolism	7034	0.001236001941946	Water
Firmicutes:Siphoviridae	Metabolism of cofactors and vitamins	6877	0.001208414181798	Water
Planctomycetes:Siphoviridae	Amino acid metabolism	5869	0.00103129021855	Water
Thermotogae:Unknown	Metabolism of cofactors and vitamins	4240	0.000745045242231	Water
Deinococcus-Thermus:Unknown	Amino acid metabolism	3657	0.000642601521424	Water
Planctomycetes:Myoviridae	Carbohydrate metabolism	2685	0.000471803414007	Water
Proteobacteria:Ackermannviridae	Metabolism of cofactors and vitamins	2491	0.000437714079811	Water
Euryarchaeota:Myoviridae	Unknown	2399	0.0004215480038	Water
Actinobacteria:Bicaudaviridae	Glycan biosynthesis and metabolism	2070	0.00036373671024	Water
Bacteroidetes:Myoviridae	Metabolism of terpenoids and polyketides	1992	0.000350030689275	Water
Actinobacteria:Siphoviridae	Xenobiotics biodegradation and metabolism	1770	0.000311021244988	Water
Spirochaetes:Myoviridae	Amino acid metabolism	1464	0.000257251470431	Water
Firmicutes:Myoviridae	Unknown	1316	0.00023124517424	Water
Bacteroidetes:Demerecviridae	Metabolism of cofactors and vitamins	1263	0.000221932108712	Water
Bacteroidetes:Podoviridae	Energy metabolism	1209	0.000212443324966	Water
Crenarchaeota:Unknown	Amino acid metabolism	1175	0.000206468905571	Water
Cyanobacteria:Herelleviridae	Glycan biosynthesis and metabolism	1069	0.000187842774515	Water
Cyanobacteria:Siphoviridae	Metabolism of terpenoids and polyketides	890	0.000156389213581	Water
Verrucomicrobia:Siphoviridae	Carbohydrate metabolism	866	0.000152171976361	Water
Planctomycetes:Myoviridae	Amino acid metabolism	832	0.000146197556966	Water
Actinobacteria:Siphoviridae	Unknown	523	9.19006277563193E-05	Water
Crenarchaeota:Siphoviridae	Unknown	499	8.7683390536144E-05	Water
Euryarchaeota:Unknown	Unknown	273	4.79710733794936E-05	Water
Proteobacteria:Siphoviridae	Energy metabolism	16957821	13.7076153219066	Sediment
Proteobacteria:Siphoviridae	Amino acid metabolism	14365832	11.6124175880342	Sediment
Cyanobacteria:Myoviridae	Metabolism of cofactors and vitamins	8020030	6.48287808381455	Sediment
Bacteroidetes:Unknown	Unknown	7332169	5.92685535053167	Sediment
Proteobacteria:Unknown	Biosynthesis of other secondary metabolites	6435925	5.20238915958845	Sediment
Cyanobacteria:Siphoviridae	Metabolism of cofactors and vitamins	6234486	5.03955878634477	Sediment
Proteobacteria:Unknown	Glycan biosynthesis and metabolism	6226111	5.03278897327026	Sediment
Cyanobacteria:Unknown	Nucleotide metabolism	5386172	4.35383613458498	Sediment
Proteobacteria:Siphoviridae	Metabolism of cofactors and vitamins	4560730	3.68660174128969	Sediment
Cyanobacteria:Myoviridae	Carbohydrate metabolism	4369696	3.53218210297619	Sediment
Proteobacteria:Myoviridae	Carbohydrate metabolism	4176610	3.37610375941745	Sediment
Bacteroidetes:Unknown	Metabolism of cofactors and vitamins	3234335	2.61442905914496	Sediment
Proteobacteria:Myoviridae	Metabolism of cofactors and vitamins	3183017	2.57294687796793	Sediment
Bacteroidetes:Unknown	Amino acid metabolism	2925419	2.36472116950618	Sediment
Bacteroidetes:Siphoviridae	Unknown	2702685	2.18467728349574	Sediment
Proteobacteria:Unknown	Unknown	2646648	2.13938056525619	Sediment
Bacteroidetes:Siphoviridae	Amino acid metabolism	2635076	2.13002650234297	Sediment
Bacteroidetes:Myoviridae	Unknown	2409804	1.94793105984499	Sediment
Proteobacteria:Unknown	Nucleotide metabolism	2258413	1.82555628119868	Sediment
Cyanobacteria:Myoviridae	Unknown	1979509	1.60010816827539	Sediment
Proteobacteria:Unknown	Metabolism of cofactors and vitamins	1549764	1.252729861445	Sediment
Bacteroidetes:Siphoviridae	Metabolism of cofactors and vitamins	1123438	0.908115255020798	Sediment
Bacteroidetes:Unknown	Carbohydrate metabolism	986429	0.797365963137184	Sediment
Bacteroidetes:Myoviridae	Metabolism of cofactors and vitamins	955005	0.77196481614574	Sediment
Cyanobacteria:Podoviridae	Folding, sorting and degradation	838798	0.678030527435369	Sediment
Bacteroidetes:Myoviridae	Carbohydrate metabolism	728918	0.589210579897823	Sediment
Proteobacteria:Unknown	Carbohydrate metabolism	698227	0.564401943113378	Sediment
Proteobacteria:Podoviridae	Folding, sorting and degradation	592399	0.47885737260006	Sediment
Cyanobacteria:Unknown	Unknown	580792	0.469475017930709	Sediment
Bacteroidetes:Siphoviridae	Energy metabolism	419024	0.338712137759124	Sediment
Cyanobacteria:Unknown	Metabolism of cofactors and vitamins	407734	0.329586025566743	Sediment
Cyanobacteria:Myoviridae	Amino acid metabolism	396583	0.320572272063001	Sediment
Proteobacteria:Siphoviridae	Unknown	344736	0.278662481200431	Sediment
Bacteroidetes:Myoviridae	Glycan biosynthesis and metabolism	330810	0.267405595603345	Sediment
Bacteroidetes:Myoviridae	Amino acid metabolism	319578	0.258326366892554	Sediment
Proteobacteria:Myoviridae	Unknown	316276	0.255657241785446	Sediment
Proteobacteria:Podoviridae	Energy metabolism	298329	0.241150037576706	Sediment
Proteobacteria:Unknown	Folding, sorting and degradation	290706	0.234988093091097	Sediment
Cyanobacteria:Myoviridae	Energy metabolism	266888	0.215735148875141	Sediment
Cyanobacteria:Siphoviridae	Amino acid metabolism	262119	0.211880195018147	Sediment
Bacteroidetes:Herelleviridae	Amino acid metabolism	233999	0.189149789805589	Sediment
Proteobacteria:Unknown	Amino acid metabolism	229327	0.185373244529876	Sediment
Bacteroidetes:Myoviridae	Energy metabolism	208539	0.168569558059085	Sediment
Proteobacteria:Myoviridae	Glycan biosynthesis and metabolism	196935	0.159189628397402	Sediment
Proteobacteria:Unknown	Energy metabolism	181241	0.146503604947691	Sediment
Bacteroidetes:Unknown	Folding, sorting and degradation	154385	0.124794936299454	Sediment
Cyanobacteria:Podoviridae	Unknown	150761	0.12186552703593	Sediment
Cyanobacteria:Siphoviridae	Unknown	135522	0.109547296415938	Sediment
Proteobacteria:Myoviridae	Amino acid metabolism	134870	0.109020261415988	Sediment
Cyanobacteria:Siphoviridae	Energy metabolism	120865	0.097699517283632	Sediment
Actinobacteria:Unknown	Amino acid metabolism	119489	0.096587247099689	Sediment
Cyanobacteria:Unknown	Carbohydrate metabolism	118699	0.095948661746989	Sediment
Cyanobacteria:Unknown	Amino acid metabolism	118243	0.09558006058138	Sediment
Proteobacteria:Podoviridae	Unknown	106666	0.086221955988714	Sediment
Cyanobacteria:Unknown	Folding, sorting and degradation	99254	0.080230570375788	Sediment
Cyanobacteria:Myoviridae	Nucleotide metabolism	93858	0.075868789916081	Sediment
Bacteroidetes:Unknown	Nucleotide metabolism	93808	0.075828373121606	Sediment
Euryarchaeota:Podoviridae	Metabolism of cofactors and vitamins	78988	0.063848835239313	Sediment
Proteobacteria:Myoviridae	Metabolism of other amino acids	75282	0.06085314243285	Sediment
Cyanobacteria:Herelleviridae	Metabolism of cofactors and vitamins	66608	0.053841636927383	Sediment
Actinobacteria:Myoviridae	Metabolism of cofactors and vitamins	62080	0.050181492019757	Sediment
Bacteroidetes:Unknown	Glycan biosynthesis and metabolism	61449	0.049671432073486	Sediment
Bacteroidetes:Podoviridae	Folding, sorting and degradation	60110	0.048589070317454	Sediment
Proteobacteria:Podoviridae	Metabolism of cofactors and vitamins	55151	0.044580532641456	Sediment
Proteobacteria:Demerecviridae	Metabolism of cofactors and vitamins	45257	0.036582857350807	Sediment
Proteobacteria:Ackermannviridae	Metabolism of cofactors and vitamins	45060	0.036423615180577	Sediment
Bacteroidetes:Myoviridae	Biosynthesis of other secondary metabolites	44698	0.036130997588581	Sediment
Proteobacteria:Podoviridae	Amino acid metabolism	39353	0.031810442259238	Sediment
Proteobacteria:Herelleviridae	Metabolism of cofactors and vitamins	37627	0.030415254513972	Sediment
Crenarchaeota:Siphoviridae	Metabolism of cofactors and vitamins	35677	0.02883899952946	Sediment
Bacteroidetes:Herelleviridae	Energy metabolism	31793	0.025699422934667	Sediment
Cyanobacteria:Unknown	Glycan biosynthesis and metabolism	31303	0.025303338348815	Sediment
Proteobacteria:Siphoviridae	Folding, sorting and degradation	31184	0.025207146377965	Sediment
Crenarchaeota:Myoviridae	Metabolism of cofactors and vitamins	28665	0.023170948272331	Sediment
Bacteroidetes:Podoviridae	Amino acid metabolism	26685	0.021570443211134	Sediment
Firmicutes:Unknown	Carbohydrate metabolism	25810	0.020863149307827	Sediment
Cyanobacteria:Myoviridae	Glycan biosynthesis and metabolism	25480	0.020596398464294	Sediment
Proteobacteria:Myoviridae	Energy metabolism	25157	0.020335305971988	Sediment
Bacteroidetes:Bicaudaviridae	Energy metabolism	24498	0.019802612620812	Sediment
Proteobacteria:Siphoviridae	Carbohydrate metabolism	24415	0.019735520741984	Sediment
Chlorobi:Myoviridae	Carbohydrate metabolism	22185	0.017932931708413	Sediment
Cyanobacteria:Siphoviridae	Glycan biosynthesis and metabolism	22042	0.017817339676216	Sediment
Actinobacteria:Unknown	Nucleotide metabolism	20985	0.016962928641021	Sediment
Cyanobacteria:Podoviridae	Metabolism of other amino acids	20534	0.01659836915486	Sediment
Proteobacteria:Podoviridae	Carbohydrate metabolism	20187	0.016317876601205	Sediment
Actinobacteria:Siphoviridae	Unknown	18764	0.015167614630456	Sediment
Cyanobacteria:Unknown	Metabolism of terpenoids and polyketides	18265	0.014764255021599	Sediment
Euryarchaeota:Siphoviridae	Xenobiotics biodegradation and metabolism	18221	0.014728688242461	Sediment
Proteobacteria:Myoviridae	Biosynthesis of other secondary metabolites	17565	0.014198419898953	Sediment
Firmicutes:Siphoviridae	Energy metabolism	16586	0.013407059063139	Sediment
Bacteroidetes:Demerecviridae	Metabolism of cofactors and vitamins	16089	0.013005316126061	Sediment
Bacteroidetes:Podoviridae	Unknown	14939	0.012075729853143	Sediment
Euryarchaeota:Unknown	Metabolism of cofactors and vitamins	11440	0.009247362575806	Sediment
Crenarchaeota:Unknown	Amino acid metabolism	11329	0.009157637292072	Sediment
Proteobacteria:Unknown	Xenobiotics biodegradation and metabolism	11203	0.009055786969996	Sediment
Bacteroidetes:Spiraviridae	Unknown	11146	0.009009711824295	Sediment
Bacteroidetes:Herelleviridae	Metabolism of cofactors and vitamins	9817	0.007935433427158	Sediment
Crenarchaeota:Myoviridae	Carbohydrate metabolism	9400	0.007598357361239	Sediment
Cyanobacteria:Myoviridae	Metabolism of other amino acids	9365	0.007570065605107	Sediment
Cyanobacteria:Ackermannviridae	Metabolism of cofactors and vitamins	9291	0.007510248749284	Sediment
Actinobacteria:Myoviridae	Amino acid metabolism	9090	0.007347773235496	Sediment
Euryarchaeota:Bicaudaviridae	Energy metabolism	8941	0.007227331187961	Sediment
Firmicutes:Myoviridae	Unknown	8784	0.007100422453311	Sediment
Proteobacteria:Herelleviridae	Energy metabolism	8741	0.007065664010063	Sediment
Bacteroidetes:Podoviridae	Metabolism of other amino acids	8560	0.006919355214064	Sediment
Proteobacteria:Bicaudaviridae	Energy metabolism	8075	0.00652731230766	Sediment
Actinobacteria:Siphoviridae	Energy metabolism	7268	0.005874985244839	Sediment
Actinobacteria:Unknown	Glycan biosynthesis and metabolism	7253	0.005862860206496	Sediment
Bacteroidetes:Podoviridae	Metabolism of cofactors and vitamins	7183	0.005806276694232	Sediment
Proteobacteria:Siphoviridae	Biosynthesis of other secondary metabolites	6695	0.005411808780159	Sediment
Bacteroidetes:Siphoviridae	Glycan biosynthesis and metabolism	6657	0.005381092016358	Sediment
Actinobacteria:Myoviridae	Unknown	6370	0.005149099616074	Sediment
Actinobacteria:Podoviridae	Amino acid metabolism	6318	0.00510706614982	Sediment
Bacteroidetes:Siphoviridae	Nucleotide metabolism	6192	0.005005215827744	Sediment
Firmicutes:Myoviridae	Carbohydrate metabolism	6052	0.004892048803215	Sediment
Proteobacteria:Myoviridae	Metabolism of terpenoids and polyketides	5880	0.004753015030222	Sediment
Bacteroidetes:Myoviridae	Nucleotide metabolism	5305	0.004288221893763	Sediment
Proteobacteria:Bicaudaviridae	Glycan biosynthesis and metabolism	5097	0.004120088028748	Sediment
Cyanobacteria:Siphoviridae	Folding, sorting and degradation	4666	0.003771695260377	Sediment
Firmicutes:Myoviridae	Amino acid metabolism	4347	0.003513836111628	Sediment
Proteobacteria:Myoviridae	Nucleotide metabolism	4109	0.003321452169929	Sediment
Cyanobacteria:Demerecviridae	Metabolism of cofactors and vitamins	3803	0.003074101387744	Sediment
Proteobacteria:Unknown	Lipid metabolism	3726	0.003011859524253	Sediment
Actinobacteria:Siphoviridae	Metabolism of cofactors and vitamins	3313	0.002678016801892	Sediment
Cyanobacteria:Bicaudaviridae	Energy metabolism	3038	0.002455724432281	Sediment
Proteobacteria:Podoviridae	Metabolism of other amino acids	2912	0.002353874110205	Sediment
Firmicutes:Siphoviridae	Amino acid metabolism	2434	0.001967489555027	Sediment
Proteobacteria:Siphoviridae	Glycan biosynthesis and metabolism	2340	0.001891505981415	Sediment
Proteobacteria:Ackermannviridae	Carbohydrate metabolism	2099	0.001696697032047	Sediment
Crenarchaeota:Unknown	Metabolism of cofactors and vitamins	2094	0.001692655352599	Sediment
Thaumarchaeota:Myoviridae	Amino acid metabolism	2069	0.001672446955362	Sediment
Actinobacteria:Siphoviridae	Amino acid metabolism	1722	0.001391954401708	Sediment
Firmicutes:Unknown	Folding, sorting and degradation	1590	0.001285254064295	Sediment
Bacteroidetes:Bicaudaviridae	Glycan biosynthesis and metabolism	1561	0.001261812323499	Sediment
Actinobacteria:Myoviridae	Carbohydrate metabolism	1480	0.00119633711645	Sediment
